# Supplementary material for: Identification of miRNA signatures associated with radiation-induced late lung injury in mice
Source: PLoS One. 2020 May 11;15(5):e0232411. doi: 10.1371/journal.pone.0232411 (PMC7213687; doi:10.1371/journal.pone.0232411)
Supplement: S1 File — Tabulated results of differential expression analysis of plasma miRNA comparing irradiated animals to sham irradiated controls at the indicated times post-WTLI. (CSV) [file pone.0232411.s002.csv]

	miRNA	Strain	Time point	log2 fold change	Std Error	Moderated t	log odds	p value	Adj p value
0	mmu-miR-375-3p	C57	D2	2.3252814036178915	0.18217206386305215	12.764204095343187	67.12434158989434	2.4097152941063166e-34	7.349631647024267e-32
1	mmu-miR-150-5p	C3H	D2	-1.6353998305345403	0.17191458091701392	-9.512862852069397	35.71785183303969	1.7347137053606025e-20	5.290876801349839e-18
2	mmu-miR-34a-5p	C3H	D5	1.7975014787626176	0.2059711045486441	8.726959457257768	29.29498159057175	1.30353480102401e-17	3.9757811431232296e-15
3	mmu-miR-150-5p	C57	D2	-1.4715782145009209	0.1723702904918133	-8.5373077361659	27.75173119676361	6.010932174571455e-17	9.166671566221468e-15
4	mmu-miR-150-5p	C3H	D5	-1.4347701015894485	0.17182116272315334	-8.350368946700822	26.338223466630193	2.6395368848584466e-16	4.0252937494091315e-14
5	mmu-miR-122-5p	C57	M5	2.80398077783601	0.3329372463686796	8.421949807114729	26.65035935048929	1.50265430629676e-16	4.583095634205118e-14
6	mmu-miR-18b-5p	C3H	M1	1.4669743396666073	0.1769802651024863	8.288914805371702	25.897688379510182	4.267817083986988e-16	1.3016842106160316e-13
7	mmu-miR-155-5p	C57	D5	-1.42041398988221	0.17997343188275086	-7.892353749233284	22.94685062039132	8.82931020742168e-15	2.6929396132636115e-12
8	mmu-miR-34a-5p	C57	D5	1.6994884409050632	0.2191744812292981	7.754043405842835	21.94782474240633	2.4666918518583045e-14	3.761705074083915e-12
9	mmu-miR-106a-5p	C3H	M1	1.245016718936096	0.1641343624971783	7.5853508064619914	20.75105055903841	8.459020927992043e-14	1.2900006915187864e-11
10	mmu-miR-155-5p	C3H	D2	-1.5414821804043894	0.21497469344242526	-7.170528566504183	17.932365890320128	1.588122706903679e-12	2.42188712802811e-10
11	mmu-miR-122-5p	C57	M4	2.2736954936701985	0.3129061491981007	7.266381627517082	18.32281775321026	8.166079092968712e-13	2.490654123355457e-10
12	mmu-miR-375-3p	C3H	D2	1.2069836602494544	0.18083194924698004	6.6746151068744926	14.536494210580532	4.392998039714917e-11	4.466214673710165e-09
13	mmu-miR-20b-5p	C3H	M1	1.0249522289444168	0.15710696733545002	6.523913269587657	13.678100812383539	1.1568196943280429e-10	1.1761000225668434e-08
14	mmu-miR-375-3p	C57	D5	1.1589668816995875	0.18335651208990786	6.320838395591288	12.419118643913796	4.1374940474297273e-10	4.206452281553557e-08
15	mmu-miR-34c-3p	C3H	D2	1.7445536708977274	0.2857170083561633	6.105879663709193	11.365368408209275	1.5346458055586872e-09	1.1701674267384989e-07
16	mmu-miR-216a-5p	C57	M1	2.1916022604047507	0.34919504995244977	6.276155004783669	12.2906676057443	5.451052817975764e-10	1.662571109482608e-07
17	mmu-miR-192-5p	C57	D2	1.0833999423038918	0.17825461505621887	6.077822680563997	10.967504239576133	1.8157052103755078e-09	1.8459669638817662e-07
18	mmu-miR-216a-5p	C57	M5	2.876786486318215	0.4684476081165826	6.141106148208295	11.56801757782111	1.2413460764023191e-09	1.8930527665135363e-07
19	mmu-miR-192-5p	C57	M5	1.1255147341038665	0.19241971747658448	5.8492692373941875	9.379303743828153	6.967299226808684e-09	7.083420880588828e-07
20	mmu-miR-223-3p	C57	D5	-1.0561322391432153	0.1843579668757588	-5.7287040915077805	9.002183364327832	1.3907688515892738e-08	1.0604612493368214e-06
21	mmu-miR-155-5p	C57	D2	-1.1022411708080648	0.19247583488153214	-5.7266470437002575	9.163466060033423	1.4071139627830529e-08	1.0729243966220778e-06
22	mmu-miR-216a-5p	C57	M3	2.6617668901547296	0.451483624569451	5.895600073409251	10.014173554136574	5.324210495374863e-09	1.6238842010893332e-06
23	mmu-miR-216a-5p	C57	M2	2.758430003923269	0.4705560693806216	5.8620644454849025	9.646260556456614	6.469722528667844e-09	1.9732653712436927e-06
24	mmu-miR-744-5p	C57	D5	0.5390464456001265	0.09773919858773708	5.515151069263611	7.8782527583371	4.586927331622411e-08	2.79802567228967e-06
25	mmu-miR-142a-5p	C3H	D2	-1.2091425821516228	0.22041318894837086	-5.485799592667977	7.644565849184791	5.3877244693378065e-08	3.2865119262960626e-06
26	mmu-miR-29c-3p	C57	D5	0.7981016292791576	0.14667114278165574	5.441435950814563	7.499069951724813	6.861375872923937e-08	3.487866068736334e-06
27	mmu-miR-18b-5p	C57	M1	0.999557493902957	0.17768794446842065	5.625353463867674	8.667995281472471	2.4901534816822204e-08	3.7974840595653864e-06
28	mmu-miR-150-5p	C57	D5	-0.9032453296771052	0.17204652597774978	-5.250006209331533	6.47564924360255	1.909537058594865e-07	7.769165691980769e-06
29	mmu-miR-30a-5p	C57	D5	0.4866855087937143	0.09292077449786887	5.237639391446058	6.426336160809841	2.0378139519949558e-07	7.769165691980769e-06
30	mmu-miR-106a-5p	C57	D5	-1.1245082108782594	0.2174970438518244	-5.1702229647054905	6.3834885977203015	2.897776417208377e-07	9.344200263257026e-06
31	mmu-miR-122-5p	C57	D5	-1.5988949198041205	0.3098938645324925	-5.1594920158107085	6.033916755622379	3.06367221746132e-07	9.344200263257026e-06
32	mmu-miR-192-5p	C3H	D2	0.9281471499923412	0.1782754156814565	5.20625430289704	6.198520946185564	2.401939177086093e-07	1.2209857483520974e-05
33	mmu-miR-34b-3p	C3H	D2	1.5185552748266071	0.2933781075168553	5.176102905835816	6.443059421966254	2.8105955473593476e-07	1.2246166313494302e-05
34	mmu-miR-34c-3p	C3H	D5	1.5258985973837484	0.2861834459698028	5.331889803104673	7.233914493385266	1.2373583799513516e-07	1.2579810196172075e-05
35	mmu-miR-142a-3p	C57	D5	-1.2653855471382889	0.2603015702145283	-4.861229020229949	4.630731497416564	1.3821952990739954e-06	3.832450601977896e-05
36	mmu-miR-34b-3p	C57	D2	1.3641164568128934	0.2746781530577372	4.966235725802908	5.4395761397306455	8.205495315278344e-07	4.1711267852664915e-05
37	mmu-miR-34c-3p	C57	D2	1.3622356078917166	0.27286501022611354	4.992342575410751	5.544764664350788	7.196852570030349e-07	4.1711267852664915e-05
38	mmu-miR-151-5p	C57	D5	-1.1383647150892493	0.2358800378287889	-4.8260324424550065	4.636782659980055	1.6425796578415246e-06	4.174889963680542e-05
39	mmu-miR-335-5p	C57	M5	1.4462905748239478	0.28737683035945644	5.032732016060237	5.416743117694686	5.868153785888535e-07	4.474467261740008e-05
40	mmu-miR-802-5p	C57	M5	2.2015378771268903	0.44336611054258623	4.965507793170467	5.385791129501832	8.235487536904969e-07	5.023647397512031e-05
41	mmu-miR-27b-3p	C3H	D5	0.5186093739150355	0.10471394168677188	4.952629664790371	5.087817574438311	8.783909031327982e-07	6.697730636387586e-05
42	mmu-miR-185-5p	C57	D5	0.527052155708045	0.11255818979193538	4.682486069492629	3.8172886827409656	3.2830814720123786e-06	7.702614222798273e-05
43	mmu-miR-192-5p	C57	D5	0.8281411522167392	0.178521834424689	4.638878795333564	3.56278835178769	4.0371005237945365e-06	8.795111855409524e-05
44	mmu-miR-122-5p	C3H	M1	1.0820588691167945	0.22154166382154045	4.884222906208877	4.41471481322496	1.2340769518016442e-06	9.409836757487536e-05
45	mmu-miR-139-5p	C57	M5	0.6588738250128054	0.13934956665804568	4.728208639712794	3.752674155536021	2.638448117403701e-06	0.0001341211126346881
46	mmu-miR-192-5p	C57	M4	0.8789564401978698	0.1810918906330812	4.853648814008823	4.371269333338471	1.4346735150606452e-06	0.0001458584740311656
47	mmu-miR-216a-5p	C57	M4	2.335543821678882	0.4788381333647857	4.877522609294012	5.064730068397801	1.275580311841685e-06	0.0001458584740311656
48	mmu-miR-150-5p	C3H	M1	-0.5820199139107025	0.12334865951481767	-4.718494033093124	3.6306585867555543	2.7643081822265125e-06	0.00016862279911581727
49	mmu-miR-542-5p	C57	D5	1.5957199102223556	0.3561626126533031	4.480312794020484	3.3394782480093275	8.440159256682768e-06	0.0001716165715525496
50	mmu-miR-34a-5p	C57	M4	0.9921125600442142	0.20920355463282947	4.742331275323972	3.9782737539573176	2.4652593732274663e-06	0.0001879760272085943
51	mmu-miR-335-5p	C57	M4	1.317202854677574	0.28350804106921856	4.646086402734441	3.7605110896722618	3.9019326533599336e-06	0.00023801789185495592
52	mmu-miR-431-5p	C57	D5	-1.3569928176655388	0.31100408401576896	-4.3632636592538585	2.7718910982537888	1.4338860919654684e-05	0.00027333453628091743
53	mmu-miR-34b-3p	C57	D5	1.2569378802128544	0.2958266044571645	4.248900745486732	2.3325661804906193	2.3782183231651735e-05	0.0004266803462149282
54	mmu-miR-122-5p	C57	M3	1.4287031379426482	0.30884745567315003	4.625918432219916	3.588009450452585	4.291540877304888e-06	0.0004363066558593303
55	mmu-miR-335-5p	C57	M3	1.1955193961382085	0.25388516973343184	4.708898110880012	4.181529638015366	2.8942850709685926e-06	0.0004363066558593303
56	mmu-miR-29a-3p	C57	D5	0.4654629741659804	0.1105610357416829	4.210009168632409	1.727254622240593	2.8172015096087074e-05	0.0004773591446836975
57	mmu-miR-122-5p	C57	M2	1.4177463160636172	0.30362985610316634	4.669324467162742	3.8494373651303135	3.495095692988143e-06	0.0005330020931806918
58	mmu-miR-199a-5p	C57	D2	-1.2033997570208328	0.2738725446057335	-4.394013860546865	2.772350065085271	1.2490026011044605e-05	0.0005442082761955148
59	mmu-miR-148b-3p	C3H	D2	0.4402891137313621	0.10169896205777287	4.329337338578183	2.1517232806146813	1.668136634014757e-05	0.0006359770917181263
60	mmu-miR-34a-5p	C57	D2	0.8988450572521343	0.20882197981003306	4.30436038423647	2.240026308490512	1.8634900586611126e-05	0.0007104555848645492
61	mmu-miR-34a-5p	C3H	D2	0.8529302175078017	0.1994106339841235	4.277255432504717	2.0281314037803355	2.1001268632652663e-05	0.0007117096592176735
62	mmu-miR-126a-5p	C57	D5	0.6191219681480344	0.15608084530524746	3.9666748788886745	0.7399124360294946	7.883401695633084e-05	0.0012654934300884687
63	mmu-miR-122-5p	C57	D2	-1.2856602695477528	0.3106425819928337	-4.138712282456539	1.4405238010760248	3.829573992100088e-05	0.0012978000751005853
64	mmu-miR-142a-5p	C3H	D5	-0.930755293631096	0.22025822498074735	-4.225745911247821	1.873491202094012	2.6310052119242665e-05	0.0016049131792738025
65	mmu-miR-140-5p	C57	D5	-0.6490164718994968	0.16668655269204588	-3.8936342579389573	0.5038241215950654	0.0001062541890457555	0.0016084289745302257
66	mmu-miR-23b-3p	C57	D5	-0.5712067548582862	0.1470888694803353	-3.883412503450184	0.4863440036966065	0.00011074429004962207	0.0016084289745302257
67	mmu-miR-34b-3p	C3H	D5	1.2843248233216331	0.3080329996028479	4.169439069766989	2.0661534559666057	3.356843868230365e-05	0.0017063956330171024
68	mmu-miR-101a-3p	C57	D5	0.4903485053139463	0.12759145770774202	3.843113905298636	0.33403839943703506	0.00013025363568279112	0.0017749034324678922
69	mmu-miR-674-3p	C57	D5	0.8446008415695756	0.2201589624799684	3.8363227735796737	0.6661171177304626	0.00013384517687462793	0.0017749034324678922
70	mmu-miR-100-5p	C57	D2	-1.7222493183170149	0.42692103855358204	-4.034116763493394	1.5415150946316218	5.95892084039582e-05	0.001817470856320725
71	mmu-miR-300-3p	C57	D5	1.4697241132076762	0.3852286378073482	3.815199517806049	0.7103959742532258	0.00014562315294459525	0.001850627568670898
72	mmu-miR-30d-5p	C57	D2	-0.38107863226967176	0.09596187461580273	-3.971146184829916	0.7701965686003662	7.739453452719327e-05	0.002145939366435814
73	mmu-miR-23b-3p	C57	M4	-0.6028153554660118	0.14683071723185984	-4.105512571419974	1.1517153903109305	4.411243910789714e-05	0.0022423823213181047
74	mmu-miR-186-5p	C57	D2	-0.6842015280158664	0.1740263530119847	-3.9315972332578126	0.7121354816465377	9.103943417878364e-05	0.002313918952044084
75	mmu-miR-16-5p	C57	M4	0.17942991132092345	0.04444004714304415	4.037572479240905	0.8166644670711811	5.8734297875462717e-05	0.002353489044281505
76	mmu-miR-199a-5p	C57	M4	-1.0490365371582009	0.2605873323942909	-4.025662059316524	1.0642190016774844	6.173086017787555e-05	0.002353489044281505
77	mmu-miR-99a-5p	C57	D2	-1.0097109653680052	0.2596539707932578	-3.8886790842569448	0.7556018591304952	0.00010840891351819098	0.0025434398940806344
78	mmu-miR-216a-5p	C57	M6	2.470978538768302	0.5513118238051885	4.481998085427326	3.0844842423314383	8.375251356946862e-06	0.002554451663868793
79	mmu-miR-200a-3p	C57	D5	0.6407298803924597	0.17326193130916934	3.6980418927060126	-0.2591282276607165	0.0002307884227878692	0.0028156187580120045
80	mmu-miR-30a-5p	C57	M4	0.3713308962585753	0.09429608166749287	3.9379249878904137	0.4615213208157698	8.871308180695498e-05	0.0030063877723468077
81	mmu-miR-34c-3p	C3H	M2	1.4489164001095711	0.32649967733204344	4.437726897463526	3.0241608226351	1.0249600112435696e-05	0.0031261280342928873
82	mmu-miR-199a-5p	C57	D5	-0.9541946809048828	0.2611768531922874	-3.6534427505425673	-0.14026945776573466	0.00027411457679756587	0.0032155748432022148
83	mmu-miR-210-3p	C57	D5	1.1297934169593409	0.3118321023204333	3.6230824490237516	0.06566610596586919	0.00030785793955127833	0.0034776545023385143
84	mmu-miR-103-3p	C3H	D2	-0.6988065707435194	0.18093153637153653	-3.862270695079628	0.30274893374052425	0.0001206063885510574	0.0036784948508072506
85	mmu-miR-130b-3p	C57	D5	1.0661648348919972	0.2983446721267786	3.5736010544171566	-0.1569062485648196	0.00037132089865311	0.004044745503185661
86	mmu-miR-17-5p	C57	D5	-0.762178036794479	0.21388125001354452	-3.563557052084801	-0.7089767559387576	0.00038561617490600713	0.0040556183912528335
87	mmu-miR-34c-5p	C3H	D5	0.9558591462808224	0.24376896340608384	3.921168359273445	0.9953798644036748	9.499994222333244e-05	0.004139283196873771
88	mmu-miR-135b-5p	C57	D5	-1.45595890968902	0.4109578022129478	-3.5428428462700885	-0.28122234843663385	0.0004167399397716945	0.004236856054345561
89	mmu-miR-155-5p	C3H	D5	-0.8255939573810185	0.2138347267496508	-3.860897478769157	0.7225759037047954	0.00012127483691360137	0.004623603157331052
90	mmu-miR-30a-5p	C57	M5	0.39057206958164414	0.10037179700125196	3.891253133355503	0.1442531165531813	0.00010728450280420726	0.004674539050754743
91	mmu-miR-330-5p	C3H	D5	-2.0697689207498224	0.5424375071164289	-3.815681794853405	0.7697507765694187	0.00014534366525829296	0.00492553532264215
92	mmu-miR-199b-5p	C57	D2	-1.748499337504595	0.4749848421810158	-3.6811687073547614	0.2991344342872289	0.0002463619417017458	0.0051771359655225615
93	mmu-miR-802-5p	C57	D2	2.0576366055236286	0.5602622821960138	3.672630963945101	0.3038669895985997	0.0002546132442060277	0.0051771359655225615
94	mmu-miR-141-3p	C57	D5	0.7791490511975461	0.22499749335563649	3.462923251175978	-1.0673152770928382	0.0005602103936096572	0.005192245735817174
95	mmu-miR-200c-5p	C57	D5	2.180452972672529	0.6290856942172227	3.466066694436102	-0.3785641927062349	0.0005537894683860296	0.005192245735817174
96	mmu-miR-669c-5p	C57	D5	-0.5933837618333708	0.17139129944058107	-3.4621580195153867	-0.8581358034113116	0.0005617839648589073	0.005192245735817174
97	mmu-miR-142a-3p	C3H	D2	-0.989497527808	0.2647023909938357	-3.7381510763574592	-0.10948050395277864	0.000197402889340017	0.005304671196922362
98	mmu-miR-146b-5p	C3H	D2	-0.6770516987759221	0.18181262078122631	-3.723898241314133	-0.044170790380474216	0.00020870837496087975	0.005304671196922362
99	mmu-miR-1968-5p	C57	D5	-1.6275289042092056	0.475451043257952	-3.4231261604913614	-0.4997947363534889	0.0006477396776350593	0.005810605931726267
100	mmu-miR-139-5p	C57	M4	0.4823291926896616	0.12913353942126216	3.7351194341246785	-0.2233079030748133	0.0001997582424459652	0.005820489851342153
101	mmu-miR-152-5p	C57	M4	-1.7737279297451778	0.4764992491930869	-3.722414951857413	0.4128481787164331	0.00020991930611397928	0.005820489851342153
102	mmu-miR-31-5p	C3H	D2	-0.6515379507401668	0.17821435394454122	-3.6559229732018106	-0.3307362752669052	0.0002715172230716127	0.005915196645488704
103	mmu-miR-374b-5p	C3H	D2	-1.031316979372109	0.28145612953948224	-3.6642192907987017	-0.03743364842463581	0.0002629960394659033	0.005915196645488704
104	mmu-miR-126a-5p	C57	M2	0.6034701402984304	0.15288639618459332	3.9471800981547593	0.8193330534681342	8.541160334952896e-05	0.006512634755401582
105	mmu-miR-192-5p	C57	M2	0.7016516546720021	0.17496889018285286	4.010150912763603	1.0739768504221532	6.585110948997017e-05	0.006512634755401582
106	mmu-miR-34c-3p	C57	D5	1.0081109336813032	0.3012976262670529	3.3458973645805354	-0.9542673047265122	0.0008550349293035074	0.007392538199522773
107	mmu-miR-34c-5p	C57	D5	0.9396178821126826	0.28130636813766924	3.3401941389852947	-1.001888570426388	0.0008725618858453111	0.007392538199522773
108	mmu-miR-139-5p	C57	M2	0.4904845960983701	0.12719358302927836	3.8562055130207846	0.5764451139578561	0.00012358526907627206	0.007538701413652595
109	mmu-miR-30a-3p	C57	D5	0.5078148585357303	0.15314929475850886	3.315815847121402	-1.4430359128291048	0.0009513079549166848	0.007841862871610511
110	mmu-miR-144-5p	C3H	D5	0.9709859797199378	0.2657050821817423	3.654374887175788	-0.2493753936688368	0.0002731356950394542	0.008330638698703353
111	mmu-miR-202-5p	C57	M3	-3.264768175604723	0.8635720151271036	-3.78053957100984	0.6393050508680256	0.0001670908850135708	0.008493786654856516
112	mmu-miR-34a-5p	C57	M3	0.7434334426587679	0.1952384598335792	3.8078227173706902	0.3103263944215033	0.0001499618174350136	0.008493786654856516
113	mmu-miR-34c-3p	C57	M3	1.4190040296568194	0.36608316093880267	3.876179461567835	0.9924594209832476	0.0001140292343370906	0.008493786654856516
114	mmu-let-7c-5p	C57	D5	-0.6444704341254823	0.19680052322535746	-3.274739434444976	-1.7159822023825517	0.0010990647466495537	0.008598233931280575
115	mmu-miR-484	C57	D5	1.1230469301891008	0.3429527754614537	3.2746401561497955	-1.1800730991375987	0.0010994463059670245	0.008598233931280575
116	mmu-miR-34c-3p	C57	M2	1.0580388329210653	0.2801380394584689	3.776848138747405	0.581607533076614	0.00016954530289902778	0.008618552897367245
117	mmu-miR-204-5p	C57	M4	-0.9989066450896288	0.27797978650225	-3.5934506521449663	-0.6372661031098891	0.0003445172856901282	0.00875648101129076
118	mmu-miR-802-5p	C57	M4	1.60933795527672	0.4514560918543406	3.564771822363541	-0.19622655562247093	0.0003838602465102775	0.00900595193735651
119	mmu-miR-671-3p	C57	M2	-0.7756644368796861	0.20832289811577007	-3.7233757973577655	0.36433625140471104	0.00020913413723128727	0.009112273122220377
120	mmu-miR-26a-5p	C3H	D5	-0.6290562003571019	0.17468272731286635	-3.6011356705601907	-0.5163309921986663	0.00033463547724269443	0.009278529141729254
121	mmu-miR-423-5p	C57	D5	-0.4801884815321529	0.1490882150661779	-3.2208345999648924	-1.865823276740441	0.0013252773330329635	0.010105239664376348
122	mmu-miR-194-5p	C57	D5	-1.202313268783457	0.3753466191466718	-3.203207934886545	-1.3025923386349423	0.0014081201434161044	0.010475040091266144
123	mmu-miR-34a-5p	C57	M2	0.7364432908964709	0.20215803819905492	3.64290877304286	-0.1747219103272899	0.0002854081517879472	0.010881185786915484
124	mmu-miR-99b-5p	C57	M4	-0.5381613843218913	0.15446655226840575	-3.4839994576092166	-1.1116999138148458	0.0005184534453167535	0.011294878630114987
125	mmu-miR-142a-5p	C57	D5	-0.7026011797615404	0.22180930838585025	-3.1675910487008268	-2.02349436089764	0.0015902967452943052	0.011473717860725922
126	mmu-miR-148b-3p	C57	D5	0.3221916376203477	0.10187620995377313	3.1625797403195888	-2.049742192792367	0.0016176061246269333	0.011473717860725922
127	mmu-let-7g-5p	C3H	M1	-0.35183098018136505	0.09504466413392693	-3.7017436316635512	-0.5461691711761496	0.00022749791764129887	0.011564477480099365
128	mmu-miR-150-5p	C57	M2	0.6033130640614264	0.16812961791814374	3.5883806287786717	-0.492523021497874	0.000351185594520374	0.011901289592079341
129	mmu-miR-93-5p	C57	D5	0.44353919706837175	0.14103120721868667	3.1449719946068977	-2.116491504362017	0.0017170253792968516	0.011902107742853172
130	mmu-miR-10b-5p	C57	D5	-0.7238673763436587	0.23171086499987584	-3.1240113679781336	-1.825064995197141	0.0018427032435725773	0.012209347559111777
131	mmu-miR-144-5p	C57	D5	0.9736366838583256	0.3122816491387877	3.117815877248717	-1.9686663603456624	0.0018814404435352574	0.012209347559111777
132	mmu-miR-350-3p	C57	D5	-1.111434065935864	0.3553351077679982	-3.1278476053695488	-1.499863798088736	0.0018190866309932671	0.012209347559111777
133	mmu-miR-423-3p	C57	M4	0.4624665602186848	0.13429318420890068	3.4437083530560404	-1.260060917281983	0.0006009939750071673	0.012220210825145735
134	mmu-miR-22-3p	C57	D5	0.44477378716638505	0.14343479701190712	3.1008778652885924	-2.2358878733532768	0.0019912014127178392	0.01265242564331127
135	mmu-miR-125a-5p	C3H	D5	-0.5034547871128083	0.14498872093497395	-3.4723720842989088	-0.9269035773207276	0.0005411163137849766	0.01375337297536816
136	mmu-miR-191-5p	C57	D5	0.4353483976695749	0.14337805244569302	3.0363670746223232	-2.4406056230987216	0.0024653366935021856	0.015345463092207481
137	mmu-miR-467c-5p	C57	D5	-1.6881672199951216	0.5596471882642474	-3.016484770040555	-1.7621059205135008	0.002631103322391905	0.01604973026659062
138	mmu-miR-146b-5p	C3H	M3	-0.7551735565685203	0.1941819026543473	-3.8890007062746936	1.0188497173259288	0.0001082678143356947	0.01651084168619344
139	mmu-miR-34c-3p	C3H	M3	1.1690976959823491	0.2987400167882995	3.9134285006445038	1.117356874053292	9.804403138506902e-05	0.01651084168619344
140	mmu-miR-125b-5p	C57	M1	-0.4139960128683704	0.1125923291727502	-3.6769468747127263	-0.5351607013103061	0.00025041021524789867	0.016602110900280815
141	mmu-miR-126a-3p	C57	M1	0.36644041611881306	0.10004148159283048	3.6628847382551584	-0.5854820252024124	0.00026434959825579244	0.016602110900280815
142	mmu-miR-126a-5p	C57	M1	0.3984850535309423	0.10901564248971872	3.6553016102117963	-0.6118128326421717	0.00027216575246361994	0.016602110900280815
143	mmu-miR-125a-5p	C3H	M3	-0.5623579516465274	0.1486895070130027	-3.7820957439676617	0.5339487999125128	0.00016606625803521638	0.016883402900246997
144	mmu-miR-29b-3p	C57	D5	-0.7989140191962871	0.26733232133085194	-2.98846774388925	-2.5366242619058506	0.0028820460224290158	0.017235765428251955
145	mmu-miR-195a-5p	C57	D5	-0.4221333683220081	0.14155156465806415	-2.9821879351296827	-2.551260391185605	0.0029412143076672096	0.017251353150740358
146	mmu-miR-195a-5p	C57	M4	-0.4828688018896514	0.14680468991664794	-3.2891919336079267	-1.7810535631085642	0.0010448095204157164	0.017703716873710747
147	mmu-miR-22-3p	C57	M4	0.4792790573395571	0.1455126644578089	3.293727450633846	-1.8268445754253169	0.0010283016591010506	0.017703716873710747
148	mmu-miR-34c-3p	C57	M4	0.973953207594808	0.2945500218537602	3.3065799875525435	-1.2618321564871051	0.0009828266958543546	0.017703716873710747
149	mmu-miR-132-3p	C57	M4	0.6538073547972107	0.19983763562413864	3.271692805788163	-1.6432224058180926	0.0011108299997827176	0.017831744733354152
150	mmu-miR-503-5p	C57	D5	0.7230013602764291	0.24417057518711655	2.9610503219823583	-2.117656010916757	0.0031486245793497275	0.018119443333993717
151	mmu-miR-142a-3p	C3H	D5	-0.8746647416822206	0.260472726054219	-3.357989740162484	-1.2884525235992976	0.0008189495437969566	0.019213816219851677
152	mmu-miR-34c-3p	C3H	M1	0.7141039085541463	0.2024900869768175	3.5266116935191105	-0.6506448229021675	0.00044275355160035274	0.019291404748301082
153	mmu-miR-1247-5p	C57	D5	1.0329929086217216	0.3536196861215865	2.921197402642746	-2.1628040346920123	0.0035763845127581646	0.019590797126726917
154	mmu-miR-376b-3p	C57	D5	1.7590894415271832	0.6022819940255395	2.9207073413730336	-1.919657174206788	0.0035819593313901844	0.019590797126726917
155	mmu-miR-450b-5p	C57	D5	-0.9108686281794256	0.31200662564804804	-2.9193887350549734	-2.213818414541296	0.0035969988167105157	0.019590797126726917
156	mmu-miR-107-3p	C3H	D2	-1.62687027767474	0.4934711214382447	-3.2967892283810865	-0.8852355702646939	0.0010172948138336012	0.020684994547949892
157	mmu-miR-125a-5p	C57	M1	-0.3567416226591913	0.1005423365534597	-3.548173186421891	-0.9514291043196385	0.0004085137505600315	0.020766115653468267
158	mmu-miR-34a-5p	C3H	M2	0.8020680473742791	0.20937785090567346	3.830720603468309	0.7524171840072169	0.0001368780723687849	0.020873906036239696
159	mmu-miR-103-3p	C3H	D5	-0.5983035462185118	0.18076377897866708	-3.309864119897166	-1.4801443514584811	0.0009715097686585199	0.021127144497234025
160	mmu-miR-148b-3p	C3H	D5	0.3341284808148561	0.10153505965396964	3.290769532746248	-1.558713931842019	0.0010390398933065913	0.021127144497234025
161	mmu-miR-361-3p	C57	D2	-0.7830902637421557	0.23955205029373924	-3.2689775052308203	-1.301235080325176	0.0011214139588510163	0.02121754432621269
162	mmu-miR-374b-5p	C57	D2	-1.122430278851168	0.3467229311901541	-3.2372542392807317	-1.2601825958011883	0.0012521829438420606	0.02121754432621269
163	mmu-miR-96-5p	C57	D2	-1.930202772807363	0.5952451434771058	-3.2427022613441987	-1.0562551697225322	0.0012287663355376995	0.02121754432621269
164	mmu-miR-27b-3p	C57	D2	0.335713968649948	0.10426841473300616	3.21970914691271	-1.8854162543514592	0.0013304291243605385	0.021356888575261274
165	mmu-miR-146b-5p	C57	D2	-0.6750629801417167	0.21158125979503825	-3.190561303943742	-1.6512581761092395	0.001470476314393634	0.02143767179294812
166	mmu-miR-181c-3p	C57	D2	-1.552631482877163	0.4868010719164522	-3.189457814389601	-1.1988596674040697	0.0014760364185308545	0.02143767179294812
167	mmu-miR-125b-5p	C57	M5	-0.6033234385690065	0.1745240821780716	-3.4569638243587457	-1.4444854574881498	0.000572574434899341	0.02182940033053737
168	mmu-miR-497a-5p	C57	M4	-0.8874996648267528	0.2789540068823658	-3.1815268572249225	-1.7056095125524493	0.0015165722828145852	0.023127727312922425
169	mmu-miR-139-3p	C57	D5	-0.865189965916664	0.303228025189948	-2.8532651801385835	-2.3059783149033466	0.004429154621258664	0.023699862447085832
170	mmu-miR-199a-3p	C57	M1	-0.4098347244130611	0.1191535802773146	-3.439550229705424	-1.3400515685707743	0.0006101764446661912	0.023991951622774205
171	mmu-miR-30a-5p	C57	M1	0.22204839056822226	0.0647168428897807	3.43107575482928	-1.3716219491115382	0.0006292970917448973	0.023991951622774205
172	mmu-miR-199b-3p	C57	M1	-0.40385228347006574	0.11911158831365312	-3.3905373036132573	-1.5045919726851134	0.0007287332460922398	0.02469596000645924
173	mmu-miR-125b-5p	C57	D2	-0.5028674207539847	0.16114278222199294	-3.1206326080508298	-2.196039979844993	0.0018637369196515528	0.02471477219537928
174	mmu-miR-25-5p	C57	D2	-1.4382636735784464	0.4599990341910694	-3.126666724654548	-1.3948499649324226	0.0018263265070978453	0.02471477219537928
175	mmu-let-7g-5p	C57	M3	-0.4574321874419134	0.13244319846934524	-3.4537990076386498	-1.0227695249870878	0.0005792435124460084	0.02523846732800465
176	mmu-miR-125b-5p	C57	M4	-0.5122227214893034	0.1635872340219082	-3.131190062304645	-2.3608450390571365	0.001798737300634782	0.02612451793779088
177	mmu-miR-106b-3p	C57	D2	-1.1111924651423577	0.3613011012610812	-3.0755302468325283	-1.6505876048388377	0.0021664898584260396	0.02643117627279768
178	mmu-miR-125b-1-3p	C57	D2	-1.1574945610662386	0.37526286326445096	-3.0844900318594597	-1.6004729083470686	0.002102971696683473	0.02643117627279768
179	mmu-miR-378a-5p	C57	D2	-0.8225655134666496	0.26894033242306303	-3.0585427855153138	-1.929733276572948	0.002291778611258734	0.026884326016688997
180	mmu-miR-154-5p	C57	D2	-1.0533927861195562	0.3502151965000426	-3.0078443101466847	-1.978809276493907	0.002706274199881782	0.028462538998756674
181	mmu-miR-24-3p	C57	D2	0.3453730386614122	0.11424755251209323	3.0230235227564637	-2.482405984828108	0.002575493303897745	0.028462538998756674
182	mmu-miR-379-5p	C57	D2	-0.9757894752227269	0.3243001200068329	-3.008908770068192	-2.0573759003936534	0.002696908534331535	0.028462538998756674
183	mmu-miR-34a-5p	C57	M5	0.7171110674341836	0.2142285958587994	3.3474105758824098	-1.6976667314830358	0.0008504397890304272	0.02882045951714225
184	mmu-miR-139-5p	C3H	D5	0.43633535481381797	0.13801235607127568	3.161567320743913	-1.813341918600272	0.0016231755886133266	0.03094178465794153
185	mmu-miR-672-5p	C57	D2	0.6877148255047212	0.23179747506111734	2.9668779839961297	-2.3309204365726166	0.0030901468452708067	0.031351621369144225
186	mmu-miR-6967-3p	C57	D2	-1.4724833547481475	0.4979109620321928	-2.9573226280022	-1.8748745098230837	0.003186558237519577	0.031351621369144225
187	mmu-miR-744-5p	C3H	D2	0.30519195394518306	0.09675950514743588	3.154128924906667	-2.1251437040936283	0.0016646405030353252	0.03173220958911089
188	mmu-miR-93-3p	C57	D2	-0.6409532164240428	0.21775834418006354	-2.9434151827221875	-2.254641143794512	0.003331793714522753	0.03175615884154498
189	mmu-miR-20b-5p	C57	M1	0.4933522502446906	0.1524722999094824	3.2356844524387505	-1.6600270221429492	0.001259006380648923	0.03199974550816013
190	mmu-miR-34a-5p	C57	M1	0.464078507232915	0.14199150070967834	3.2683541262218845	-1.7921818212244824	0.0011238569712131077	0.03199974550816013
191	mmu-miR-802-5p	C57	M1	1.0500088238711918	0.32309399921733395	3.249855541776521	-1.1969606998216928	0.0011986352361480716	0.03199974550816013
192	mmu-miR-144-3p	C3H	D5	0.7409921440782661	0.23817932419952065	3.1110682951537125	-2.044844770009151	0.0019244810061080121	0.034527453344879035
193	mmu-miR-106a-5p	C57	M1	0.5235657189679763	0.16518447490372354	3.169581882759457	-1.7148896372837603	0.0015795660895346938	0.035547695652672705
194	mmu-miR-202-5p	C57	M1	-2.007654928095005	0.635328935261155	-3.1600243852733523	-1.3288072354456908	0.0016316975053685832	0.035547695652672705
195	mmu-miR-15b-3p	C3H	M1	-0.4639926669385082	0.13979547119630498	-3.3190822490018705	-1.6116942386621842	0.0009403872316313859	0.03585226320594659
196	mmu-miR-199b-5p	C57	M4	-1.2751917648264302	0.4231562674412332	-3.0135244658842857	-2.0186325088736607	0.0026566395366001256	0.03683068448468356
197	mmu-miR-24-3p	C3H	D5	0.3527327050562086	0.11478953327122635	3.0728647029408735	-2.239001043542	0.002185723819585299	0.037035875831862006
198	mmu-miR-30d-5p	C57	D5	0.2594872537700912	0.09634509606925294	2.6933104470991607	-3.3978707103576054	0.007209778693301142	0.03791349140442842
199	mmu-miR-182-5p	C57	D2	0.7873393156268778	0.2749181595428922	2.863904359522815	-2.7425103978035965	0.004284435957752785	0.038029896641678086
200	mmu-miR-215-3p	C57	D2	-0.8295407649998703	0.290251269893238	-2.858009080563187	-2.4997301240189262	0.0043640864998647	0.038029896641678086
201	mmu-miR-27a-3p	C57	D2	0.3923171617781325	0.1368513024638997	2.86674043077977	-2.9197087375194988	0.0042465904980491095	0.038029896641678086
202	mmu-miR-497a-5p	C57	D5	-0.8906846629419984	0.3316146271384638	-2.685902822284429	-2.801439685448316	0.007370222945496932	0.0381003050572299
203	mmu-miR-301a-3p	C57	D5	0.2912712302365108	0.10874423566480253	2.678498114919274	-3.3357639660856737	0.007533803388706271	0.03829683389259021
204	mmu-miR-744-5p	C57	D2	0.2758823167469977	0.09705237927234713	2.8426126058467913	-2.9696625231116562	0.004578487796038929	0.038789966049774256
205	mmu-miR-144-3p	C57	M1	0.5428991542351485	0.17454492577175848	3.1103691604593755	-2.284563620329971	0.0019289919502826613	0.03922283632241411
206	mmu-miR-140-3p	C57	D5	-0.2966344436890296	0.11138590887587772	-2.6631236094646638	-3.4352230426896195	0.007883902737894612	0.039419513689473065
207	mmu-miR-491-5p	C57	D2	-1.0357456531511566	0.3666753661592064	-2.824693853858313	-2.3813015907164057	0.004840016454894133	0.03989743293899218
208	mmu-miR-24-3p	C3H	M3	0.4098580525287989	0.11774876475024583	3.480784307148693	-0.5365975710650064	0.0005246297993615257	0.04000302220131634
209	mmu-miR-15b-3p	C57	D2	-0.5845533878301739	0.2082563366275508	-2.806893645092774	-2.793513879199148	0.005113148063313325	0.041039741034488535
210	mmu-miR-98-5p	C57	D5	-0.6922317954160269	0.2621831346984701	-2.6402605804989867	-3.272219221093373	0.008431547671005284	0.04147777483317116
211	mmu-miR-22-5p	C57	D5	0.593562118301385	0.2272456867109903	2.611984090401125	-3.131685854055545	0.009155859293514859	0.04367835246386642
212	mmu-miR-351-5p	C57	D5	0.9749008569071144	0.3732922212277205	2.6116291780759955	-2.9007677129816605	0.009165293631762134	0.04367835246386642
213	mmu-miR-182-5p	C57	D5	0.6993071782500895	0.2691496370060313	2.5982096280308897	-3.4724748225781066	0.00952845321710762	0.04471043432642805
214	mmu-miR-486a-3p	C3H	D2	0.6122458979725316	0.2020028298441223	3.030877827033304	-2.0765431475932425	0.0025101191213406024	0.04503449011816963
215	mmu-miR-340-5p	C57	D2	-0.36484350185613934	0.13188830222896858	-2.766306758750613	-3.137727566295895	0.005788814783996127	0.04527150023381586
216	mmu-miR-125b-2-3p	C57	D5	-0.5422784520072845	0.20983988941374948	-2.5842486551165353	-3.2516800456394015	0.009919855253805484	0.04584175533955565
217	mmu-miR-139-5p	C57	D2	0.35524652927126704	0.13027456728930947	2.7269062309172534	-3.2043113381959896	0.006520834701697101	0.046763987019054216
218	mmu-miR-200a-3p	C57	D2	0.4688325669772873	0.17292201617406744	2.7112369919707002	-3.3636544432482505	0.006834420395844855	0.046763987019054216
219	mmu-miR-369-3p	C57	D2	-1.192510053378374	0.4369195667377757	-2.729358317097476	-2.558857066287432	0.006472952160904297	0.046763987019054216
220	mmu-miR-455-5p	C57	D2	-0.521966073089005	0.19247817620591806	-2.7118195079456298	-3.11600628813839	0.006822523888765757	0.046763987019054216
221	mmu-miR-511-5p	C57	D2	0.8116472632167966	0.29620384904879515	2.7401644705943364	-2.473656873867688	0.00626569044831961	0.046763987019054216
222	mmu-miR-7a-5p	C57	D2	-0.5786197468759795	0.2136656728058064	-2.708061333754196	-3.1451639685322434	0.00689960464215554	0.046763987019054216
223	mmu-miR-199b-3p	C57	M5	-0.5904721460875155	0.18578602171153336	-3.1782377417195087	-2.3243422092717827	0.001533682635673841	0.04677732038805215
224	mmu-miR-200c-3p	C57	D5	-0.8446492794652496	0.3293171495682128	-2.5648505720783725	-3.636982016644138	0.010487496600049216	0.04773254556900852
225	mmu-miR-700-3p	C57	D5	0.904484969160869	0.35335135329042355	2.559732574216186	-2.9924110006407045	0.0106420101596478	0.04773254556900852
226	mmu-miR-350-3p	C3H	D2	-1.0469637662764455	0.3496029330877969	-2.994722489966978	-1.9424346269137949	0.002824197673221729	0.04785446057403485
227	mmu-miR-139-5p	C3H	M1	0.3223241777490724	0.10169993889025396	3.1693645174841025	-2.151316085832277	0.0015807344390482586	0.04821240039097188
228	mmu-miR-378a-5p	C3H	M1	-0.5244126176808175	0.1648320839965998	-3.1814960107622934	-1.969943770421338	0.0015167319281311148	0.04821240039097188
229	mmu-miR-202-5p	C3H	M3	-3.1074705407814243	0.9238773264825022	-3.363509907329973	-1.061238904747504	0.0008029516411491411	0.048980050110097616
230	mmu-miR-103-3p	C57	D2	-0.4946311407523965	0.1867624428521349	-2.648450797701388	-3.473484235964424	0.008231565551220012	0.05021254986244207
231	mmu-miR-152-5p	C57	D2	-1.258342331588879	0.4730335058301231	-2.6601547587641248	-2.6662247373975934	0.007953165571949807	0.05021254986244207
232	mmu-miR-17-3p	C57	D2	-0.6604407859655952	0.2491440554570589	-2.650839028665587	-3.012357684977049	0.00817405778886778	0.05021254986244207
233	mmu-miR-199a-3p	C57	D2	-0.4553611483767277	0.17075824832032874	-2.666700747143452	-3.4623757418503183	0.0078011679028728515	0.05021254986244207
234	mmu-miR-341-3p	C57	D2	-0.9921320691493194	0.374421524703343	-2.649773059749685	-2.8227247442945806	0.008199681292040559	0.05021254986244207
235	mmu-miR-26b-5p	C57	D2	-0.4453321952243954	0.16873680181205267	-2.63921201801862	-3.5499457760081534	0.008457462450474499	0.05057894210577887
236	mmu-miR-361-5p	C57	D5	0.3415086515023784	0.1348139058270405	2.5331856488196176	-3.7292148649846935	0.011476461756321618	0.05072928747359556
237	mmu-miR-103-3p	C3H	M1	-0.396052779383318	0.13023345433630729	-3.0410986286255937	-2.713411150372191	0.002427324626955619	0.050851220887353055
238	mmu-miR-192-5p	C3H	M1	0.3891877414338421	0.12835994745891566	3.0320029661776697	-2.760822980739789	0.0025008797157714613	0.050851220887353055
239	mmu-miR-24-3p	C3H	M1	0.2552588355294425	0.0825025392058922	3.0939512648504315	-2.5754083478678726	0.0020377594061232237	0.050851220887353055
240	mmu-miR-27b-3p	C3H	M1	0.22996149040673866	0.0752830633797383	3.0546245075971568	-2.700936306299001	0.002321605368603979	0.050851220887353055
241	mmu-miR-32-5p	C3H	M1	-0.5498710013795538	0.17682421834807652	-3.1097041260328884	-2.0920751821753427	0.001933291896980154	0.050851220887353055
242	mmu-miR-140-3p	C57	M4	0.3337873539221405	0.11573798758069034	2.8839913402626802	-3.0087356725960843	0.00402285821719762	0.053346598097620615
243	mmu-miR-299a-3p	C3H	M3	-1.887936543208018	0.5746882714724117	-3.285148900587315	-1.1998371158888386	0.001059731625760264	0.05386969097614675
244	mmu-miR-24-3p	C3H	D2	0.33518048837000336	0.11465853196402367	2.9232930391536214	-2.8418299482322302	0.003552634139795725	0.054177670631884806
245	mmu-miR-301a-3p	C3H	D2	0.3051021436950609	0.10400343424695588	2.933577587165023	-2.744043360855626	0.003438147114020834	0.054177670631884806
246	mmu-miR-434-5p	C57	D5	0.7671611476349858	0.3067065481458251	2.5012871497945173	-3.4177268122913875	0.012555708192145118	0.05470701426577515
247	mmu-miR-340-5p	C3H	D2	-0.3791540367333415	0.13062045480050044	-2.9027156375502745	-2.837246410024832	0.0037921921423139725	0.055077076352655324
248	mmu-miR-134-5p	C57	D5	-0.5616042848179532	0.225592600030086	-2.4894623526793658	-3.5735881595087333	0.012978097980738505	0.05575098428345414
249	mmu-miR-195a-5p	C57	M1	-0.3150053277132372	0.1055694505779837	-2.9838682117659037	-2.6820597310163388	0.0029252749026271443	0.05576305283132993
250	mmu-miR-195a-5p	C57	D2	-0.3759487993982962	0.14559434464250798	-2.582166225765156	-3.6195578999999	0.00997945074121449	0.05577729437503541
251	mmu-miR-199b-3p	C57	D2	-0.44031934254514304	0.17070403009183865	-2.5794314422937266	-3.687882053670113	0.010058200625006385	0.05577729437503541
252	mmu-miR-350-3p	C57	D2	-0.9270892628795441	0.35738927768727097	-2.594060092901785	-2.9430367283535803	0.009643321098935571	0.05577729437503541
253	mmu-miR-411-5p	C57	D2	-1.072839838727623	0.4144428102357165	-2.588631802099401	-2.956772004515351	0.009795453944669902	0.05577729437503541
254	mmu-miR-802-5p	C57	M2	1.2962114358971673	0.4156751723039301	3.1183277767415314	-1.439962773372529	0.0018782116270443679	0.057285454624853224
255	mmu-miR-132-3p	C57	D5	0.4470832996233911	0.1811219345257224	2.4684105809387633	-3.787911992029753	0.013761325126732732	0.05763821612733939
256	mmu-miR-26b-5p	C57	D5	-0.4157235081974465	0.16847829869461062	-2.4675196237053703	-3.9831377198007365	0.013795376319002541	0.05763821612733939
257	mmu-let-7b-5p	C57	D5	-0.4930912227700511	0.20067123982843724	-2.4572092303392186	-4.014878999977556	0.014194881024589791	0.05850592854729578
258	mmu-miR-486b-3p	C3H	D2	0.6878246565064368	0.24033476895745245	2.861944027034247	-2.3690875518779357	0.004310774067988377	0.059763004124384324
259	mmu-miR-99b-5p	C57	M5	-0.5043583193273911	0.16427459023726135	-3.0702150502944354	-2.58592716412598	0.0022049983883069345	0.06113859167578317
260	mmu-miR-181d-5p	C57	D5	-0.5507687957598719	0.2262999298014123	-2.433800117583751	-3.9309841063136814	0.01514010901556269	0.06156977666328828
261	mmu-miR-215-5p	C3H	D5	-0.5890863204960635	0.2034113300173066	-2.8960349477383733	-2.737013700756149	0.0038730734044572827	0.06217302043997217
262	mmu-let-7i-5p	C57	D5	-0.5434921755728439	0.22466997375299724	-2.41906903042754	-4.1067930053735875	0.015763009260066425	0.06325944505684553
263	mmu-miR-130a-3p	C57	D5	0.47210757147948795	0.19650338350945665	2.402541691892894	-3.950215636767863	0.01648864347867994	0.06448458327925198
264	mmu-miR-378a-3p	C57	D5	0.36133683684326456	0.1504012272895875	2.402485959423288	-4.113475622335131	0.016491139330431653	0.06448458327925198
265	mmu-miR-125a-5p	C57	D2	-0.36417479184886936	0.14489528432432566	-2.5133653834704544	-3.832068469146996	0.012136897286650105	0.0649430468847067
266	mmu-miR-211-5p	C57	D2	-1.421583900096209	0.5646245728179243	-2.5177506763500888	-2.989505854035845	0.011987934860798171	0.0649430468847067
267	mmu-let-7e-5p	C57	D5	-0.4414455406766322	0.1845812686844891	-2.3916053011381657	-4.075799969840252	0.016984817601551884	0.0655742958034598
268	mmu-miR-17-3p	C57	D5	0.6639292454818384	0.2784428446749669	2.3844363688241264	-3.57114320946775	0.017317143892412973	0.06602161108982448
269	mmu-miR-101c	C3H	D2	0.5725425773867641	0.205148230557052	2.790872608708849	-2.532184024769301	0.005370831672622776	0.06948245956192338
270	mmu-miR-335-5p	C3H	D2	0.6278998797538929	0.22545428419027425	2.785043016632016	-3.0307522580970727	0.005467472227823478	0.06948245956192338
271	mmu-miR-341-3p	C57	M1	-0.8465069884923948	0.2924305087597802	-2.8947287069413328	-2.2432069659583016	0.0038890699877526156	0.0697744909567381
272	mmu-miR-130b-5p	C57	D5	-1.235685473574272	0.5253394884069909	-2.3521656011835197	-3.396945126259005	0.0188848363078863	0.07110956881364594
273	mmu-miR-455-5p	C57	M4	0.574306050923516	0.20698169092088511	2.7746707854610864	-3.0858906221759788	0.005643313882822831	0.07171711392754014
274	mmu-miR-194-5p	C57	M5	0.8468603662231695	0.2828358843372981	2.9941758211035188	-2.4892347853481582	0.0028292109726951358	0.07190911222266802
275	mmu-miR-27b-3p	C3H	D2	0.2872483744730374	0.10463927188276267	2.7451297137738977	-3.3452370232437705	0.006172479370346357	0.07218265653452377
276	mmu-miR-32-5p	C3H	D2	-0.6755229785800436	0.2471140686418541	-2.733648400889261	-2.9411556262826983	0.0063899400866627605	0.07218265653452377
277	mmu-miR-672-3p	C3H	D2	1.192258116396088	0.43333636978659	2.751345604762537	-2.556268835851685	0.0060575540980337	0.07218265653452377
278	mmu-miR-193a-5p	C57	M4	0.9259009097528704	0.33694879524999555	2.747897967897193	-2.750167748118152	0.006121056530781932	0.07296495001875512
279	mmu-miR-30e-5p	C57	M4	0.30007675956859003	0.10941356453584118	2.742591934021968	-3.4587105604532904	0.00621996295241847	0.07296495001875512
280	mmu-miR-92b-3p	C57	D5	0.9166253225248476	0.3920940390141161	2.3377690842472796	-3.6183069159640406	0.01962341656048298	0.0729895372066745
281	mmu-miR-376c-3p	C57	M1	-0.7637263317981797	0.26707999835571816	-2.8595414725927513	-2.4534071144788294	0.004343254185274367	0.07359402925048232
282	mmu-let-7c-5p	C3H	D2	-0.5347706510192687	0.19733181556599205	-2.7100072509109903	-3.4468737671930576	0.006859596275201296	0.07472060228344267
283	mmu-miR-148b-5p	C57	M3	-1.3608920903164368	0.4389709895637454	-3.100186852140064	-1.4697467619285032	0.001995801835934336	0.07608994499499655
284	mmu-miR-339-5p	C3H	D2	-0.4578983445594469	0.1709921870146834	-2.677890449580169	-3.4145040412510004	0.0075473712834119595	0.0767316080480216
285	mmu-miR-503-3p	C3H	D2	0.5330808417206603	0.1983491175700997	2.6875886732002283	-3.216180725488305	0.0073334291159335	0.0767316080480216
286	mmu-miR-29c-3p	C3H	D5	0.41123037030900106	0.14642441364754108	2.8084822746763773	-2.9587936636449577	0.005088216384017542	0.07759529985626752
287	mmu-miR-322-3p	C57	D5	0.5416190694419729	0.2346724922849329	2.3079785115349343	-3.9408542405627545	0.021232407724095417	0.07802270308251931
288	mmu-miR-503-3p	C57	D2	0.409545680055504	0.16787396909918065	2.439602055358223	-3.922292983898148	0.014900799760692616	0.07835765391398704
289	mmu-miR-409-3p	C3H	D2	0.6399741600126392	0.2409997969126989	2.6554966776360684	-3.1087396671369123	0.008062938441564067	0.0793289104734529
290	mmu-miR-92b-3p	C57	M4	1.3110452262189036	0.4854880937046857	2.700468339428301	-2.7538302153744008	0.007057733781881901	0.07972625198051778
291	mmu-miR-107-3p	C3H	M2	-1.6193564878781173	0.492582513791911	-3.287482690792808	-1.224898313801399	0.0010510941040529666	0.0801459254340387
292	mmu-miR-202-5p	C3H	M2	-3.0580425650371086	0.9206270535952704	-3.321695308751482	-1.1353986999662178	0.0009317347442250741	0.0801459254340387
293	mmu-miR-365-3p	C3H	M1	-0.5181463538347346	0.18071405242799296	-2.8672167264977606	-3.0245174662206638	0.004240264521280405	0.08083004243690772
294	mmu-miR-194-5p	C3H	D5	-0.7871652987960918	0.2832389178988543	-2.7791565673089864	-2.6388761140294426	0.005566648090052426	0.08084893654599952
295	mmu-miR-199b-5p	C3H	D5	-1.0144267387751436	0.3675608992395781	-2.759887520336964	-2.5884649756673053	0.005902772901852601	0.08183389704841106
296	mmu-miR-1839-5p	C3H	M1	-0.33723228701202146	0.1186286131373837	-2.8427567185791265	-3.0755026030941277	0.004576437435306379	0.08210667163343797
297	mmu-miR-31-5p	C57	M5	-0.5578171265258884	0.19233909814923794	-2.9001754291947037	-3.0226368907253374	0.003822762816663953	0.08328161850589327
298	mmu-miR-34c-3p	C57	M5	0.8684051162829869	0.2980888799191223	2.913242240094978	-2.6235546582573672	0.003667865228257861	0.08328161850589327
299	mmu-miR-342-3p	C3H	D2	-0.3747966144903216	0.14296772127730428	-2.6215470956787192	-3.650499340936092	0.008904901176846449	0.08487483934181772
300	mmu-miR-1934-5p	C57	D2	-0.9299608154123368	0.3874202923949991	-2.4003926321551163	-3.2959819015246765	0.01658512526290469	0.08573666449467679
301	mmu-miR-7a-1-3p	C57	D5	-0.7111052733259235	0.3153742634341766	-2.2547980471917675	-3.774119915458134	0.02439210457998843	0.08856657020114847
302	mmu-miR-215-5p	C57	M1	0.3971270716256932	0.14277904991031992	2.7814099608810268	-3.342206266429156	0.005528492035696627	0.08874684583618271
303	mmu-miR-122-5p	C3H	D2	-0.8032762786217891	0.3096611522441321	-2.59404924641144	-3.7263630110536266	0.00964362296608827	0.08913045468657338
304	mmu-miR-1306-3p	C57	D2	-1.0457992416046795	0.4398459468077495	-2.3776489227529103	-3.368914653631269	0.01763703655720291	0.0893277284385185
305	mmu-miR-200b-3p	C57	D2	0.4070248970942085	0.17153300782876707	2.372866320285839	-4.194726475955218	0.0178655456877037	0.0893277284385185
306	mmu-miR-202-5p	C57	M4	-2.5159687863609936	0.949680185919916	-2.6492800667667704	-2.694631720264327	0.0082115560714789	0.08944730720718086
307	mmu-miR-1843a-3p	C57	M4	-1.1762440759114332	0.4461584334424534	-2.636382028769043	-2.93412807927786	0.00852776096314945	0.08968852047450282
308	mmu-miR-107-3p	C3H	M1	-0.9591285514510774	0.3433953150073341	-2.7930740739156352	-2.4184448237419085	0.0053347404657798575	0.09039421344793648
309	mmu-let-7d-3p	C57	M5	0.3010767858648684	0.10903833491745912	2.761201242597664	-3.543279182544244	0.005879287414420268	0.09061627578812342
310	mmu-miR-101b-3p	C57	M5	0.5897298444986063	0.21949500510148426	2.6867574696104946	-3.364100778688853	0.007351549518830475	0.09061627578812342
311	mmu-miR-132-3p	C57	M5	0.577078452425166	0.2078962760003026	2.7757998533091857	-3.2752410922036215	0.0056239278296910155	0.09061627578812342
312	mmu-miR-154-5p	C57	M5	-1.2628779303186963	0.4699609730792722	-2.687197453958961	-2.972286370023463	0.007341952766697758	0.09061627578812342
313	mmu-miR-199a-3p	C57	M5	-0.5258214640863415	0.1857989343016275	-2.830056405128345	-3.3565736032525386	0.004760363359890238	0.09061627578812342
314	mmu-miR-199a-5p	C57	M5	-0.9057697314559324	0.3344733129752471	-2.7080478361601443	-3.2395067329705025	0.006899882886652755	0.09061627578812342
315	mmu-miR-205-5p	C57	M5	-0.5646847259956882	0.2063596962399167	-2.736409949640446	-3.6386208080858333	0.006337013691990136	0.09061627578812342
316	mmu-miR-26a-5p	C57	M5	-0.531531223957348	0.18911412571406205	-2.810637343722361	-3.4310826883508265	0.005054571045934578	0.09061627578812342
317	mmu-miR-326-3p	C57	M5	-0.3752231221903477	0.1398369331437048	-2.6832905567568903	-3.6652782732661064	0.0074275635891904454	0.09061627578812342
318	mmu-miR-350-3p	C57	M5	1.0698732851407358	0.3923152530349853	2.7270754243280173	-2.8612721526317078	0.006517520595044851	0.09061627578812342
319	mmu-miR-99a-5p	C57	M5	-0.8004994716474245	0.28084441863647386	-2.850330711694129	-2.9603541528432986	0.0044698439056937685	0.09061627578812342
320	mmu-miR-467e-5p	C3H	M1	-1.0208565971715269	0.36800711418836174	-2.7740132128234043	-2.5948033186256985	0.005654632186747441	0.0907717272083142
321	mmu-miR-146a-5p	C57	M2	0.4321424672814018	0.14680405076998174	2.9436685501171844	-2.5468261499349394	0.003329094662509104	0.09230671564229788
322	mmu-miR-378a-5p	C57	D5	-0.6273244605600867	0.28129136256661	-2.230158988303581	-4.015577822328944	0.02598942560129244	0.09325617421640227
323	mmu-miR-467e-5p	C3H	D2	-1.30235600556596	0.5081675438324246	-2.562847669774499	-2.9643992451658265	0.01054772498833281	0.09461929768945608
324	mmu-miR-324-5p	C3H	D2	-0.6769023439579192	0.2664628318491343	-2.5403255653350083	-3.3463330945595624	0.011246497474833035	0.09528282582844654
325	mmu-miR-532-5p	C3H	D2	-0.3488762271686072	0.13715480115724854	-2.543667623918022	-3.757802596258202	0.011140270905016273	0.09528282582844654
326	mmu-miR-196b-5p	C57	D5	-1.244995752276299	0.5644723728872639	-2.205592004278567	-3.5989626508319867	0.027671481427113287	0.09547987775991568
327	mmu-miR-20b-5p	C57	D5	-0.5681209590056264	0.2578967585690584	-2.2029007349989533	-4.073074603733933	0.02786134137912294	0.09547987775991568
328	mmu-miR-221-3p	C57	D5	0.33856349152999243	0.15363730846200158	2.2036541444210984	-4.566346799224193	0.027808077832167998	0.09547987775991568
329	mmu-miR-9-3p	C57	D5	1.3555967776654578	0.614974213331854	2.2043148286185894	-3.541013768851425	0.027761442052010768	0.09547987775991568
330	mmu-miR-301a-3p	C57	M2	0.3023988505581574	0.105033400757757	2.8790732126782483	-2.6376937482042555	0.004085524790893443	0.09585269701711538
331	mmu-miR-335-5p	C57	M2	0.7052884136281108	0.24451358246359345	2.8844549514263647	-2.444184135603992	0.0040169962180913454	0.09585269701711538
332	mmu-miR-574-3p	C57	D5	-0.3311199060481957	0.15145341554790728	-2.1862821967422508	-4.592005386854213	0.02905882513831945	0.0984771296354159
333	mmu-let-7b-5p	C57	M4	-0.5255236255560707	0.20456283840489867	-2.5690082795775577	-3.935819323733918	0.010363449517130191	0.09877662821014713
334	mmu-miR-185-5p	C57	M4	0.2910253769772204	0.11289800434023932	2.5777725538899765	-3.84716441165072	0.010106239090979784	0.09877662821014713
335	mmu-miR-26a-5p	C57	M4	-0.4583421074034781	0.17802136024393067	-2.5746466984380008	-3.9127443999436737	0.010197314756568321	0.09877662821014713
336	mmu-miR-320-3p	C57	D5	0.24194286104135895	0.11099800107991402	2.1797046675387426	-4.551817121929567	0.029544897603824637	0.09902410735347816
337	mmu-miR-139-5p	C3H	D2	0.35208148175759657	0.14093331654995067	2.4982132711877902	-3.789913918974455	0.012664319845456384	0.0990611043079734
338	mmu-miR-30e-3p	C3H	D2	-0.4745292431019114	0.18995283110931804	-2.4981425142793454	-3.632075414196241	0.012666829731183485	0.0990611043079734
339	mmu-miR-34c-5p	C3H	D2	0.5835042002737758	0.2335234965387651	2.498695886805179	-3.5945263645362435	0.012647212285551232	0.0990611043079734
340	mmu-miR-103-3p	C57	D5	-0.4077523816696029	0.18769219750640054	-2.1724524891648627	-4.598947257680034	0.030088930028499314	0.09975134411622054
341	mmu-miR-125a-5p	C57	M4	-0.3713379526884939	0.1460620434154052	-2.542330259151562	-3.9674571908674108	0.011182671126556168	0.10168523666613716
342	mmu-miR-215-5p	C57	M4	0.5303978871994754	0.20901968279833305	2.5375499574899623	-3.9753670073498855	0.011335403431634965	0.10168523666613716
343	mmu-miR-486a-5p	C3H	D2	0.393260332742555	0.15870067072573732	2.4780004453930635	-4.042301092669012	0.01339949389558532	0.10217114095383807
344	mmu-miR-125b-5p	C57	M2	-0.446494613782523	0.1578462774445852	-2.8286673655593373	-2.8812396071863313	0.004780880714415098	0.10217136890605312
345	mmu-miR-202-5p	C57	M2	-2.5158255424759908	0.8944986595052362	-2.812553731346608	-2.1875207024018075	0.00502482142160917	0.10217136890605312
346	mmu-miR-30d-3p	C57	D5	1.3162791178082962	0.6106937784351397	2.1553832121577687	-3.6312350598075565	0.03140354762076381	0.10299012929390283
347	mmu-miR-320-3p	C3H	D2	0.2633987513430043	0.10683878296300532	2.465385172294694	-4.006406419311031	0.013877255519257174	0.10323324227740092
348	mmu-miR-672-5p	C3H	D2	0.6438396807652964	0.26281150542029164	2.4498154284975437	-3.654968554630447	0.01448763654972916	0.10481325043751796
349	mmu-miR-676-3p	C3H	D2	0.3064246686369625	0.12544829894019138	2.442637096123984	-4.053810502602452	0.014776950061682859	0.10481325043751796
350	mmu-miR-141-3p	C57	D2	0.5168463894514446	0.22470975574192595	2.300062085622268	-4.362123260010003	0.02167887305925568	0.10495327433449178
351	mmu-miR-335-3p	C57	D2	-0.7772442083169246	0.3376379347461617	-2.30200498324118	-3.7192914442174536	0.021568547516965644	0.10495327433449178
352	mmu-miR-128-3p	C57	M5	-0.4491451914844422	0.1714935567252115	-2.6190207962397043	-3.9325775170947765	0.008970592529403855	0.10523195082569904
353	mmu-miR-216a-5p	C57	D5	1.4206277490589954	0.6631178290920005	2.1423458799233983	-3.678820214103727	0.03244060780863125	0.10525941895353756
354	mmu-miR-148a-5p	C57	D5	1.030497059398781	0.4834892087526559	2.131375511063297	-4.089885271791918	0.033335887555918334	0.1063250464215839
355	mmu-miR-181b-5p	C57	D5	-0.5512202162059507	0.2588132201246677	-2.129799304457607	-4.467595677200567	0.033466244119580504	0.1063250464215839
356	mmu-miR-181a-5p	C3H	D2	-0.5670912304718998	0.2334640831265495	-2.429029865653926	-3.996432778852296	0.015339398094383528	0.1063299186087949
357	mmu-miR-26a-2-3p	C57	D2	-1.1577874838797078	0.5068733381780329	-2.2841751512150945	-3.4310035858633428	0.022599606218720317	0.107701248386089
358	mmu-miR-338-3p	C3H	D2	-0.6731976079641635	0.2791002528629181	-2.4120279399919027	-3.698172517784808	0.016068636269298633	0.10890964582524627
359	mmu-miR-203-3p	C57	D5	0.4844376780555937	0.2290536114553913	2.1149532416341708	-4.748456242570676	0.034715632926898686	0.10915740250210414
360	mmu-miR-215-5p	C57	M2	0.5512688796447023	0.1991176791579952	2.7685581811511746	-3.015039801983148	0.005749319327032329	0.1095963996715538
361	mmu-miR-1249-3p	C3H	D5	-1.0786193109225726	0.4099711446705273	-2.630963971353163	-2.685249877012273	0.008663810210325161	0.1148896571369206
362	mmu-miR-1843a-5p	C57	D5	-0.3700419631327714	0.17709398261725112	-2.0895230750585916	-4.555122212322186	0.03694849948076813	0.11499277899626816
363	mmu-miR-542-3p	C57	D2	-0.7363468296119593	0.3281000949047541	-2.244274966838145	-3.781795685947541	0.025063567681716	0.11582406277156634
364	mmu-miR-574-3p	C57	D2	0.3367359358815687	0.1498398475930715	2.247305648601976	-4.468962150758463	0.024868559771977	0.11582406277156634
365	mmu-miR-1249-3p	C57	M1	-0.8647701477832603	0.3237670070854099	-2.6709643937102383	-2.6804127742909154	0.007703573407449723	0.11747949446360828
366	mmu-miR-1968-5p	C57	M3	-1.4718090911425918	0.5053365653042875	-2.912532344174115	-1.9401621633808848	0.003676131415692535	0.11980283047587865
367	mmu-miR-200c-3p	C57	M3	-0.8967422808862864	0.3134143349031141	-2.861203783686208	-2.8023402031633946	0.004320757820441525	0.11980283047587865
368	mmu-miR-30a-5p	C57	M3	0.2677300250950214	0.09320339014703168	2.8725352658596184	-2.8091243965520647	0.004170205031713519	0.11980283047587865
369	mmu-miR-92a-3p	C3H	D2	0.43578217253378426	0.18417117775307248	2.3661800823039707	-4.287305622782114	0.01818936307438011	0.12060338560186812
370	mmu-miR-301a-3p	C3H	M1	0.20054589651835286	0.07536161355310991	2.661114685091254	-3.72774728773525	0.00793071115270045	0.12094334507868185
371	mmu-miR-200a-3p	C3H	D5	0.4491732566008526	0.17287605932120326	2.598238636191318	-3.567006794680049	0.009527654530607024	0.12108060965979765
372	mmu-miR-144-5p	C57	M1	0.5056113728208436	0.1916695583296293	2.6379325816116483	-3.6346336300704754	0.008489179815309509	0.12329523065092382
373	mmu-miR-125a-5p	C57	D5	-0.29745581534770515	0.14484808450028985	-2.0535709282859727	-4.867558456948885	0.04031350188396902	0.12419816236980355
374	mmu-miR-185-5p	C57	D2	0.24551615904362126	0.1114150251496966	2.203618037277711	-4.526805530303014	0.02781062847952364	0.12473884832727515
375	mmu-miR-669o-3p	C57	D2	0.7092267416400193	0.3217747698477237	2.20410923446749	-3.8524763223808223	0.02777594710087676	0.12473884832727515
376	mmu-let-7f-5p	C57	M5	-0.6413128674432418	0.25183530390019065	-2.546556648377672	-4.132888304434188	0.011049164317862356	0.12481463396103773
377	mmu-miR-148a-5p	C57	M4	1.0952985881836037	0.4464434721471437	2.453386949339475	-3.6333767372133066	0.014345563809300525	0.1250113417667617
378	mmu-miR-21a-5p	C57	M4	0.3431231164983917	0.14054665734903213	2.441346688497068	-4.260275241674673	0.014829495729217315	0.12563878326142447
379	mmu-miR-199a-3p	C57	M4	-0.4225116683832333	0.17381019899137146	-2.430879607957921	-4.254092056888148	0.015261847589714269	0.12579479983155034
380	mmu-miR-3535	C57	M4	1.2932132925037945	0.5341273348670886	2.421170399050248	-3.2466240872531165	0.01567279473311119	0.12579479983155034
381	mmu-miR-3058-5p	C57	D2	-1.2564340201977557	0.5730057899641322	-2.1927073726015993	-3.593545843657016	0.02859068405585995	0.12637911068169974
382	mmu-miR-106b-3p	C57	D5	0.9191128869491336	0.4521538243645864	2.0327438084611287	-4.014013830808553	0.04237940966954128	0.12797742523970387
383	mmu-miR-19a-3p	C57	D5	0.4667958611260552	0.2293757655431951	2.0350705316257582	-4.588287468556245	0.04214425044429361	0.12797742523970387
384	mmu-miR-486a-5p	C57	D5	0.3225923650499727	0.15907748065191202	2.0278946066279397	-4.968086887594191	0.042873087737792345	0.12819893882379085
385	mmu-miR-340-5p	C3H	M1	-0.2496214434401089	0.09512047393414648	-2.6242661870348347	-3.8240345709021186	0.008834677901132766	0.12831317904026154
386	mmu-let-7a-1-3p	C57	M1	-0.5680748814767682	0.2179526971220944	-2.6064136345995284	-3.0770786076921137	0.009304939965276695	0.1290003040640633
387	mmu-miR-122-5p	C3H	M2	0.9696702715831708	0.3150306626757439	3.078018702519879	-1.8199083157931444	0.002148674132368876	0.1307653284888272
388	mmu-miR-34b-3p	C3H	M2	1.0070864129697306	0.3330987288814801	3.0233871391567573	-1.6498601314514048	0.0025724326915834857	0.1307653284888272
389	mmu-miR-93-3p	C57	M4	0.5133666824753247	0.2142323750517416	2.3963076652225697	-3.883770347556067	0.0167698893850828	0.13114913493462188
390	mmu-miR-99a-5p	C3H	D2	-0.6034081147549708	0.2595481294628465	-2.3248409302882176	-4.036171872875483	0.020308078760770544	0.13178646855393653
391	mmu-miR-100-5p	C3H	D2	-0.886682225146262	0.38274192682984703	-2.3166582048912785	-3.7806389130975915	0.0207521364085182	0.13186253342912607
392	mmu-miR-335-3p	C3H	D5	-0.8664384541785934	0.3392449196299319	-2.5540204260796453	-3.0575641416268367	0.010816853141332308	0.13196560832425416
393	mmu-miR-1839-5p	C57	D5	0.3495132941460497	0.17400777307048132	2.0086073626405208	-4.708545579565347	0.04488512161592532	0.1329122533287109
394	mmu-miR-1198-5p	C57	D5	-0.3089378338049737	0.15425980835785955	-2.002711121540385	-4.975720044455146	0.045515913351587785	0.13348416896379112
395	mmu-miR-296-5p	C3H	D2	0.5397529089996009	0.2344138141315823	2.302564424367176	-4.08096671271803	0.02153687112508361	0.13405603455409185
396	mmu-miR-193a-5p	C57	D5	0.8536009395986284	0.4276781399676319	1.9958956510221253	-4.106590202807389	0.04625435434438385	0.13435788642892452
397	mmu-miR-532-5p	C57	D5	0.2919219834057332	0.1465987794724677	1.9912988665813431	-4.856656765184608	0.04675809084511004	0.1345397896958355
398	mmu-miR-30e-5p	C57	D5	0.21416652534054487	0.10780299892363446	1.986647194223756	-5.0211412195065375	0.047272541829108304	0.13474883418577602
399	mmu-miR-25-5p	C57	D5	1.0322247430795806	0.5219664255280743	1.9775692316517817	-4.015614048768616	0.048290257070512176	0.13637526302320568
400	mmu-miR-31-5p	C57	M3	-0.4858560567260861	0.17415391571031275	-2.789808398762954	-2.9265656607108737	0.0053883575811306435	0.13695408852040386
401	mmu-miR-21a-5p	C57	D5	0.2721866570343874	0.1381598101143042	1.9700856335080248	-5.085852834118166	0.04914303656816139	0.13742154397107048
402	mmu-miR-376c-3p	C57	D5	0.9558347128226271	0.4860711841561596	1.9664500673538117	-4.175553717924598	0.04956186831743525	0.13742154397107048
403	mmu-miR-434-5p	C57	M5	-0.8228745251398797	0.3294854220145595	-2.497453514357664	-3.7510141283211262	0.01269129297171752	0.13824444129906582
404	mmu-miR-378a-5p	C3H	D2	-0.5172771907791267	0.2272550428253155	-2.276196753868045	-4.171470454913021	0.023074706818631267	0.14075571159365072
405	mmu-miR-122-5p	C57	M6	1.346731495471447	0.43145792714010667	3.121350682784245	-1.6717651397281539	0.0018592483127814587	0.1417676838495862
406	mmu-miR-335-5p	C57	M6	1.1915755806158188	0.3655966732428845	3.2592626460367	-1.0514311819924238	0.001160051037045171	0.1417676838495862
407	mmu-miR-34a-5p	C57	M6	0.8630231379421351	0.2736505565900813	3.153741577200272	-1.513473655032489	0.0016668262626835615	0.1417676838495862
408	mmu-miR-99b-5p	C3H	D2	-0.3456800709154484	0.15264245564761567	-2.264639083856668	-4.431059160577472	0.023778349108382942	0.1422038525109176
409	mmu-miR-192-5p	C57	M3	0.4924395730758207	0.17915326972936718	2.7487054733620586	-3.160415631455013	0.0061061293674853955	0.1432591890063881
410	mmu-miR-26b-5p	C57	M4	-0.4033900809799693	0.1717357093445527	-2.3489004268218285	-4.464237405431106	0.01905017898507121	0.14525761476116794
411	mmu-miR-486b-5p	C57	D2	-0.33842626244378593	0.15941291213333356	-2.122953893224941	-4.774968784859189	0.03403745823991867	0.1462172501855661
412	mmu-miR-872-3p	C57	D2	-0.6940912657658798	0.3268098709041022	-2.1238381320787934	-4.0727218141272905	0.033963206667459465	0.1462172501855661
413	mmu-miR-296-5p	C57	M4	-0.7353084791365241	0.3148265673363373	-2.3355985657683562	-3.877620957058532	0.01973693481591041	0.14682353948421156
414	mmu-miR-21a-3p	C3H	PT	-1.1920863207442272	0.3403931604803394	-3.502086584413262	-1.0761870322733982	0.0004849543848662749	0.14791108738421385
415	mmu-miR-152-3p	C57	D5	0.29870408447242625	0.15522101002404184	1.9243792088851932	-5.146172334487738	0.05463056481203134	0.15011101142044647
416	mmu-miR-15a-5p	C57	D2	-0.6543763924092136	0.3107161738334068	-2.1060261663754374	-4.200272943133626	0.035485949107802395	0.15032242330388512
417	mmu-miR-135a-5p	C57	D2	-1.222390673454564	0.582220175057052	-2.0995333480753757	-4.150130769031478	0.036055348521184125	0.1506422095748104
418	mmu-miR-140-3p	C57	M3	0.31186346959812283	0.11534919808337105	2.703646620696201	-3.2058663001149577	0.006991151501195723	0.15230722913319253
419	mmu-miR-1247-5p	C57	M5	0.905728290329534	0.3738162581716211	2.422923750720626	-3.7568971050281252	0.015597869557908288	0.153462910166517
420	mmu-miR-21a-3p	C57	M5	-0.9941849931493288	0.4091667638009847	-2.42977944717155	-3.6257899161603055	0.015307930087633443	0.153462910166517
421	mmu-miR-339-5p	C57	M5	-0.4391453029474377	0.18044452783546694	-2.433685899014125	-4.324272849308247	0.015144853960311285	0.153462910166517
422	mmu-miR-19b-3p	C57	M4	0.3710865448437257	0.16075185714845974	2.308443282873024	-4.457999784824968	0.021206447010152986	0.15399919852611094
423	mmu-miR-128-3p	C57	M1	-0.2796236982825935	0.11089389668061947	-2.521542723743626	-4.035558601221118	0.0118604355042989	0.15727968820918106
424	mmu-miR-138-5p	C57	M4	0.8611386429870316	0.3804172524485073	2.263668741216183	-3.812957480740872	0.023838264150670342	0.15805805578161855
425	mmu-miR-206-3p	C57	M4	-1.1926881881288305	0.5249190097536504	-2.2721375411581506	-4.637309143957374	0.023319744170547062	0.15805805578161855
426	mmu-miR-425-5p	C57	M4	0.2676217935579146	0.11820900622697512	2.2639712666567	-4.625019350645634	0.023819570274238557	0.15805805578161855
427	mmu-miR-484	C57	M4	0.723224349916034	0.3194503145357912	2.2639650581248807	-4.132890214652868	0.023819953788380397	0.15805805578161855
428	mmu-miR-146a-5p	C3H	D2	-0.3299993102972252	0.14950406400668906	-2.2072932430951213	-4.658127887917674	0.027552042219631208	0.1585542052261796
429	mmu-miR-6967-3p	C3H	D2	0.9925794939901174	0.4483142691796404	2.2140261022840404	-3.770750611572124	0.027083706704841604	0.1585542052261796
430	mmu-let-7g-5p	C57	D5	-0.2511455869934238	0.13277372704964271	-1.8915307461356652	-5.2167288600707895	0.05888302481169482	0.1594702513696412
431	mmu-miR-20a-5p	C57	D5	0.24204749129736136	0.12806477280728631	1.8900395947416224	-5.204810279358537	0.059082420999244115	0.1594702513696412
432	mmu-miR-214-3p	C57	M1	-0.5397050720243977	0.2157854932838988	-2.5011184200150707	-3.6303014320654583	0.012561648549053641	0.15963761697755668
433	mmu-miR-126a-3p	C3H	M1	0.2605137676614575	0.10293767288819863	2.5307913065453054	-4.152546944278584	0.011554510129660784	0.16018752679756995
434	mmu-miR-1843b-5p	C57	D5	-0.5119379249141973	0.2722693847278767	-1.8802625400790487	-4.524048609374124	0.060403757959345675	0.16066130475214946
435	mmu-miR-296-5p	C57	D5	0.5682308959483624	0.3024125719737529	1.8789923059074425	-4.649506974738875	0.06057721326720389	0.16066130475214946
436	mmu-miR-205-5p	C57	D5	0.3550122966593854	0.19057737330706295	1.8628250064470184	-5.278035421045857	0.06282126782222712	0.16173370637001272
437	mmu-miR-215-5p	C57	D5	0.38176384027583055	0.2041382542494222	1.870123959272132	-5.233650267408363	0.0617997745645046	0.16173370637001272
438	mmu-miR-29c-5p	C57	D5	1.1101774841701302	0.5957091952671579	1.8636232124505792	-4.148443558787427	0.06270888171602826	0.16173370637001272
439	mmu-miR-425-5p	C57	D5	0.2163785897661601	0.11633739859209027	1.859922882794042	-5.2453273330866566	0.06323128880628197	0.16173370637001272
440	mmu-miR-92a-3p	C57	D5	0.3424679674484992	0.18441056969884756	1.8570951112388403	-5.274467217431658	0.0636329336537755	0.16173370637001272
441	mmu-miR-140-5p	C57	D2	-0.3442041062274281	0.16677085382405973	-2.0639344246001	-4.843815856586584	0.039317800659086174	0.16205309731109846
442	mmu-miR-26a-5p	C3H	D2	-0.382426025300548	0.17458638911745694	-2.1904687257336093	-4.691958839209097	0.028753048912508038	0.1624014799687954
443	mmu-miR-199b-3p	C57	M4	-0.38927075605849737	0.173784870496333	-2.239957684157041	-4.695115759483938	0.025343650905496614	0.16300006603689482
444	mmu-miR-486a-5p	C57	M4	0.3617670599549481	0.16184670394212278	2.2352451495355625	-4.733525944874716	0.025652469409085086	0.16300006603689482
445	mmu-miR-215-3p	C57	D5	0.5444715473637753	0.29440633673377714	1.8493880036832384	-4.792369673946116	0.0647383485046739	0.1631834404456656
446	mmu-miR-27a-5p	C57	D2	-0.6162177005514549	0.3014381227135147	-2.0442593491636933	-4.243061454793715	0.041226326875124855	0.16544775916990898
447	mmu-miR-877-3p	C57	D2	0.8971973831666515	0.4382404426607124	2.0472719900505982	-4.029604001293714	0.04092909370319329	0.16544775916990898
448	mmu-let-7c-5p	C3H	M3	-0.5448129127454635	0.2031558854783	-2.681748114078917	-2.916185636932091	0.007461608943163589	0.16752378423964515
449	mmu-miR-103-3p	C3H	M3	-0.5381512176786263	0.18797419483696964	-2.862899442901542	-2.3969693050174565	0.004297919231875736	0.16752378423964515
450	mmu-miR-122-5p	C3H	M3	0.8904806853742215	0.3171323832805069	2.80791471423649	-2.5665169567648323	0.005097110913840601	0.16752378423964515
451	mmu-miR-1247-5p	C3H	M3	0.9782272964305214	0.3730527251233208	2.622222625788746	-2.6423714128799514	0.008887408461789854	0.16752378423964515
452	mmu-miR-125b-5p	C3H	M3	-0.43099294993143467	0.16598158770504873	-2.596631083547136	-3.1316206831910116	0.009572005825468787	0.16752378423964515
453	mmu-miR-135a-5p	C3H	M3	-1.591342941782456	0.5913576564540107	-2.6909991346433397	-2.4910362685920777	0.007259499881371358	0.16752378423964515
454	mmu-miR-139-5p	C3H	M3	0.3601054833679287	0.1381460374224706	2.6067015028934493	-2.9822644684211235	0.009297182978089449	0.16752378423964515
455	mmu-miR-144-3p	C3H	M3	0.6197911212324579	0.2374351159125209	2.610359966555284	-3.0426935097338728	0.00919910318456508	0.16752378423964515
456	mmu-miR-18b-5p	C3H	M3	0.6512047602853128	0.2508332344567084	2.5961661806729404	-2.7704409972435418	0.009584866512555109	0.16752378423964515
457	mmu-miR-199b-3p	C3H	M3	-0.4524046597830864	0.1758167197221158	-2.573160621459251	-3.16863426919564	0.01024086959418912	0.16752378423964515
458	mmu-miR-200c-3p	C3H	M3	-0.8862000411460169	0.3321928819422315	-2.667727363586699	-2.8737943799968027	0.0077775678559101205	0.16752378423964515
459	mmu-miR-223-5p	C3H	M3	0.4804259372969018	0.18266762604338865	2.6300551865867425	-2.7990129720260066	0.008686819456895041	0.16752378423964515
460	mmu-miR-27a-3p	C3H	M3	0.35718012335710725	0.14109949483707998	2.5314061100610177	-3.2722396302938352	0.011534424488631305	0.16752378423964515
461	mmu-miR-338-3p	C3H	M3	-0.7003731443281955	0.273408536014027	-2.561635984519018	-2.8845974112101884	0.010584310477442087	0.16752378423964515
462	mmu-miR-423-5p	C3H	M3	0.3922944906552548	0.15480957141527976	2.5340454538364234	-3.26447177117083	0.011448549281759764	0.16752378423964515
463	mmu-let-7a-5p	C57	D5	-0.41720373977535097	0.2277496700679423	-1.8318522246416018	-5.33145239828813	0.06731268692905283	0.16828171732263206
464	mmu-miR-335-5p	C3H	M2	0.7197780508516641	0.2485608825773709	2.8957816828945915	-2.150934613522155	0.0038761702683255865	0.16889027597704345
465	mmu-miR-10a-5p	C3H	D2	-0.4916888037645322	0.22772109657321066	-2.159171070065781	-4.317808385028709	0.03110763402499665	0.17250597050225416
466	mmu-miR-542-3p	C57	D5	-0.5524524042175512	0.3042838038119442	-1.8155826806969388	-4.676298840477428	0.06977604330388351	0.17253203371415576
467	mmu-miR-671-5p	C57	D5	0.4545731607091499	0.2508300623535948	1.812275436380264	-4.754388880436872	0.07028574855274845	0.17253203371415576
468	mmu-miR-96-5p	C57	D5	-0.8980734655911196	0.4962996930786151	-1.809538627800164	-4.525457822952647	0.07070984988285073	0.17253203371415576
469	mmu-miR-99b-5p	C3H	M3	-0.3958934641997285	0.15811736971309312	-2.503794901964816	-3.267145904962207	0.012467712663511151	0.1728478346532228
470	mmu-miR-148a-5p	C57	M2	-0.9898000011001508	0.3835382953715135	-2.5807070976872937	-3.0931816982635536	0.010021398566440682	0.1729456983465403
471	mmu-miR-9-3p	C57	M2	1.2091203179095908	0.4696837997179176	2.5743283431018136	-2.7768942127624485	0.01020663137782861	0.1729456983465403
472	mmu-miR-486b-5p	C3H	D2	0.34251971166625417	0.15928116134278725	2.1504094318418563	-4.791492304364585	0.03179577846900295	0.17317343630439105
473	mmu-miR-29a-3p	C3H	M3	-0.2843619776937913	0.11437532368536266	-2.48621790549899	-3.380878229802008	0.013096171728635943	0.1736666250971288
474	mmu-miR-20b-5p	C57	D2	-0.5049293976684357	0.250179423263459	-2.01826909296495	-4.478299780284688	0.043867460125089436	0.1737607186773023
475	mmu-miR-669a-3p	C57	D2	0.6528510466003827	0.32471396187675433	2.010541963847472	-4.2484465773765665	0.04467976985326755	0.17470935647752053
476	mmu-miR-18a-5p	C57	M1	0.34265332004087856	0.1396326825585634	2.453962165320187	-3.9533701273593906	0.01432279756116009	0.1747381302461531
477	mmu-miR-377-3p	C57	D5	-0.8819551984168013	0.4906620883262767	-1.797479812278314	-4.445665444202053	0.07260361781706202	0.17574685265241202
478	mmu-let-7e-3p	C57	D2	-0.9526786214842892	0.4759831362614995	-2.0014965844523087	-4.060987527961638	0.045646772261258683	0.1762312093630873
479	mmu-miR-181a-5p	C3H	D5	-0.5622223238353437	0.2346741925117183	-2.3957569335506266	-3.908322908940799	0.016794937085097286	0.1781875948842008
480	mmu-miR-1981-5p	C3H	D5	-1.4640318640043688	0.6106251264898199	-2.397595186461389	-3.151312689222643	0.016711460062714182	0.1781875948842008
481	mmu-miR-29b-3p	C3H	D5	-0.6634051157944185	0.2746995787152234	-2.4150205067557087	-3.943301049444378	0.01593810841615029	0.1781875948842008
482	mmu-miR-467e-5p	C3H	D5	-1.23404070836477	0.5214515077573971	-2.3665493147617886	-3.298729583946937	0.0181713475998643	0.1781875948842008
483	mmu-miR-672-3p	C3H	D5	1.0469766047880786	0.4413531817889586	2.3721967983652386	-3.3493374554438353	0.01789774139159206	0.1781875948842008
484	mmu-miR-99a-5p	C3H	D5	-0.6325391870455315	0.268486550272459	-2.3559436642306046	-3.7801027397075484	0.018695091922276804	0.1781875948842008
485	mmu-miR-99b-5p	C3H	D5	-0.3651073333476802	0.15308672717251598	-2.3849705333123667	-3.9884483625211833	0.017292186413792127	0.1781875948842008
486	mmu-miR-18a-3p	C57	D2	-0.545127567698799	0.27518433275786364	-1.980954228882136	-4.544276841348138	0.0479086355309019	0.17932224995081092
487	mmu-miR-23a-3p	C57	D2	0.2417208847853125	0.12218811581373172	1.9782683706638144	-5.057849052996165	0.04821122785562785	0.17932224995081092
488	mmu-miR-9-3p	C57	D2	1.2039977562845663	0.6085623009374436	1.9784297424107609	-3.965202282703885	0.04819300219827658	0.17932224995081092
489	mmu-miR-22-5p	C57	M4	0.4716577874590211	0.2154446954210354	2.1892290573099427	-4.366901766559075	0.02884330141924012	0.17953483536465786
490	mmu-miR-574-3p	C57	M1	-0.2559976585238779	0.10540823398354937	-2.428630561857533	-4.246217633254249	0.015356184449737237	0.1801398560449945
491	mmu-miR-542-5p	C3H	D2	0.5552029651186459	0.2611321734597078	2.126137724673412	-4.275787400151814	0.033770753740266536	0.1807031559786192
492	mmu-miR-222-3p	C3H	M3	0.3335992978525297	0.13597186161666544	2.4534436308081107	-3.4125946961203364	0.014343319016398747	0.1822796791667341
493	mmu-miR-381-3p	C57	D5	0.35881680099139146	0.2027448659638839	1.769794757985682	-5.345801847642422	0.07710900123847943	0.18518303447036397
494	mmu-miR-34b-3p	C57	M4	0.6617915980592377	0.3054015258110826	2.1669557684810434	-4.229114670553488	0.030506999503610962	0.1860926969720268
495	mmu-miR-199b-3p	C57	M2	-0.4237700009685721	0.16765536172314133	-2.527625699608505	-3.645100166791652	0.011658423536529131	0.1871483778232308
496	mmu-miR-149-5p	C57	D5	0.3713077230112152	0.2108452013487784	1.7610442193417581	-5.128191950966151	0.07857961791817371	0.18724049582064828
497	mmu-miR-30e-5p	C57	D2	-0.21023895363861025	0.10757972114161964	-1.954261931594416	-5.086475048992863	0.050987933418287716	0.1873652975009368
498	mmu-miR-382-5p	C3H	D2	0.4471904892145666	0.21261510616697604	2.1032865315946467	-4.785203617067989	0.035725262199208754	0.187865602944115
499	mmu-miR-211-5p	C57	D5	0.9755197945961368	0.5558835258574507	1.7548996313416505	-4.511244889148422	0.07962587986697063	0.1882627392203569
500	mmu-let-7b-5p	C57	D2	-0.38913589240549307	0.20090156999243736	-1.9369479910990317	-5.142786459919312	0.05307279291375864	0.1904376686905457
501	mmu-miR-130a-3p	C57	D2	0.37477853837277575	0.19300538005062196	1.9418035822342257	-4.951641907641756	0.05248103024360228	0.1904376686905457
502	mmu-miR-200b-3p	C57	M2	-0.41914375203361054	0.1676218058119508	-2.5005323740744907	-3.7191750773046786	0.012582300446572006	0.1918800818102231
503	mmu-miR-467c-5p	C57	M5	-1.2376210050617469	0.5320574590032482	-2.3261040403047737	-3.871902373136378	0.020240277752444368	0.19291514732798545
504	mmu-miR-200a-5p	C57	D5	0.7783708235887565	0.4473657636085007	1.7398980586049615	-4.589688512080147	0.08222795867456295	0.1929194415057054
505	mmu-miR-455-5p	C57	M1	-0.32767971731035583	0.13713250901713744	-2.389511572849628	-4.099281574651763	0.017081290977771047	0.1929553240081544
506	mmu-miR-141-5p	C3H	M3	-0.8473528729519586	0.3507745765738913	-2.415662164653664	-3.1673968676951207	0.015910242892794888	0.19315058335359853
507	mmu-miR-199a-3p	C3H	M3	-0.4225410226686624	0.17583432084786255	-2.4030634100964754	-3.577464402066445	0.016465295630142828	0.19315058335359853
508	mmu-miR-20b-5p	C57	M2	0.5403481310925162	0.2178223093761713	2.4806831432466097	-3.4128401663959567	0.01329979351924821	0.19316366777955726
509	mmu-miR-101b-3p	C57	D2	0.4407608296445753	0.2291785082295636	1.9232206067205648	-4.650733976526829	0.05477606528311759	0.19380048123494872
510	mmu-miR-29c-5p	C57	D2	-1.1141933453964918	0.5805444733330283	-1.9192213457819567	-4.069240190714319	0.05528079300800177	0.19380048123494872
511	mmu-miR-338-3p	C57	D2	-0.6355526182322961	0.33276141685114125	-1.9099348243147032	-4.534034656058989	0.056467791316078986	0.1957122312659556
512	mmu-miR-187-3p	C57	M2	0.7393851745606891	0.3007732999309367	2.458280621087264	-3.1725660908900424	0.014152896215563303	0.1962106066248549
513	mmu-miR-100-5p	C3H	D5	-1.011617014191411	0.439119878517596	-2.3037376891396506	-3.569405472188912	0.021470570861340427	0.1976388911718644
514	mmu-miR-221-3p	C3H	D5	0.34897701497974154	0.15279411219867953	2.2839689956505898	-4.3005444678921325	0.022611774436413958	0.1976388911718644
515	mmu-miR-362-3p	C3H	D5	-1.0590707104707966	0.4639314889901187	-2.2828170443359443	-3.4455629966235337	0.022679872757427062	0.1976388911718644
516	mmu-miR-146a-5p	C57	D5	-0.2588884561099416	0.15010225049103915	-1.7247473323219544	-5.518256635016029	0.0849255895007157	0.19772751753983428
517	mmu-miR-328-3p	C3H	D2	0.3485838302615676	0.16799180235955286	2.075005002419664	-4.9186383405996725	0.03827734761131763	0.19787442409240472
518	mmu-miR-7a-1-3p	C57	D2	-0.5749700117896603	0.302593266169126	-1.9001414640479704	-4.513599298543733	0.057742520628385675	0.1978816718163779
519	mmu-miR-154-5p	C57	D5	0.7817497948286452	0.454946443335263	1.7183336770314117	-4.69459500996647	0.0860889551187886	0.1989176614487161
520	mmu-miR-532-5p	C57	D2	-0.26468217762998325	0.13989321009387304	-1.8920301954067151	-5.091214383920704	0.058816363894633975	0.1993221220873707
521	mmu-miR-125b-1-3p	C57	M2	-1.0474948843208878	0.43273324389377504	-2.4206480530486383	-3.131231464582648	0.015695177139193658	0.1994595428105861
522	mmu-miR-205-5p	C57	M2	-0.4521857270586338	0.1867441010964759	-2.421419067074173	-3.924010273030508	0.015662149251719423	0.1994595428105861
523	mmu-miR-24-3p	C57	D5	-0.19533157088912034	0.1141010738186339	-1.7119170254226008	-5.544121278686844	0.08726573656591265	0.2001206740797245
524	mmu-miR-299a-3p	C57	D2	-0.8907200778282469	0.4725961025653986	-1.884738517717648	-4.339039602380532	0.0597958299075599	0.20041459474511836
525	mmu-miR-450a-5p	C57	D5	0.9701669374510123	0.5687790795564711	1.7057008113018854	-4.4572633490534885	0.08841812570612638	0.20125021149528766
526	mmu-miR-184-3p	C3H	D5	0.6381090584946207	0.28303718471052425	2.2545060966008603	-4.386307278360391	0.024410520790764775	0.20228596560436365
527	mmu-miR-1843a-3p	C3H	D5	-1.1420401915586065	0.5070179468030083	-2.2524650236933788	-3.5242360904558807	0.0245396089421687	0.20228596560436365
528	mmu-miR-202-5p	C57	D2	1.5383984462657845	0.8210298071631278	1.8737425034315771	-4.269977844576564	0.06129848546580915	0.20321780507686726
529	mmu-miR-338-3p	C3H	D5	-0.5913493681853055	0.2651785572310555	-2.230004470799088	-4.001854430678178	0.025999722039357544	0.204229027310846
530	mmu-miR-467c-5p	C3H	D5	-1.2036924470866823	0.5401878046097199	-2.228285120128429	-3.6578122013987273	0.026114531361059	0.204229027310846
531	mmu-miR-126a-3p	C57	M2	0.3354140162539352	0.14014347450520462	2.3933616419755497	-3.9974553379314064	0.01690425988345764	0.2045942011141832
532	mmu-miR-378a-5p	C57	M2	-0.550950140348097	0.2313167753329107	-2.381799329318725	-3.668599314097812	0.017440817144159883	0.2045942011141832
533	mmu-let-7c-2-3p	C57	D5	0.7078184976631947	0.4212218597689503	1.6803935532962349	-4.579264491940748	0.09323712337295756	0.20518428125546287
534	mmu-miR-106b-5p	C57	D5	-0.4509657913938936	0.26716169815276136	-1.6879881903431917	-5.461749390798636	0.09176927856626442	0.20518428125546287
535	mmu-miR-30c-5p	C57	D5	-0.2903924450709514	0.17212156442272508	-1.6871357522509896	-5.546412358093332	0.0919331001200248	0.20518428125546287
536	mmu-miR-486b-5p	C57	D5	0.2685401284519564	0.15966694205306506	1.681876818074887	-5.602953483313931	0.09294897357655592	0.20518428125546287
537	mmu-miR-6967-3p	C57	D5	-0.8699669405396266	0.5181485985588802	-1.678991206305014	-4.584974504009245	0.09351021342462078	0.20518428125546287
538	mmu-miR-10a-5p	C57	D2	-0.4238143835631316	0.2275367561599485	-1.8626194321993776	-4.831743753203324	0.06285023933989271	0.2061217526738417
539	mmu-miR-143-3p	C57	D5	0.3061391766395296	0.1832002467663752	1.6710631237846063	-5.6175560244301375	0.09506622201464196	0.20710855510332707
540	mmu-let-7c-5p	C57	D2	-0.3651797053481953	0.19704067209217369	-1.8533214562796856	-5.305360807666128	0.06417221414150841	0.20821835439531985
541	mmu-miR-326-3p	C57	D2	-0.2346009734896484	0.12692439633322106	-1.8483520920102587	-5.206190179813406	0.06488813015810457	0.20832504945496733
542	mmu-miR-222-3p	C3H	D2	0.26641267443544336	0.13052839255493606	2.0410323702049507	-4.943228917747359	0.04154673671675143	0.20868607167367245
543	mmu-miR-23a-3p	C3H	D2	0.2486471188220776	0.1219382052578638	2.039123983301717	-5.012893405104744	0.041737214334734485	0.20868607167367245
544	mmu-miR-223-5p	C57	M4	0.3538341654438133	0.16834171633894038	2.1018804675330807	-4.747510567683742	0.035848619518768735	0.2102659414081627
545	mmu-miR-31-3p	C57	M4	-0.957339632290274	0.4545987981364641	-2.105900051242314	-4.0653611689572475	0.03549693538062891	0.2102659414081627
546	mmu-miR-152-3p	C3H	D2	0.3139492864067286	0.15503922532848746	2.0249668156013567	-5.025124482206655	0.04317350585117356	0.2123857949130312
547	mmu-miR-322-3p	C57	D2	0.42852275570978016	0.2335775297005753	1.8346060781578881	-4.902305022250332	0.06690290874069911	0.21255611631159613
548	mmu-miR-466d-3p	C3H	D2	-0.9121401244899168	0.4523438246571004	-2.0164752446468466	-4.155394224443974	0.04405491548781462	0.21328173371084846
549	mmu-miR-1843a-5p	C57	M5	-0.4605532766633482	0.20259298046282148	-2.2732933570117737	-4.4468601512757004	0.02324974312281157	0.21397724579729804
550	mmu-miR-467e-5p	C57	M5	-1.2348619030751689	0.545571743605852	-2.263427161593057	-3.86712017522017	0.023853201170846338	0.21397724579729804
551	mmu-miR-151-5p	C57	M4	-0.4986118464142813	0.24010580607200305	-2.0766338580948656	-4.769907599570466	0.038126258387729095	0.2153427557084699
552	mmu-miR-744-5p	C57	M4	0.20391455640706013	0.09802356015875203	2.0802606646485247	-5.027597210312128	0.03779166735973996	0.2153427557084699
553	mmu-let-7i-3p	C3H	D2	-1.0303586107825111	0.5139219358828114	-2.0048932315227384	-4.121985045209692	0.045281599986386464	0.21579512493512296
554	mmu-miR-194-5p	C3H	D2	-0.5932433711676408	0.2971484016913465	-1.996454861580759	-4.557329716825679	0.046193386955633714	0.21675358494566588
555	mmu-miR-301a-3p	C57	M5	0.2527568306427064	0.11257924150661164	2.245145972384813	-4.773272324042222	0.02500738786440664	0.21792152281840071
556	mmu-miR-10b-5p	C57	M4	-0.5272669154780898	0.2554471603723653	-2.0640938607792423	-4.624414760608594	0.03930264724713988	0.21795104382504848
557	mmu-miR-1964-3p	C57	D5	-0.8023139508182673	0.4885461774139187	-1.6422479346072338	-4.6175820860456085	0.1008973669398971	0.21825316962176325
558	mmu-miR-1249-3p	C57	D5	-0.7834394580432629	0.4783954559900479	-1.6376398400815098	-4.58820504108969	0.10185581336157697	0.21877481038930266
559	mmu-miR-361-5p	C57	M4	0.2739117877288049	0.13330234792353146	2.0548159278179683	-5.039227695896283	0.04019276422118271	0.21890701941894156
560	mmu-miR-467c-5p	C57	M4	-1.0400769701365458	0.5082431331792971	-2.0464161780807157	-4.322339105424332	0.041013344277806944	0.2194573685040547
561	mmu-miR-222-5p	C57	D5	-0.6427079083391569	0.3936960199282206	-1.6324978557221292	-4.81606321227487	0.10293386028735106	0.2195442474660285
562	mmu-miR-30e-5p	C57	M5	0.2597425258796697	0.11645488852026015	2.2304132456790877	-4.863416178452448	0.025972490577139445	0.22004471183409804
563	mmu-miR-25-3p	C57	D5	0.2255082772472257	0.13863576644674594	1.6266240886247054	-5.690496700470715	0.10417643078667	0.2206514679856552
564	mmu-miR-361-5p	C3H	M3	-0.31459350523947194	0.13458253813112084	-2.337550692742697	-3.687530103161944	0.0196348125456727	0.22180066023815456
565	mmu-miR-144-5p	C57	M4	0.6038519931623147	0.29686940352508195	2.0340661111992846	-4.966705587992301	0.04224563004505373	0.22215374420243766
566	mmu-miR-144-3p	C57	D5	0.4288519601584477	0.2656216474089552	1.6145218747859833	-5.508033225345462	0.1067742200261626	0.2245940490205489
567	mmu-miR-339-5p	C57	D2	-0.3010669939778374	0.16680769377396448	-1.804874746280008	-5.294489254925164	0.07143741692351946	0.22462280579044774
568	mmu-miR-3074-5p	C57	D5	-0.4450123208734782	0.27683617362374463	-1.60749339599783	-5.1357278261050405	0.1083063567698	0.2262564302382808
569	mmu-miR-301a-3p	C57	M1	0.17234929153588394	0.07442531976825904	2.3157346461195543	-4.447553043770995	0.020802784434342983	0.2266017590169503
570	mmu-miR-423-3p	C57	D5	0.20500414122623845	0.12799700090250632	1.601632380296062	-5.6698029849175695	0.10959728046502523	0.2273957179716509
571	mmu-let-7d-3p	C57	M4	0.2033614076243353	0.10226669643616702	1.9885399129057597	-5.215634048650403	0.0470626443730295	0.2278429608535555
572	mmu-let-7e-5p	C57	M4	-0.3841831453474178	0.19247387888369327	-1.996027448376874	-5.109294119332978	0.04623997915616203	0.2278429608535555
573	mmu-miR-25-3p	C57	M4	0.2812214418811401	0.14071602733011676	1.9985032779627911	-5.229406832967816	0.04597063894383028	0.2278429608535555
574	mmu-miR-29b-3p	C57	M4	-0.5374259741481762	0.26959623791442994	-1.9934476026284744	-5.188400658081831	0.04652204990512503	0.2278429608535555
575	mmu-miR-362-3p	C57	M4	1.0512200942525054	0.5269806605356125	1.9947982401936089	-4.138095789341136	0.046374195786005816	0.2278429608535555
576	mmu-miR-674-3p	C57	D2	0.3739673166430269	0.20878577310027013	1.7911532528771856	-4.9481947773919055	0.07361368205236267	0.22910380638745526
577	mmu-miR-1981-5p	C57	D5	0.9866179282208496	0.6187628580285378	1.5945008906390208	-4.6337468557739685	0.11118443101247244	0.229130077424352
578	mmu-miR-200b-5p	C57	D2	0.6574825778322047	0.3687249004044525	1.7831249723330735	-4.678136468316388	0.0749119752794712	0.23060831171318344
579	mmu-miR-99b-3p	C57	D2	0.5047883545009699	0.2837707178831918	1.7788599129130558	-4.758992695237381	0.07560928252891261	0.23060831171318344
580	mmu-miR-125a-5p	C57	M6	-0.5726851825404449	0.2020286103153803	-2.8346736714490324	-2.4735808967647923	0.004692734631989388	0.2319042954567061
581	mmu-miR-128-3p	C57	M6	-0.6275045986760439	0.22402362641181028	-2.8010643731056155	-2.573472970954228	0.005205582010907939	0.2319042954567061
582	mmu-miR-26a-5p	C57	M6	-0.6630296901364581	0.246578090249322	-2.6889237785321893	-2.881901001329937	0.007304407561226484	0.2319042954567061
583	mmu-miR-30a-5p	C57	M6	0.3502521130210692	0.13091625464310389	2.6753905691535835	-2.9069053996300283	0.007603419523170691	0.2319042954567061
584	mmu-miR-362-3p	C57	M6	1.6402187987988688	0.5936926279442171	2.762740720696607	-2.3343849083788872	0.005851873462105229	0.2319042954567061
585	mmu-miR-99b-5p	C57	M6	-0.5768562712253757	0.21130701718643805	-2.729943751543332	-2.712705966862812	0.006461567181255839	0.2319042954567061
586	mmu-miR-34a-5p	C3H	M1	0.34676085537034673	0.1456788603754208	2.3803100496305967	-4.37909418750076	0.017511004373015195	0.23221114494650585
587	mmu-miR-1198-5p	C57	M4	0.3211899848472548	0.16281715835693364	1.97270354112882	-5.2019599637938585	0.048843289182958126	0.23276880001253486
588	mmu-miR-135b-5p	C57	M4	-0.7063647189774347	0.3610731185469101	-1.9562927359979163	-4.787921904445222	0.050747957810193006	0.2345170777592253
589	mmu-miR-671-5p	C57	M4	0.4731455734412373	0.2411349921842121	1.9621605688807848	-4.718016761206384	0.050059888680789116	0.2345170777592253
590	mmu-miR-19a-3p	C3H	D2	0.3670865911562462	0.18768462204264288	1.955869304374028	-5.003034916417388	0.05079791542335845	0.23474794248673225
591	mmu-miR-28a-3p	C3H	D2	-0.2732510435179547	0.1403744987586954	-1.9465860675141209	-4.823083944812296	0.05190358882025296	0.23627753119667394
592	mmu-miR-199a-5p	C57	M1	-0.4528393171235967	0.19817071210137852	-2.2850970878680443	-4.219304000093186	0.022545259146994224	0.2371139324080427
593	mmu-miR-21a-3p	C57	D2	-0.8860047910363007	0.5031278317460918	-1.7609933999505547	-4.4553767430026845	0.07858822494191033	0.2373208772998282
594	mmu-miR-192-5p	C57	M1	0.2829071924124982	0.12459015877756338	2.2707025594018666	-4.642132310414056	0.023406907642662823	0.2379702277004053
595	mmu-let-7g-5p	C3H	M2	-0.3702061439147872	0.1350821201338103	-2.740600632771137	-2.7738036621394886	0.006257451941564426	0.2385653552721437
596	mmu-miR-27b-3p	C3H	M3	0.2466969619242132	0.10744562563185746	2.2960168036014297	-3.8405962698177434	0.02191016021187495	0.2386642451650664
597	mmu-miR-203-3p	C57	D2	0.40044620763193706	0.2287418678460219	1.7506467504300454	-5.4457789408857264	0.0803566554112212	0.2388860999034541
598	mmu-miR-497a-5p	C57	D2	-0.5870354926719581	0.33567607305786784	-1.7488154199502859	-4.786570645424281	0.0806730107870681	0.2388860999034541
599	mmu-miR-200b-5p	C57	M4	-0.5132211989690411	0.2648288060445371	-1.937935705086141	-4.897028858817162	0.05295196744140746	0.2410320580355331
600	mmu-miR-96-5p	C57	M4	-0.7928100142447709	0.4104546264076728	-1.9315411819900747	-4.659045435812604	0.05373829490628279	0.2410320580355331
601	mmu-miR-210-3p	C3H	D5	0.4368084701836557	0.20311165238636167	2.150583017033177	-4.242758351294816	0.03178201905988326	0.24233789533160985
602	mmu-miR-29a-5p	C3H	M1	-0.7266603198045638	0.31104893009921303	-2.336160807795694	-3.679913266911382	0.01970747453008651	0.2436634701702582
603	mmu-miR-532-5p	C3H	M1	-0.2299716736255677	0.09865241644025266	-2.331130669919743	-4.510931360542648	0.019972415587726083	0.2436634701702582
604	mmu-miR-22-3p	C3H	D2	0.2722553531753338	0.14228542326387442	1.9134451508108783	-5.250971883906353	0.056016628443105315	0.2440724525021017
605	mmu-miR-29a-3p	C3H	D2	-0.21363199128447974	0.11092897480930426	-1.9258448178370904	-5.2155889967352085	0.0544469723065994	0.2440724525021017
606	mmu-miR-499-5p	C3H	D2	0.7534244041728853	0.3934443385970122	1.9149453436273356	-4.681251719205035	0.055824736204169466	0.2440724525021017
607	mmu-miR-1249-3p	C3H	M1	-0.7709152136137052	0.33704207057311075	-2.287296693563598	-3.647891751646596	0.02241605439324177	0.2441748782120979
608	mmu-miR-34b-3p	C3H	M1	0.4793541696365846	0.20908693495790184	2.2926069949473367	-4.09185631993595	0.02210678193739457	0.2441748782120979
609	mmu-miR-99a-5p	C3H	M1	-0.419571902125611	0.18253587040742644	-2.2985723364350896	-4.3521606285211565	0.021763799979462404	0.2441748782120979
610	mmu-miR-144-5p	C3H	M3	0.6125435689468883	0.2694400233429025	2.2733948778178936	-3.8201411101489486	0.02324360333749415	0.2444585868253695
611	mmu-miR-351-5p	C57	D2	-0.5128258632480893	0.2958528980916713	-1.7333812396496724	-4.915085407591746	0.08337964323218294	0.2445268383251519
612	mmu-miR-192-5p	C3H	M3	0.4125692391508924	0.18368263608316027	2.2460982047541296	-3.9411136244288687	0.024946093923990918	0.24545907198045505
613	mmu-miR-31-5p	C3H	M3	-0.42624032189966776	0.18977212529827053	-2.2460639107547173	-3.7832993901340215	0.02494829911932494	0.24545907198045505
614	mmu-let-7i-5p	C57	M4	-0.4385145639349961	0.228908262921791	-1.9156781775274725	-5.386787645022519	0.05573119775724178	0.2463480480573731
615	mmu-miR-335-3p	C57	M4	0.907575227883528	0.4753581139745146	1.9092452641550701	-4.419524548518812	0.05655677178290025	0.2464259341969225
616	mmu-miR-20b-5p	C3H	D2	-0.4563604475840943	0.24067925458516615	-1.89613537058138	-4.815338824682623	0.05827082563048602	0.24684169190691996
617	mmu-miR-211-5p	C3H	D2	-0.9953797405400208	0.5236898666757344	-1.9007046037733508	-4.3645928953616435	0.057668577095675876	0.24684169190691996
618	mmu-miR-18a-5p	C57	D5	-0.2834174219281964	0.18254841859535284	-1.5525602692644274	-5.617951922061949	0.12088924432206405	0.24745784911563445
619	mmu-miR-187-3p	C57	D5	0.6271492352564911	0.4052121819786408	1.5477057777338707	-4.808065780730899	0.12205415916022602	0.2481767902924596
620	mmu-miR-411-5p	C57	D5	0.7558314046082879	0.4895329514201812	1.5439847356864331	-4.871752428818809	0.12295302064198935	0.24834881652852156
621	mmu-miR-141-5p	C57	M2	-0.8822776489380706	0.3892074435021661	-2.266857080119436	-3.6528250617315767	0.023641887309481947	0.2486474354962757
622	mmu-miR-199a-3p	C57	M2	-0.3832921899786008	0.16773986071015526	-2.285039395858969	-4.2182030470306495	0.0225486566818808	0.2486474354962757
623	mmu-miR-200a-3p	C57	M2	-0.3850445437132084	0.16924236114222352	-2.275107373322656	-4.262939520909292	0.023140247179831038	0.2486474354962757
624	mmu-miR-483-5p	C57	M6	2.1701960900887056	0.8289254175443557	2.6180836588625644	-2.695769307416062	0.008995070927211466	0.2494087847999543
625	mmu-let-7c-5p	C3H	D5	-0.4150238044978352	0.1974260151592996	-2.1021738404787222	-4.72240301189576	0.03582285122022664	0.2501159490312174
626	mmu-miR-135a-5p	C3H	D5	-1.2239945651538822	0.5852990097182278	-2.091229516590388	-4.083291768948483	0.036794923615044835	0.2501159490312174
627	mmu-miR-31-5p	C3H	D5	-0.3787252912244021	0.1800586406844822	-2.1033441649048363	-4.543127687015809	0.035720213639943564	0.2501159490312174
628	mmu-miR-375-3p	C3H	D5	0.3787776293624141	0.1812302642073216	2.0900351882128505	-4.717034224978779	0.03690235313575339	0.2501159490312174
629	mmu-miR-431-5p	C3H	D5	-0.8261761494516584	0.3908217993723659	-2.113945923125176	-3.9645023491931375	0.03480183210094445	0.2501159490312174
630	mmu-miR-21a-5p	C57	D2	0.2370993233740073	0.1380611536202529	1.7173500087226996	-5.547793926190499	0.0862685169687303	0.2505895016710737
631	mmu-let-7e-5p	C57	M5	-0.4244165209016186	0.2025136400799846	-2.0957428879061752	-5.064082554822547	0.036391353384164916	0.252258245049325
632	mmu-let-7i-5p	C57	M5	-0.5107366156748707	0.24353059063701155	-2.097217496737962	-5.172677259154604	0.03626032052637355	0.252258245049325
633	mmu-miR-10a-5p	C57	M5	-0.5257844284654434	0.2477446163074713	-2.1222839725118456	-4.6527246064676735	0.034093805534528995	0.252258245049325
634	mmu-miR-181a-5p	C57	M5	-0.535203040967545	0.2506222516251088	-2.135496898208879	-4.9367784697738895	0.032997092585537485	0.252258245049325
635	mmu-miR-199b-5p	C57	M5	-1.0118912987893207	0.4772089441128545	-2.120436574529123	-4.317574694559465	0.03424960488516179	0.252258245049325
636	mmu-miR-29b-3p	C57	M5	-0.6176456692319707	0.2862179594043549	-2.1579556730728795	-4.998626015632713	0.031202320540547005	0.252258245049325
637	mmu-miR-342-3p	C57	M5	0.32026725036769754	0.15185877672540732	2.10898083913061	-5.1411561474636835	0.035229388938495185	0.252258245049325
638	mmu-miR-8114	C57	M5	0.6676099279267751	0.3141340289137856	2.1252391224065743	-4.622863726962267	0.03384584629067866	0.252258245049325
639	mmu-miR-676-5p	C57	D2	-0.6451594141296018	0.3777544079865037	-1.7078805713172558	-4.693080608629543	0.088012641138748	0.2532439202577183
640	mmu-miR-377-3p	C57	D2	-0.7733079637442506	0.454566243308747	-1.7011997153933192	-4.661683254267247	0.08926020453557845	0.2544332933023498
641	mmu-miR-32-5p	C57	D2	-0.4669995287746529	0.2753941310273703	-1.6957497497586094	-5.017270217840651	0.09028844848902416	0.2549812665662256
642	mmu-miR-1839-5p	C57	M4	0.3305792504550862	0.17527500909265284	1.8860603811484464	-5.151025354093631	0.05961726955634473	0.25610235513641044
643	mmu-miR-30e-3p	C57	M4	-0.32973928075852754	0.1754787375691861	-1.8790839581263856	-5.178092955625969	0.06056468398189896	0.2565587307566553
644	mmu-let-7c-5p	C57	M4	-0.3746120327273754	0.2004452669904808	-1.868899367652148	-5.480686074112558	0.06197018922090944	0.25683560083151225
645	mmu-miR-192-3p	C57	M4	0.8186251730576992	0.4394155080381592	1.862986531159499	-4.583752556713166	0.06279851195264079	0.25683560083151225
646	mmu-miR-200c-3p	C57	M4	-0.5930423448428481	0.3187624186403857	-1.8604525193789967	-5.4233276302067495	0.06315629528643744	0.25683560083151225
647	mmu-miR-27b-3p	C57	M4	-0.19654646177487226	0.10602118886607373	-1.8538413299925385	-5.5034914403641775	0.06409769697171244	0.2572341786364776
648	mmu-miR-486b-5p	C57	M4	0.2977774355400609	0.16244966793630225	1.8330442857957807	-5.544366885991874	0.06713505288794419	0.2639371635287039
649	mmu-miR-672-3p	C57	M4	-0.8022693605853779	0.4396359371741512	-1.8248493645495096	-4.687907858489272	0.06836405219268067	0.2639371635287039
650	mmu-miR-92a-3p	C57	M4	0.34539499667116225	0.18869457853270435	1.8304447290270125	-5.521552720865867	0.06752292239958954	0.2639371635287039
651	mmu-miR-582-3p	C57	D5	0.921834493280564	0.6109362337929153	1.5088882313584164	-4.6603176614800965	0.13168775351284182	0.2642418738251102
652	mmu-miR-1247-5p	C57	M4	0.6258327519288582	0.34951976884371805	1.790550371440332	-4.927661732717674	0.0737105326393639	0.2644907347647764
653	mmu-miR-184-3p	C57	M4	-0.5106799598490248	0.2849718914682493	-1.7920362503749714	-5.619146573794081	0.07347202006187961	0.2644907347647764
654	mmu-miR-185-3p	C57	M4	-0.7723980278898932	0.4306195646360461	-1.7936900487619825	-4.61399625228729	0.07320729703021543	0.2644907347647764
655	mmu-miR-18a-3p	C57	M4	0.6595933588169562	0.36298609140966737	1.8171312191478344	-4.8026314049712315	0.06953843285323423	0.2644907347647764
656	mmu-miR-378a-3p	C57	M4	0.27825053535045186	0.1536717435118315	1.810681189603532	-5.544169847918752	0.07053254127954654	0.2644907347647764
657	mmu-miR-672-5p	C57	M4	-0.4327080213743857	0.24166025153526974	-1.7905634816871523	-5.241269071391034	0.07370842541900212	0.2644907347647764
658	mmu-miR-26a-5p	C57	D5	-0.2627988088573794	0.1748927005750374	-1.502628800363375	-5.872456912742693	0.1332950160156576	0.2650694181635065
659	mmu-miR-7a-5p	C57	D5	0.3382573413333549	0.22542582639098094	1.5005261231544864	-5.589755557159644	0.13383832917108196	0.2650694181635065
660	mmu-miR-126a-5p	C57	D2	0.2593746604981728	0.15589578980238866	1.6637695015814893	-5.631813623145405	0.09651599319471606	0.265201602922418
661	mmu-miR-139-3p	C57	D2	-0.5451859888391488	0.32747994466634384	-1.6647919902228423	-4.803667934581611	0.09631168917206916	0.265201602922418
662	mmu-miR-30e-3p	C57	D2	-0.30760104035964275	0.1841233054333644	-1.6706252347341541	-5.281287349718957	0.09515276637788132	0.265201602922418
663	mmu-miR-100-5p	C57	M4	-0.7488135310685102	0.421545549299574	-1.7763525965645082	-4.89938118769126	0.07602168186531669	0.2675922030101613
664	mmu-miR-379-5p	C57	M4	-0.7652255657780702	0.4312374167464765	-1.7744878715567127	-4.869594763807684	0.07632957921929193	0.2675922030101613
665	mmu-miR-106a-5p	C57	D2	-0.4036237103912663	0.24421878875594685	-1.6527135870558112	-5.062377060746551	0.09874733113300037	0.2682371616253506
666	mmu-miR-192-3p	C57	D2	0.8113484365301862	0.4918405429574513	1.6496168283556387	-4.666003950513974	0.09937966971693317	0.2682371616253506
667	mmu-miR-199a-5p	C3H	D2	-0.48837305469704	0.26413589174493163	-1.8489462051929224	-5.04587435003379	0.06480219281452154	0.2707488877866996
668	mmu-miR-532-3p	C57	M4	-0.28399334533667897	0.16104086072167792	-1.7634862609651356	-5.351432896686672	0.07816692643775937	0.27091946094905234
669	mmu-miR-200b-5p	C57	D5	-0.5196892877796091	0.35052823790664034	-1.4825889374368266	-5.192528318054341	0.1385431406433324	0.27261714771752504
670	mmu-miR-140-3p	C57	M5	0.25193559355150263	0.12270097128976525	2.053248567662456	-5.184104051094488	0.04034481396501896	0.2734481835406841
671	mmu-let-7b-5p	C3H	D5	-0.4121522043075121	0.2016408094966188	-2.0439920139996426	-4.833995921183772	0.0412527909493742	0.27352393999041585
672	mmu-miR-96-5p	C57	M3	-0.9330525179775736	0.3769691321259788	-2.4751430248823616	-3.302181344150222	0.01350641488113907	0.27463043591649433
673	mmu-miR-106a-5p	C3H	D2	-0.4632862773363269	0.25242579083976663	-1.8353365390876761	-4.7922918531637615	0.06679456078393135	0.27530190593377113
674	mmu-miR-1a-3p	C57	D2	-0.8334364590869878	0.5114730033929815	-1.6294827949044868	-5.662586118434947	0.10357020073922016	0.277095712504054
675	mmu-miR-34c-5p	C57	D2	0.4231626151914956	0.26062594176050075	1.623639658942148	-5.1883431601624865	0.10481233145903364	0.2779805312609153
676	mmu-miR-1843a-5p	C3H	D2	-0.3638235334303346	0.1994694348893072	-1.8239563050461007	-5.026367407316892	0.06849909755732572	0.27856299673312457
677	mmu-miR-374b-5p	C57	D5	-0.5666712642349534	0.3863850823507596	-1.46659715946417	-5.166119537420718	0.14284439113933514	0.2792790980608796
678	mmu-miR-148b-3p	C3H	M3	0.22443691284814626	0.10482353298720946	2.141092810481135	-4.161339159520799	0.03254181451604851	0.2799134825914097
679	mmu-miR-200b-3p	C3H	M3	-0.3769050217342542	0.17582207455813986	-2.143672930042817	-4.153998888995496	0.03233372051230846	0.2799134825914097
680	mmu-miR-322-3p	C3H	M3	-0.6155511014314032	0.2883162878988533	-2.134985525505066	-3.7265139314686624	0.03303896843701886	0.2799134825914097
681	mmu-miR-340-5p	C3H	M3	-0.3063193962872397	0.14115686993307175	-2.170063677612561	-4.0084334898673335	0.030270008331856887	0.2799134825914097
682	mmu-miR-511-5p	C3H	M3	0.8418993226857217	0.389044255241448	2.164019417696384	-3.543866375025825	0.030732373582288086	0.2799134825914097
683	mmu-miR-126a-3p	C57	M4	-0.2528320809588358	0.14519489031378868	-1.7413290537458064	-5.708935838016067	0.08197680422517273	0.28022830818323496
684	mmu-miR-187-3p	C57	M4	0.5368676749419707	0.3090289759605769	1.737272931359224	-4.9296944214943865	0.08269032044751197	0.28022830818323496
685	mmu-miR-181a-1-3p	C3H	D2	-0.7130247860613652	0.3943789651317324	-1.807968601528221	-4.5867427827904725	0.0709540917610062	0.28141435561211897
686	mmu-miR-23b-3p	C3H	D2	-0.2707064358493021	0.14977824293920264	-1.8073815698264408	-5.367465854619456	0.07104559141683002	0.28141435561211897
687	mmu-let-7a-5p	C57	M5	-0.5003788591879772	0.2465827444285813	-2.0292533459611315	-5.304623828391313	0.042734271182786526	0.28234412487864596
688	mmu-let-7i-3p	C57	M5	-1.0980433902822428	0.5670326982991062	-1.9364727882112929	-4.457017402369615	0.05313100588347407	0.28234412487864596
689	mmu-miR-106b-3p	C57	M5	-0.7872241565239562	0.4031679362947912	-1.952596140850715	-4.608158058707827	0.05118548618886866	0.28234412487864596
690	mmu-miR-126a-5p	C57	M5	0.327483224708935	0.16901662012996707	1.9375800111084542	-5.493299141723655	0.05299545236196247	0.28234412487864596
691	mmu-miR-136-5p	C57	M5	-0.4888320938791697	0.25302940124075113	-1.931918154499596	-5.116157370938122	0.053691669649054	0.28234412487864596
692	mmu-miR-181a-1-3p	C57	M5	-0.9634347283772984	0.4963068921075076	-1.9412076352318797	-4.457660459096618	0.052553360953828815	0.28234412487864596
693	mmu-miR-202-5p	C57	M5	-2.1195932240060165	1.0626565798495309	-1.994617324353409	-4.181891976730742	0.046393977605255717	0.28234412487864596
694	mmu-miR-218-5p	C57	M5	-0.4433168285320175	0.2270499669478424	-1.9525077871244771	-5.176612836541124	0.0511959823125784	0.28234412487864596
695	mmu-miR-29a-3p	C57	M5	-0.2388026225681568	0.119519338328215	-1.998024971593928	-5.355925914316551	0.04602256946679259	0.28234412487864596
696	mmu-miR-30c-5p	C57	M5	0.3627599567966051	0.1854264959669089	1.9563544837806943	-5.416270027765624	0.05074067608449728	0.28234412487864596
697	mmu-miR-330-5p	C57	M5	-1.257862554486523	0.6426630805502859	-1.9572659338225358	-4.307356742258697	0.050633293534904616	0.28234412487864596
698	mmu-miR-382-5p	C57	M5	-0.4841340239054279	0.24132381258446015	-2.0061593537769395	-5.210613227991517	0.045146112245240094	0.28234412487864596
699	mmu-miR-874-3p	C57	M5	0.6175474667618337	0.3114112554982044	1.9830608427234404	-4.74320086009492	0.047672421829115005	0.28234412487864596
700	mmu-miR-99a-5p	C57	D5	-0.3705766861053075	0.25463485601789604	-1.4553258414836299	-5.594463775119257	0.14593716266301662	0.2835085007147775
701	mmu-miR-148a-3p	C57	D2	0.3697416339012936	0.23072370759061134	1.602529873338162	-5.734066429425135	0.10939881597162282	0.2836048663738789
702	mmu-miR-184-3p	C57	D2	0.4506995054071918	0.28056446174013944	1.6064026876812094	-5.72548197414697	0.1085456745792868	0.2836048663738789
703	mmu-miR-1964-3p	C57	D2	-0.7341496781055514	0.4597170820710919	-1.5969597535904059	-4.730488278347102	0.11063515787181966	0.2836048663738789
704	mmu-miR-652-3p	C57	D2	-0.4967502542097568	0.3110750261403405	-1.5968824639289736	-5.1576109609158935	0.11065239048685767	0.2836048663738789
705	mmu-miR-212-3p	C57	M4	0.7931929076651538	0.4626487995214554	1.714460101237914	-4.725457643541586	0.08679780310224366	0.28368035381259915
706	mmu-miR-224-5p	C57	M4	0.468182562938849	0.2744303937565377	1.706015709594468	-5.166784633766881	0.0883594544662194	0.28368035381259915
707	mmu-miR-32-5p	C57	M4	-0.4410371651428697	0.2576541197277272	-1.7117411730459817	-5.262029905272703	0.08729816915875901	0.28368035381259915
708	mmu-miR-6967-3p	C57	M4	0.9151651658160288	0.5353704408634884	1.7094054806985175	-4.686283496392648	0.08772986757399552	0.28368035381259915
709	mmu-miR-99a-5p	C57	M4	-0.4630324439921845	0.2683999202552405	-1.7251586496443594	-5.3384914034100674	0.08485141784314529	0.28368035381259915
710	mmu-miR-92a-3p	C57	D2	-0.2922656454141173	0.1838385209431901	-1.5897954569838681	-5.7335187985070455	0.11224156368444507	0.2852806410312979
711	mmu-miR-29b-3p	C3H	D2	-0.4942969958257599	0.2769648469808468	-1.7846921774153617	-5.407115515354811	0.07465707371889191	0.2855198365086218
712	mmu-miR-30d-5p	C3H	D2	-0.17044007226110125	0.09581561273384284	-1.7788340271282368	-5.495739092506782	0.07561353081837421	0.2855198365086218
713	mmu-miR-434-3p	C3H	D2	0.3243278841653048	0.18079880002724716	1.7938608227290624	-5.304353517085269	0.07318000587004864	0.2855198365086218
714	mmu-miR-652-3p	C3H	D2	-0.5753863495176388	0.3236985905055821	-1.7775373955720593	-4.89488635762074	0.07582657953179793	0.2855198365086218
715	mmu-let-7g-5p	C3H	M3	-0.2850750877737962	0.13628958774470876	-2.091686477970609	-4.267247644733922	0.036753890698298916	0.28703103394296997
716	mmu-miR-301b-3p	C3H	M3	0.7800338661728405	0.3726879258661738	2.0929947337573207	-3.693965457292793	0.036636631513499655	0.28703103394296997
717	mmu-miR-378a-5p	C3H	M3	-0.47001193074753905	0.2243198075841242	-2.0952760962550108	-4.0110911151311495	0.036432916351570296	0.28703103394296997
718	mmu-miR-96-5p	C3H	M3	-0.8914641738348537	0.42820225507016746	-2.0818764106900223	-3.7623122550597166	0.03764341428760263	0.28703103394296997
719	mmu-let-7b-5p	C3H	D2	-0.3478832460094292	0.20175214264293234	-1.7243100442562562	-5.5983262189468	0.0850045019855073	0.2900665204296958
720	mmu-miR-15a-5p	C3H	D2	-0.486932986891829	0.27673663513462393	-1.7595537600395807	-5.021025708151697	0.07883236889382726	0.2900665204296958
721	mmu-miR-15b-5p	C3H	D2	-0.4205911841765815	0.2437941893865317	-1.7251895348077433	-5.208558676627079	0.08484585053053463	0.2900665204296958
722	mmu-miR-186-5p	C3H	D2	-0.2818843854338784	0.1607082885202539	-1.7540127396624774	-5.506917494605461	0.0797778268205037	0.2900665204296958
723	mmu-miR-200c-3p	C3H	D2	-0.5725461968279362	0.3345926801024385	-1.7111737072450184	-5.494574848961671	0.08740289378054705	0.2900665204296958
724	mmu-miR-205-5p	C3H	D2	0.3281773850791829	0.19013004229473449	1.7260680170178009	-5.5979567719714405	0.08468762055518504	0.2900665204296958
725	mmu-miR-29c-3p	C3H	D2	0.2516927421596709	0.14712872885747574	1.7106974559909824	-5.5644583667462495	0.08749086329842096	0.2900665204296958
726	mmu-miR-30c-5p	C3H	D2	-0.2984731440805461	0.17299783015148418	-1.725299929017552	-5.551763871692538	0.08482595345755818	0.2900665204296958
727	mmu-miR-467c-5p	C3H	D2	-1.0369424125753222	0.6061606840475569	-1.7106724996601197	-4.6573737413334335	0.08749547501485906	0.2900665204296958
728	mmu-miR-574-3p	C3H	D2	0.2619074533772245	0.15234235649821612	1.7192031119742552	-5.5620191845953615	0.08593049770249693	0.2900665204296958
729	mmu-miR-674-3p	C3H	D2	0.35104989400609643	0.20415773840531087	1.71950324659829	-5.1627309183526915	0.08587585200944314	0.2900665204296958
730	mmu-miR-335-5p	C3H	M4	0.814243213632956	0.27220935839113064	2.9912388701309487	-1.7404055243204897	0.002856284281670536	0.29038890196983785
731	mmu-miR-34a-5p	C3H	M4	0.7290303719477782	0.2266193870280027	3.2169814838378947	-1.113810383565201	0.0013429919624028475	0.29038890196983785
732	mmu-miR-34c-3p	C3H	M4	1.08241410315296	0.3580480290796026	3.0230975043639003	-1.886731730681088	0.00257487031975765	0.29038890196983785
733	mmu-let-7d-5p	C57	M5	-0.4264490965939487	0.23335795854786276	-1.8274461228905643	-5.627718568432282	0.06797262451080255	0.2921002754390974
734	mmu-miR-100-5p	C57	M5	-0.9503863411439316	0.5152880467385272	-1.844378784175808	-4.790187066598033	0.0654652858155925	0.2921002754390974
735	mmu-miR-125a-5p	C57	M5	-0.2881211929985188	0.15580051867323613	-1.849295467384173	-5.618427217514051	0.06475171662121415	0.2921002754390974
736	mmu-miR-134-5p	C57	M5	-0.5330120498267323	0.28932682501927703	-1.8422489853514936	-5.1234147225216535	0.06577639803825548	0.2921002754390974
737	mmu-miR-155-5p	C57	M5	0.3699672130820142	0.20341294416638228	1.8187987721145136	-5.456532661721124	0.06928330523388143	0.2921002754390974
738	mmu-miR-17-5p	C57	M5	0.451303226270749	0.2452665724659863	1.840051914670663	-5.582304519265707	0.06609861524130134	0.2921002754390974
739	mmu-miR-1843a-3p	C57	M5	-0.8983269661298485	0.4905494610290261	-1.831266849718736	-4.7645634641604655	0.06740005785212515	0.2921002754390974
740	mmu-miR-193b-5p	C57	M5	-0.7290545357594467	0.401531226511812	-1.8156857739132768	-4.83800454673456	0.06976020378302089	0.2921002754390974
741	mmu-miR-19b-3p	C57	M5	0.30095875601472066	0.1660553400784713	1.8124003472125567	-5.645215363584852	0.07026644211457972	0.2921002754390974
742	mmu-miR-212-3p	C57	M5	0.8967503509897392	0.4918740442586923	1.8231300501762384	-4.668270964689817	0.06862423650015677	0.2921002754390974
743	mmu-miR-434-3p	C57	M5	-0.4033438065892492	0.21388796774163685	-1.8857713729669128	-5.325015425817054	0.05965627155060465	0.2921002754390974
744	mmu-miR-451a	C57	M5	0.5040370518117179	0.2694993093795011	1.8702721464192975	-5.6063945244608115	0.06177917916040361	0.2921002754390974
745	mmu-miR-455-5p	C57	M5	0.4126882387556812	0.22113356457741687	1.8662397069586538	-5.301808352424564	0.06234165063838148	0.2921002754390974
746	mmu-miR-674-3p	C57	M5	0.3720903233332127	0.2047890565141097	1.816944370304163	-5.3344581618500415	0.06956706791284907	0.2921002754390974
747	mmu-miR-744-5p	C57	M5	0.1909490527079125	0.1042177653598849	1.8322121190041545	-5.656564392984759	0.06725901677365254	0.2921002754390974
748	mmu-miR-98-5p	C57	M5	-0.4891143025514415	0.2704519561801523	-1.8085071724370696	-5.477305422023663	0.0708702307622728	0.2921002754390974
749	mmu-miR-184-3p	C3H	M3	0.5993527861741583	0.2904094718750982	2.063819689847903	-4.3295408981072905	0.03932870855426993	0.29256722217200803
750	mmu-let-7d-3p	C57	M3	0.24178871715311526	0.10083000263554216	2.3979838424390336	-4.030668211718824	0.016693857585984004	0.2926464923107853
751	mmu-miR-106a-5p	C57	M3	0.5853579350147067	0.24951564296110715	2.345976901760618	-3.6225201181531768	0.019199295508568862	0.2926464923107853
752	mmu-miR-126a-5p	C57	M3	0.3526333725051938	0.15643028052111024	2.254252637855533	-4.391018541634806	0.02442651872740032	0.2926464923107853
753	mmu-miR-132-3p	C57	M3	0.4789566898920885	0.21104758174111435	2.269425150199589	-4.023566518452714	0.02348473804672366	0.2926464923107853
754	mmu-miR-139-5p	C57	M3	0.29256597511735905	0.12954760713767074	2.2583664922999924	-4.265701324459194	0.02416798034970673	0.2926464923107853
755	mmu-miR-141-3p	C57	M3	-0.5049683366659945	0.22291208283108804	-2.2653251015048608	-4.354188762878263	0.023736069075605718	0.2926464923107853
756	mmu-miR-26a-5p	C57	M3	-0.3949411969929901	0.17558149814447818	-2.249332652737765	-4.3901856924475755	0.02473886883158247	0.2926464923107853
757	mmu-miR-30d-3p	C57	M3	-1.0243531889698123	0.44442126737170257	-2.304914872836339	-3.437725663453855	0.021404228122676575	0.2926464923107853
758	mmu-miR-342-3p	C57	M3	0.33271814528193744	0.14110457771242627	2.357954296564518	-4.144144096242835	0.018594795378167453	0.2926464923107853
759	mmu-miR-351-5p	C57	M3	-0.6709694667144106	0.29846983529385057	-2.248031081780259	-3.8354045667653858	0.02482207779485844	0.2926464923107853
760	mmu-miR-802-5p	C57	M3	0.8133269616276388	0.3621086463096732	2.24608544953684	-3.7839750756784607	0.024946914098624318	0.2926464923107853
761	mmu-miR-142a-5p	C57	D2	-0.349830748933039	0.22252950825629653	-1.572064539549174	-5.746817339701276	0.1162965110382465	0.2931440980716131
762	mmu-let-7i-3p	C3H	D5	-0.979641816698533	0.4885581956514816	-2.005169139353403	-4.035570289064249	0.04525204586834704	0.29365689340097545
763	mmu-miR-101b-3p	C57	M4	0.3585518181072853	0.21440436722248954	1.6723158336379058	-5.363247834275236	0.09481898530579694	0.2938596242622287
764	mmu-miR-365-3p	C57	M4	0.4347923173544741	0.2594997654607977	1.6755017738933469	-5.5672373902082555	0.09419252818055596	0.2938596242622287
765	mmu-miR-449a-5p	C57	M4	-0.9204508882743988	0.5510129327105602	-1.670470570892933	-4.663360623053446	0.09518334923251384	0.2938596242622287
766	mmu-miR-676-3p	C57	M4	-0.2141042399803528	0.1282478229648681	-1.6694571106989	-5.749511875154207	0.09538394361298567	0.2938596242622287
767	mmu-miR-125b-2-3p	C57	M2	-0.499698659518887	0.2324107522509969	-2.1500668737530138	-3.99464355313734	0.031822946700185026	0.29412117404716465
768	mmu-miR-224-5p	C57	M2	0.6241270613043381	0.28911724258826543	2.158733445701692	-3.907536603655239	0.031141699018073014	0.29412117404716465
769	mmu-miR-301b-3p	C57	M2	0.9266789603923398	0.4284411495565155	2.1629083979247934	-3.661922334803765	0.030818020487347237	0.29412117404716465
770	mmu-miR-431-5p	C57	M2	-0.8037935721115481	0.3724881233237001	-2.157903894866023	-3.8347845005854553	0.031206359860843906	0.29412117404716465
771	mmu-miR-31-5p	C57	M4	-0.31439424889839	0.18962005459783948	-1.6580221409870437	-5.629818960534222	0.09767084718115944	0.2949466177252834
772	mmu-miR-375-3p	C57	M4	0.3117163040061133	0.1876550597693816	1.6611132382425318	-5.7938215592617155	0.09704836594659827	0.2949466177252834
773	mmu-miR-26b-5p	C3H	D2	-0.2852891213024549	0.1689442540548389	-1.6886583263722643	-5.654222166633633	0.09164065686421434	0.29734468450622736
774	mmu-miR-671-3p	C3H	D2	0.4228663188295497	0.250229711600511	1.6899125052929416	-4.993378255737046	0.09140032761901806	0.29734468450622736
775	mmu-miR-28a-3p	C57	D5	-0.1868367288773225	0.13128353140183502	-1.423154350605098	-5.679863797299834	0.15504728328081724	0.29930013544714723
776	mmu-miR-29c-5p	C57	M2	-1.065027660786236	0.5059800143135547	-2.1048808859202115	-3.7073167401802047	0.03558582468491192	0.3014910146916148
777	mmu-miR-339-5p	C57	M2	-0.34129238194804223	0.16213550746628191	-2.10498235261032	-4.5497900739238135	0.035576966470821134	0.3014910146916148
778	mmu-miR-411-5p	C57	M2	-0.9286149106167164	0.4373564846304941	-2.1232448660302077	-3.8177846583254804	0.034013009253531734	0.3014910146916148
779	mmu-miR-192-5p	C3H	D5	0.35201360299394224	0.1782794833478291	1.974504280490606	-4.965052676619769	0.048638000331741225	0.3020970807555829
780	mmu-miR-26b-5p	C3H	D5	-0.329253297318159	0.16885540437579194	-1.94991269918372	-5.015041627944697	0.05150507606324693	0.3020970807555829
781	mmu-miR-30d-5p	C3H	D5	-0.18798821959630807	0.0958476556895319	-1.961323083427688	-4.9886667788704	0.050157611348497465	0.3020970807555829
782	mmu-miR-340-5p	C3H	D5	-0.2624003814751106	0.13247964811945442	-1.9806844688967549	-4.875928104513448	0.04793895464504605	0.3020970807555829
783	mmu-miR-374b-5p	C3H	D5	-0.5554349566560832	0.2847621662257191	-1.9505223043422601	-4.548647074028449	0.051432327434612006	0.3020970807555829
784	mmu-miR-3058-5p	C57	M4	0.9198696551664626	0.5603658682253337	1.641551899082771	-4.725384605084591	0.1010416734640278	0.3021344157502792
785	mmu-miR-466d-3p	C3H	D5	-0.8679494502495249	0.4472141799912052	-1.9407914352505409	-4.177082153507691	0.05260392507382572	0.30272070089654424
786	mmu-miR-1843a-5p	C3H	D5	-0.3814967026549292	0.19739617805710336	-1.9326448283338529	-4.675019060545306	0.05360188759710912	0.30275140216885704
787	mmu-miR-106b-5p	C57	M5	0.5422741176580965	0.3056730087960289	1.7740333691678616	-5.610284614055416	0.07640477939474252	0.3032058791211421
788	mmu-miR-142a-5p	C57	M5	-0.4206126085934798	0.2387260354356305	-1.7619050549972068	-5.794149015197928	0.0784339392412187	0.3032058791211421
789	mmu-miR-191-5p	C57	M5	-0.2755117297311749	0.15513358211791076	-1.775964468620144	-5.783056614953018	0.07608568451458482	0.3032058791211421
790	mmu-miR-200a-3p	C57	M5	-0.32835184676049606	0.1863899567382574	-1.7616391596763556	-5.816012046004034	0.07847891301920905	0.3032058791211421
791	mmu-miR-669c-5p	C57	M5	-0.3760097905177133	0.21348351171595248	-1.7613060020204647	-5.416323171409212	0.07853529328055811	0.3032058791211421
792	mmu-miR-190a-5p	C3H	M3	-0.7898246904023565	0.3895900073565329	-2.0273227636445745	-3.802101650981439	0.042931624545926056	0.3045150113141267
793	mmu-miR-30c-5p	C3H	M3	-0.3620849944702744	0.1782402682838019	-2.031443275734678	-4.351628034412288	0.04251133675682517	0.3045150113141267
794	mmu-let-7c-2-3p	C57	M1	-0.4722110149405854	0.22214569459307	-2.125681597411055	-4.163537294154323	0.03380885259334072	0.30564313907420376
795	mmu-miR-139-5p	C57	M1	0.19387762248440765	0.09154123368079932	2.117926694766331	-4.85246690739142	0.034462250510956534	0.30564313907420376
796	mmu-miR-214-5p	C57	M1	-0.553753614282567	0.2605887513486749	-2.12500966145553	-4.247581259630331	0.03386504431945585	0.30564313907420376
797	mmu-miR-335-5p	C57	M1	0.3569568329335429	0.170036081398453	2.099300513148561	-4.733158143826115	0.03607591149728307	0.30564313907420376
798	mmu-miR-669f-3p	C57	M1	-0.7166017050167559	0.33846729542873244	-2.117196298416499	-4.01829561882637	0.034524344046657614	0.30564313907420376
799	mmu-miR-676-5p	C57	M1	-0.5572729522018296	0.26523729371525984	-2.101035432822953	-4.146366329738692	0.03592293132340045	0.30564313907420376
800	mmu-miR-672-5p	C3H	D5	0.5050507571968144	0.2631429912661103	1.9193015735162349	-4.628070066171979	0.05527062981152617	0.3065007653184633
801	mmu-miR-99a-5p	C57	M1	-0.3759938389697677	0.180355643157376	-2.084735650005032	-4.686236679939459	0.037382278869262264	0.3081512177060808
802	mmu-let-7c-2-3p	C3H	M3	-0.6577263909163209	0.3279059936255636	-2.0058382698163784	-3.854390769607369	0.04518043899590949	0.3094922108317267
803	mmu-miR-98-5p	C3H	M3	0.5198060107886153	0.2597279272321701	2.0013481658595853	-4.230505904909668	0.04566278520468098	0.3094922108317267
804	mmu-miR-181c-3p	C3H	M3	-0.7901703182082822	0.3977758192612657	-1.9864714744997745	-3.853427824879113	0.04729206862323238	0.31109751800761193
805	mmu-miR-34b-3p	C3H	M3	0.5885311604264336	0.2971361272708372	1.9806785725856628	-4.004627423941929	0.047939617529041835	0.31109751800761193
806	mmu-miR-20a-5p	C57	M4	0.2106728107650131	0.12994096529404225	1.6212963347492724	-5.879124002139863	0.10531379030319828	0.3118515149754901
807	mmu-miR-32-5p	C3H	D5	-0.4728258703662531	0.24859213677569186	-1.9020145870216745	-4.659640291707039	0.05749687367006495	0.3131526155244609
808	mmu-miR-205-5p	C57	M3	-0.4220638005196786	0.19148233247420746	-2.2041918701639505	-4.4937260034227355	0.027770116212544462	0.3136994609194837
809	mmu-miR-139-3p	C57	M5	0.5372511231438121	0.3089273410595993	1.7390857063705594	-5.1225133162463825	0.08237081278292971	0.31403872373491953
810	mmu-miR-532-3p	C3H	D5	-0.348845550900589	0.18538020867642732	-1.881784217372864	-4.706198494709172	0.060196510258496386	0.3221041338393228
811	mmu-miR-135a-5p	C3H	M1	-0.8913816886094916	0.414744126339676	-2.149232820911486	-4.341519377705618	0.03188917868783818	0.3242066499930216
812	mmu-miR-223-3p	C3H	M1	0.2906293722332691	0.13470867111662116	2.1574659583840967	-4.98850397383212	0.031240542133397792	0.3242066499930216
813	mmu-miR-10b-5p	C57	M3	-0.512785850676126	0.2445084295330501	-2.097211338093409	-4.302445313017549	0.03626086694103761	0.3252813063828374
814	mmu-miR-141-5p	C57	M3	-0.6570957554135104	0.3099342875575131	-2.120113139439521	-4.224347064246752	0.03427694421522201	0.3252813063828374
815	mmu-miR-146a-5p	C57	M3	0.31983617471050785	0.1501639155622275	2.1299136581049574	-4.651790421615246	0.0334567720883699	0.3252813063828374
816	mmu-miR-16-5p	C57	M3	-0.09259170576848774	0.04391866753147927	-2.108253983391492	-4.71602562348674	0.03529235575620035	0.3252813063828374
817	mmu-miR-199b-5p	C57	M3	-0.8044585362226835	0.3698474961419185	-2.1751087802795217	-3.9645417674664287	0.029888671844022607	0.3252813063828374
818	mmu-miR-200a-3p	C57	M3	-0.3739961905012592	0.17314452168731154	-2.160023238717732	-4.5920514651841104	0.03104139252523103	0.3252813063828374
819	mmu-miR-455-5p	C57	M3	0.4529412040423271	0.21216457369821	2.1348578424153217	-4.308420417497592	0.03304943139696783	0.3252813063828374
820	mmu-miR-322-5p	C3H	D2	-0.2835036883511233	0.1729931332142062	-1.6388146921420226	-5.665866078867693	0.10161076677180957	0.32622404068844124
821	mmu-miR-142a-3p	C57	M5	-0.4744957669528969	0.27800708856648754	-1.7067757854649719	-5.853875113145177	0.08821796812020284	0.32812780825197396
822	mmu-miR-192-3p	C57	M5	0.7290327288326393	0.4262583909716697	1.7103070444450037	-5.062043333773941	0.08756303051754333	0.32812780825197396
823	mmu-miR-125a-5p	C3H	D2	-0.23559513321008474	0.14456620639938786	-1.6296694717105225	-5.715847618306721	0.10353071112079604	0.3289256967900291
824	mmu-miR-322-5p	C57	D2	0.26440703518371755	0.17624608388914018	1.5002150932898524	-5.7885202453779145	0.13391884201923032	0.3293971517408488
825	mmu-miR-434-5p	C57	D2	-0.4058693228001093	0.2698148924183853	-1.5042510039466344	-5.4793175179143665	0.13287702266967258	0.3293971517408488
826	mmu-miR-503-5p	C57	D2	-0.329415362871023	0.2193087611568487	-1.5020620295029004	-5.358783095158313	0.13344129597102852	0.3293971517408488
827	mmu-let-7b-5p	C57	M2	-0.40164218636518	0.19754306426980914	-2.033187992956348	-4.774953157413544	0.04233443078378312	0.33264213113588265
828	mmu-miR-1247-5p	C57	M2	0.6626963947731856	0.3330069344213795	1.9900378228599425	-4.237753151277592	0.0468970873404687	0.33264213113588265
829	mmu-miR-130b-3p	C57	M2	0.4929710842074853	0.2446974837017913	2.0146144404503192	-4.322695313094157	0.04425008299971932	0.33264213113588265
830	mmu-miR-141-3p	C57	M2	-0.4425029797718931	0.2190066147435248	-2.0205005236490297	-4.788036538373227	0.043635219822493534	0.33264213113588265
831	mmu-miR-31-5p	C57	M2	-0.35017177594062776	0.17176344497136042	-2.038686264117577	-4.62029541315698	0.041781007688000665	0.33264213113588265
832	mmu-miR-503-3p	C57	M2	0.3930360141209466	0.19706081876792206	1.9944909220326743	-4.556858000435727	0.046407802993644665	0.33264213113588265
833	mmu-miR-96-5p	C57	M2	-0.8384810892626233	0.4191296664526773	-2.000529087714419	-4.154727978290218	0.045751241190035284	0.33264213113588265
834	mmu-let-7d-3p	C57	M2	0.1939412664639768	0.09842493641094698	1.9704484812083285	-4.87332983342267	0.049101398839961084	0.3327983699152918
835	mmu-miR-223-3p	C57	M2	0.36047011401775453	0.18286757712881496	1.971208454103559	-4.876795935760809	0.04901428605520626	0.3327983699152918
836	mmu-miR-409-3p	C57	D5	-0.326869256521479	0.24009224944872845	-1.361431938232066	-5.576941072631768	0.17372712878335073	0.3332501526976225
837	mmu-miR-144-3p	C57	M4	0.3910604967328064	0.2470898899066428	1.5826649033700226	-5.848490280072068	0.11385864268893267	0.3339123655781199
838	mmu-miR-1839-5p	C57	D2	0.26169157257837483	0.1757698363673117	1.4888309506729571	-5.592288618560693	0.1368916291923474	0.3340155752293277
839	mmu-miR-1968-5p	C57	D2	-0.8563994896379848	0.5790716341004075	-1.4789180460693927	-4.705355651864959	0.13952154023009045	0.3377307124617269
840	mmu-miR-23b-3p	C3H	D5	-0.2817586685664466	0.15211055340093607	-1.8523282064708648	-5.103110500173141	0.06431478285758893	0.3380978118118528
841	mmu-miR-376b-3p	C3H	D5	0.9644995640792992	0.5228179946463313	1.8448094249926317	-4.218446487706927	0.06540252753081742	0.3380978118118528
842	mmu-miR-150-5p	C57	M5	0.3113514741217909	0.18588807966253107	1.6749405055290865	-5.959618957017872	0.09430264953038144	0.3383800953737217
843	mmu-miR-215-5p	C57	M5	0.3679959090352298	0.2196858478904873	1.6751006610979997	-5.93366886089901	0.09427121632997618	0.3383800953737217
844	mmu-miR-486a-3p	C57	M5	0.4124579324269524	0.2447710242444537	1.6850766290663115	-5.3297453397820655	0.09232979343244137	0.3383800953737217
845	mmu-miR-107-3p	C3H	M3	-1.0308235012635107	0.5437753978945923	-1.8956788138166745	-3.9399475174427234	0.058331288752640015	0.3392050565595032
846	mmu-miR-1249-3p	C3H	M3	-0.7995239971727892	0.4172262468292379	-1.9162840383338056	-3.9402770460963485	0.05565396486893523	0.3392050565595032
847	mmu-miR-1a-3p	C3H	M3	-1.0014597144982125	0.5295714899094612	-1.8910755839016709	-4.637080571922497	0.058943829500503836	0.3392050565595032
848	mmu-miR-223-3p	C3H	M3	0.3658652466215031	0.19223806494045628	1.903188355203357	-4.617775115286081	0.057343386255072425	0.3392050565595032
849	mmu-miR-30d-3p	C3H	M3	-1.0008672938061085	0.5265872208803057	-1.9006676465352497	-3.940954512820992	0.057673427377934884	0.3392050565595032
850	mmu-miR-532-5p	C3H	M3	-0.2679639920984949	0.1407623179984328	-1.9036628261654391	-4.535989767076343	0.05728143916027365	0.3392050565595032
851	mmu-miR-15a-5p	C3H	M3	0.5470216325954826	0.2905969840373257	1.8824064344908016	-4.231140096527859	0.060111936503373736	0.3395211228431294
852	mmu-miR-205-5p	C3H	D5	0.3476113056742438	0.19034074164330836	1.8262580185048083	-5.250822077457439	0.06815148613048852	0.3398809325232456
853	mmu-miR-22-3p	C3H	D5	0.26093076374564994	0.1425008981045494	1.8310815385472967	-5.232535434081611	0.0674277361935576	0.3398809325232456
854	mmu-miR-99b-3p	C3H	D5	0.4939770331047941	0.2714067062730555	1.8200620017392501	-4.6410631616090825	0.0690905502178401	0.3398809325232456
855	mmu-miR-185-5p	C3H	D2	0.1750095480970142	0.1089342148421358	1.6065617983351952	-5.7464018526371285	0.10851073722083572	0.3411935551789164
856	mmu-miR-195a-3p	C57	M4	-0.7267393597119347	0.4642898773037962	-1.5652707397633212	-5.019449532248012	0.117880426072636	0.342414570972895
857	mmu-miR-1a-3p	C57	M4	-0.8333179366093564	0.5346172707951684	-1.5587186986494328	-5.952820629253041	0.11942398961802893	0.34362563050470585
858	mmu-miR-182-5p	C3H	M3	-0.4989002443554504	0.2671951468416831	-1.86717554660922	-4.560300147770357	0.0622107367933845	0.34498681312695045
859	mmu-miR-322-5p	C57	M4	-0.2740149990524934	0.17715134216679004	-1.5467847756665885	-5.934554995973957	0.12227615744986325	0.34531692613155823
860	mmu-miR-674-3p	C57	M4	0.2961282017642626	0.1910051138722696	1.5503679234593255	-5.640359517783307	0.1214142499546612	0.34531692613155823
861	mmu-miR-141-3p	C3H	M3	-0.42278468956251736	0.2285222563277933	-1.850081022113108	-4.728418918492163	0.06463830514368088	0.3458716327863626
862	mmu-miR-154-5p	C3H	M3	-0.8204101565545514	0.4427481926207263	-1.8529949308169025	-4.10994138239159	0.06421905396332056	0.3458716327863626
863	mmu-miR-1981-5p	C57	D2	-0.9443100224987668	0.6536638293488478	-1.444641695165309	-4.800809400270553	0.1489159730797974	0.3471326721321473
864	mmu-miR-222-5p	C57	D2	-0.5926576396570571	0.4079998684044099	-1.4525927225780724	-5.049121121621861	0.14669479011955905	0.3471326721321473
865	mmu-miR-29c-3p	C57	D2	0.20991474591159687	0.14577769456446055	1.439964780200142	-5.92093633269194	0.15023446793915882	0.3471326721321473
866	mmu-miR-429-3p	C57	D2	0.2391918883658164	0.16595437683403094	1.4413111177238151	-5.953531027379213	0.1498540037773919	0.3471326721321473
867	mmu-miR-449a-5p	C57	D2	-0.8582451848884722	0.5927590131221735	-1.447882134036112	-4.762219239416421	0.14800764530699415	0.3471326721321473
868	mmu-miR-451a	C57	D2	-0.35926810757161576	0.2477983829400413	-1.4498404037549604	-5.950622733053727	0.14746078167306031	0.3471326721321473
869	mmu-miR-125b-2-3p	C57	M4	-0.3192615721891334	0.20751869215056945	-1.5384713968681272	-5.576798239191335	0.12429434417868425	0.3477961006834742
870	mmu-miR-744-5p	C3H	D5	0.1733694253629885	0.09628390017647552	1.8006065920182452	-5.267045033230984	0.07210862526743121	0.3490973128026432
871	mmu-miR-181d-5p	C57	M5	-0.4910190250201225	0.296833485205045	-1.6541901419273477	-5.6641369547748495	0.09844696288141558	0.3491432985910669
872	mmu-let-7g-5p	C57	D2	-0.18849227550223624	0.1328596482606293	-1.4187323086425234	-5.990811501862751	0.15633258867528993	0.35059882019090755
873	mmu-miR-10b-5p	C57	D2	-0.3314223955320532	0.23221059805470445	-1.4272492225095443	-5.592099338202113	0.15386425548096566	0.35059882019090755
874	mmu-miR-185-3p	C57	D2	-0.6228261470408814	0.4378115445677563	-1.4225895930994392	-4.979394214392295	0.15521098586103374	0.35059882019090755
875	mmu-miR-450a-5p	C57	D2	-0.7408244462192837	0.5219218128077371	-1.4194165256936386	-4.926204672515799	0.1561331872584889	0.35059882019090755
876	mmu-miR-301b-3p	C57	D5	-0.501322263484048	0.3771513644067201	-1.3292335937128466	-5.24779175876434	0.18411682953617253	0.3509727063033289
877	mmu-miR-193b-5p	C57	M3	-0.6848235526807334	0.3335870419451899	-2.0529081366213666	-4.101780893099461	0.040377903718346944	0.35186458954559474
878	mmu-miR-467e-5p	C57	D2	-0.9482991664487884	0.6726142450209981	-1.409870774323526	-4.8439308641837995	0.15893261578902698	0.35382808624564405
879	mmu-miR-532-3p	C57	D2	-0.2418661090265495	0.17234208977574314	-1.4034070803091292	-5.631656548315745	0.16084968406101702	0.35550111332326223
880	mmu-miR-125a-5p	C3H	M1	-0.21842334001181207	0.10411355140004554	-2.0979338143268498	-5.0968459545256914	0.03619681448005958	0.35612994891671523
881	mmu-miR-362-3p	C3H	M3	-0.954068917688262	0.521683417511713	-1.8288273800975108	-4.040279513972046	0.06776517126389951	0.3563513316463681
882	mmu-miR-425-3p	C57	D5	-0.32335420411321714	0.2454882464202225	-1.3171881294866763	-5.5281295377020685	0.18811984537989532	0.3563761046016651
883	mmu-miR-1249-3p	C57	M3	-0.7534909187059027	0.3745786924565865	-2.011569087831209	-4.0601894353659285	0.044571066917020716	0.35774145814977154
884	mmu-miR-299a-3p	C57	M3	1.230807694938774	0.6064406424178718	2.0295600407511576	-3.8629009924881177	0.04270299021080656	0.35774145814977154
885	mmu-miR-664-5p	C57	M3	-0.7096199393168029	0.3511658345341728	-2.0207544969690048	-4.0779357705697645	0.043608853131383685	0.35774145814977154
886	mmu-let-7a-1-3p	C57	M2	-0.6065756006329814	0.3148500188081289	-1.926554119098311	-4.2259889462239535	0.0543583055444958	0.359280015472451
887	mmu-miR-135a-5p	C57	M2	-0.7945451281388296	0.420216273995573	-1.89080046944398	-4.654712281717318	0.058980607090666826	0.359280015472451
888	mmu-miR-140-3p	C57	M2	0.21064386408803595	0.11056438086914104	1.9051692998429977	-4.954600881847247	0.057085122838585536	0.359280015472451
889	mmu-miR-142a-5p	C57	M2	0.4106059845541061	0.21651524031695304	1.8964299416199384	-5.020939900894315	0.058231842431357636	0.359280015472451
890	mmu-miR-30e-3p	C57	M2	-0.3292651315388033	0.1748927718635252	-1.882668609059156	-4.770887868140737	0.060076330456049175	0.359280015472451
891	mmu-miR-382-5p	C57	M2	-0.4054770917997006	0.21363666785383245	-1.897975173798924	-4.919147652967425	0.05802770353879935	0.359280015472451
892	mmu-miR-200a-3p	C57	M4	-0.26563055214375103	0.17508559191656015	-1.5171468379325093	-6.066708769562728	0.12959022474830215	0.3593183504384742
893	mmu-miR-139-5p	C57	D5	0.16702862137947605	0.12779064405868268	1.3070489049478058	-6.044750025684071	0.1915389327546298	0.3606134227787784
894	mmu-miR-449a-5p	C3H	D2	-0.7230888193880463	0.4596511559511737	-1.573125205987421	-4.8352844026826265	0.11605074469052498	0.3611783380674502
895	mmu-miR-100-5p	C3H	M3	-0.8320515515171873	0.4874855203120286	-1.7068231092989383	-4.309890030151292	0.08820916495342931	0.3625956809685307
896	mmu-miR-106b-3p	C3H	M3	-0.6758359969737104	0.3756884950890024	-1.7989265197317308	-4.188852163554582	0.0723742479865574	0.3625956809685307
897	mmu-miR-1198-5p	C3H	M3	0.28183612271757497	0.16806951113826313	1.676902138935367	-4.946993802767516	0.09391822556234072	0.3625956809685307
898	mmu-miR-130b-3p	C3H	M3	0.4183339698486597	0.24921801933448826	1.6785863677344786	-4.599936824682686	0.09358917027731813	0.3625956809685307
899	mmu-miR-132-3p	C3H	M3	0.3634402287383942	0.21543425883211384	1.6870122268790138	-4.7105799554576215	0.09195685873815404	0.3625956809685307
900	mmu-miR-185-3p	C3H	M3	-0.7018116856604357	0.38931466780478063	-1.8026849325193024	-4.145776320482611	0.0717811427274423	0.3625956809685307
901	mmu-miR-186-5p	C3H	M3	-0.29871927750101435	0.16744546934288088	-1.7839794571528351	-4.802517682703678	0.07477290756364896	0.3625956809685307
902	mmu-miR-200a-3p	C3H	M3	-0.30411777067770096	0.1775890803779432	-1.7124801256388105	-4.973564178131563	0.08716194907260698	0.3625956809685307
903	mmu-miR-200b-5p	C3H	M3	-0.4931194798196987	0.2835511477461541	-1.7390847603309942	-4.501370546869816	0.08237097926370583	0.3625956809685307
904	mmu-miR-20b-5p	C3H	M3	0.4281579685308721	0.2541814268709685	1.6844581203339464	-4.581225163704469	0.0924492186901242	0.3625956809685307
905	mmu-miR-23b-3p	C3H	M3	-0.2564766300429824	0.15210918634347062	-1.68613504685933	-4.947883226194786	0.09212571592161753	0.3625956809685307
906	mmu-miR-296-5p	C3H	M3	-0.4776511814597031	0.2673313669193112	-1.7867382603249575	-4.441815751319222	0.07432535265623301	0.3625956809685307
907	mmu-miR-32-5p	C3H	M3	-0.4611431671090926	0.2656704626284751	-1.735771310617902	-4.502510400690988	0.08295574745918735	0.3625956809685307
908	mmu-miR-351-5p	C3H	M3	-0.5729932273776464	0.33545639465075794	-1.7081004759923772	-4.408371763501301	0.08797181745437273	0.3625956809685307
909	mmu-miR-3535	C3H	M3	0.8969767523004961	0.5348973180341636	1.6769139086302294	-4.235854597080873	0.09391592284416048	0.3625956809685307
910	mmu-miR-365-3p	C3H	M3	-0.460224410166302	0.26683344922650803	-1.7247628117853748	-4.721169127067455	0.08492279718315313	0.3625956809685307
911	mmu-miR-374b-5p	C3H	M3	-0.5451599704047645	0.32249148670202066	-1.6904631374300048	-4.5165963989164455	0.09129497439977348	0.3625956809685307
912	mmu-miR-382-5p	C3H	M3	0.3873494933386255	0.2197327419607655	1.7628210064742598	-4.795415301547799	0.07827917520487775	0.3625956809685307
913	mmu-miR-425-5p	C3H	M3	-0.20766836429889324	0.11925122703832045	-1.741435869940027	-4.891492180383178	0.08195808190311056	0.3625956809685307
914	mmu-miR-497a-5p	C3H	M3	-0.5151837235583798	0.2908952199826751	-1.7710284946898154	-4.407548762247934	0.07690347813996491	0.3625956809685307
915	mmu-miR-676-5p	C3H	M3	-0.6427888008814038	0.3759741725483887	-1.7096621199390378	-4.306868067805982	0.08768234958825559	0.3625956809685307
916	mmu-let-7d-5p	C57	M6	-0.7473968167668623	0.3057622123481936	-2.444372739937358	-3.433578316483072	0.014706533530722448	0.36434887106513103
917	mmu-miR-192-5p	C57	M6	0.6019913134070354	0.25111076053450354	2.397313887010109	-3.597977925062698	0.01672421047512077	0.36434887106513103
918	mmu-miR-34c-5p	C57	M6	0.8639258074866643	0.35771236938862705	2.4151409943223836	-3.2109657411623584	0.015932872680720567	0.36434887106513103
919	mmu-miR-361-5p	C57	D2	-0.18395063740408624	0.1328781730682968	-1.3843555578502662	-5.963228002511983	0.16660198602102394	0.3655655088950526
920	mmu-miR-129-5p	C57	M4	0.6703098426983836	0.44729957969336415	1.498570249401752	-5.228230322139837	0.13434524865611758	0.3658509003581773
921	mmu-miR-377-3p	C57	M4	-0.8076484257324579	0.5375697003157983	-1.5024068976692702	-5.010745137238453	0.13335227287501006	0.3658509003581773
922	mmu-miR-450b-3p	C57	D2	-0.531689868966744	0.38574687367271415	-1.3783387637195856	-5.138838155328687	0.1684504758946498	0.36698139391334417
923	mmu-miR-101b-3p	C3H	M3	0.3287775682859042	0.19797294135593516	1.6607197227766384	-4.733939309865115	0.0971274346324428	0.37029834453618815
924	mmu-miR-375-3p	C3H	M3	0.31101615271971994	0.18798715462195686	1.6544542809064535	-5.037635583488383	0.09839330754143942	0.3704933185202348
925	mmu-let-7a-5p	C57	M4	-0.3427972825779193	0.23192031531501356	-1.4780821684909469	-6.115893817305808	0.13974506887156274	0.370628226137623
926	mmu-miR-15a-5p	C57	M4	0.4048380289345905	0.2722755032492026	1.4868690870219743	-5.611055922494796	0.13740905134052092	0.370628226137623
927	mmu-miR-30d-5p	C57	M4	0.14478701864142174	0.09766298579543756	1.4825168149649757	-6.1032399881713	0.13856231226095875	0.370628226137623
928	mmu-miR-29a-3p	C57	M2	-0.20111190739820195	0.10822392912407336	-1.8582942702776677	-5.09544505059049	0.06346235304612523	0.37223110921284985
929	mmu-miR-21a-3p	C3H	M1	-0.637582232196023	0.31051041687720743	-2.053336047814967	-4.306004209717992	0.04033631465213463	0.3728053323909413
930	mmu-miR-27a-3p	C3H	M1	0.20301024828486547	0.098651693229063	2.057848594787811	-5.200693278424363	0.03989994698847127	0.3728053323909413
931	mmu-miR-200b-3p	C57	M3	-0.3389324467549049	0.171390710513822	-1.9775426902589992	-4.9496073919009635	0.048293259400572906	0.3776780542865317
932	mmu-miR-142a-3p	C57	M1	0.3607145664439013	0.18454521345705216	1.954613504662085	-5.231439667491718	0.050946320810351935	0.37769325114510427
933	mmu-miR-142a-5p	C57	M1	0.2961703527663744	0.15459962281439407	1.9157249375824437	-5.364907159008679	0.05572523377550719	0.37769325114510427
934	mmu-miR-181a-5p	C57	M1	0.3145931024901429	0.16054529752734556	1.9595286024279757	-5.157215187845239	0.05036754120968952	0.37769325114510427
935	mmu-miR-200c-5p	C57	M1	-0.6648067577962921	0.33939373696928715	-1.958806793940492	-4.333197305828328	0.05045219074686525	0.37769325114510427
936	mmu-miR-23b-3p	C57	M1	-0.2027437210705472	0.10442881011978272	-1.9414539037454757	-5.251645381481634	0.05252346097259145	0.37769325114510427
937	mmu-miR-351-5p	C57	M1	-0.3922973094293951	0.2046510422281268	-1.9169084367139304	-4.789194602650446	0.055574462364491636	0.37769325114510427
938	mmu-miR-378a-5p	C57	M1	-0.32829884591770586	0.17060241262268774	-1.9243505462246124	-4.956575233763634	0.05463416044910579	0.37769325114510427
939	mmu-miR-434-3p	C57	M1	-0.2394191389373885	0.12087211970729415	-1.980763963742588	-5.128213267939831	0.047930018308595466	0.37769325114510427
940	mmu-miR-183-5p	C57	D2	0.3707870768409638	0.2729581946228685	1.3584024372423045	-6.065009146990029	0.17468557151331413	0.377865952564261
941	mmu-miR-199a-5p	C3H	M3	-0.4706647022845507	0.2876259911680193	-1.6363775066823067	-4.750506585501304	0.1021196314534512	0.37983521455247105
942	mmu-miR-542-5p	C57	M2	0.4827090356007791	0.2622595944822364	1.8405772210307991	-4.578520748196887	0.06602145677886925	0.3799347984444363
943	mmu-miR-423-5p	C3H	D2	0.23248778103693546	0.15075842593275074	1.5421213083018124	-5.869976774205758	0.12340509547664613	0.3800290069781356
944	mmu-miR-802-5p	C3H	D2	0.5645070118902171	0.3672252212104523	1.5372228792714242	-5.210399860153683	0.12459967441906085	0.3800290069781356
945	mmu-miR-205-5p	C57	D2	0.25666400151921565	0.1901003129207536	1.3501503368182788	-6.096085702372108	0.17731633526073415	0.38085550883467545
946	mmu-let-7c-5p	C57	M1	-0.26275103171351155	0.13817119567034794	-1.9016339146430281	-5.417942741674978	0.057546725592897224	0.3815598109963838
947	mmu-miR-376b-3p	C57	M2	-0.9191328933641972	0.5034258309233767	-1.8257563217968702	-4.21034201827497	0.06822712972626678	0.3820187119577379
948	mmu-miR-877-3p	C57	M2	0.7897192427216635	0.4335808937938492	1.821388474504931	-4.302076439689571	0.06888862018910027	0.3820187119577379
949	mmu-miR-223-5p	C3H	D5	0.3188664598882651	0.18203712556705404	1.7516562014203498	-5.0323795371574604	0.08018270863269812	0.38212072082770204
950	mmu-miR-324-5p	C57	M4	-0.3573842759343977	0.24614838296043684	-1.4519058449059146	-5.6788411319652665	0.1468856673870086	0.3829070816498942
951	mmu-miR-503-5p	C57	M4	0.3605358891052584	0.2482761693513928	1.4521566449455767	-5.526988366055821	0.14681595021912122	0.3829070816498942
952	mmu-miR-342-3p	C57	D2	-0.1880407609116972	0.14000492875243048	-1.3431010078524313	-6.101826261257696	0.17958697226063972	0.38303515062584004
953	mmu-miR-125b-1-3p	C57	D5	-0.5056400370965792	0.4006756304300641	-1.2619685318866332	-5.2899886418618	0.20729584895223274	0.3855197190879938
954	mmu-miR-193b-5p	C57	D5	0.567698264620391	0.4498150593918889	1.2620703837436429	-5.175319207892653	0.20725921735764807	0.3855197190879938
955	mmu-miR-130a-3p	C3H	D5	0.31165140180436346	0.1791321153876281	1.7397851922307388	-5.294607074740035	0.08224779445415957	0.3859319585925949
956	mmu-miR-30a-5p	C3H	D2	0.14089217708387025	0.09261346516512488	1.521292576977516	-5.9096760775447015	0.12854712896499362	0.388186874597258
957	mmu-miR-135b-5p	C57	D2	-0.5985939124142939	0.4507140647479033	-1.3281012491791309	-5.3829396590537	0.18449042445387664	0.39076096846133584
958	mmu-miR-700-3p	C57	M5	-0.5047846606847024	0.3169635737670189	-1.5925636333711315	-5.38366782511798	0.11161870202885996	0.3913069438942791
959	mmu-miR-23b-3p	C57	D2	-0.20285333469931374	0.1533911659090058	-1.3224577406214495	-6.020493834654544	0.1863607738330987	0.3920002484075524
960	mmu-miR-1968-5p	C57	M4	-0.7443712432675448	0.5193607710812368	-1.4332450287261156	-5.016173365501969	0.15214445563252801	0.39325473701628
961	mmu-miR-184-5p	C3H	M2	1.553795502821429	0.6238023221665558	2.4908459741298685	-3.003234952053525	0.012928032028922523	0.39430497688213695
962	mmu-miR-34c-5p	C3H	M2	0.6783056060837529	0.2692672874933724	2.519079136564068	-2.9722867332372545	0.011943130425956324	0.39430497688213695
963	mmu-miR-25-3p	C57	D2	-0.18168098055903487	0.1383426712117274	-1.3132678367976582	-6.14911367577866	0.18943643449121927	0.3957404967111088
964	mmu-miR-125b-1-3p	C57	M5	-0.8127829093459731	0.5147514994400826	-1.5789811398899702	-5.025064569509951	0.11470122224350013	0.3975440089121311
965	mmu-miR-27a-5p	C57	M2	0.5095608213305831	0.2839065640511522	1.7948187391636854	-4.582498268978748	0.07302707703126785	0.3977367588310123
966	mmu-miR-146b-5p	C57	D5	-0.2594496888191751	0.20918971847171836	-1.2402602322649603	-5.8850234343507335	0.21521110034243104	0.3978144582087361
967	mmu-miR-10a-5p	C3H	D5	-0.4160360479050009	0.2427050962648423	-1.7141628021317614	-4.942830207816957	0.08685240205132515	0.40136337311597226
968	mmu-miR-322-5p	C57	M5	-0.2897090120996353	0.18471988284095486	-1.5683694015174148	-6.068789380464287	0.1171559097132965	0.4014893535118588
969	mmu-miR-181a-5p	C57	D2	-0.2901986259099809	0.223735226299046	-1.2970627411264222	-6.044706482030484	0.19495095335562268	0.40175703225314136
970	mmu-miR-181b-5p	C57	D2	-0.3504599470760388	0.2699545861978596	-1.2982181633290495	-5.828143683821766	0.19455390534981526	0.40175703225314136
971	mmu-miR-652-3p	C3H	D5	-0.5418810106285017	0.3176729401730833	-1.7057827158122412	-4.8768496984721486	0.08840286239027574	0.40243094073185226
972	mmu-miR-143-5p	C57	M5	0.40169600515433057	0.2585815094186915	1.5534598976445375	-5.753933920874696	0.12067432402650488	0.4044578992097141
973	mmu-miR-431-5p	C57	M5	-0.7087736637148763	0.4556363681659533	-1.5555686798397197	-5.27292017702674	0.12017171219090572	0.4044578992097141
974	mmu-miR-20a-5p	C57	M1	0.16513857571395008	0.08937414739724706	1.84772197020183	-5.490111584423219	0.0649793789790214	0.4044634814000311
975	mmu-miR-326-3p	C57	M1	-0.16409780921632589	0.08880902135971891	-1.8477605844979583	-5.410464700637783	0.064973784140512	0.4044634814000311
976	mmu-miR-365-3p	C57	M1	-0.3427232451289166	0.18485014190996	-1.8540599514165168	-5.2226602624623135	0.0640663818032847	0.4044634814000311
977	mmu-miR-203-3p	C3H	D5	0.3835918606454598	0.2261353403016323	1.6962932911494637	-5.45384839456695	0.09018547191729044	0.4045083666878469
978	mmu-miR-128-3p	C57	M4	-0.2260791473741381	0.1613195911185439	-1.4014364021540715	-6.21129786434805	0.16143763538095032	0.4065242264395874
979	mmu-miR-146a-5p	C57	M4	0.21347243431876706	0.15238142925466336	1.4009084660966595	-6.227624614647138	0.16159542072543895	0.4065242264395874
980	mmu-miR-17-3p	C57	M4	0.3779116179935569	0.27041510273962616	1.3975240811806122	-5.609834554355519	0.16260969057583494	0.4065242264395874
981	mmu-miR-222-3p	C57	M4	0.19658046821264108	0.13984511767250785	1.405701332190926	-6.106426391571173	0.1601672378475589	0.4065242264395874
982	mmu-miR-18a-5p	C3H	M3	0.29240306787224224	0.1848456233682898	1.5818771499374535	-5.0252011608208775	0.11403841229143807	0.4069775972074875
983	mmu-miR-328-3p	C3H	M3	0.27369639721359995	0.17271872818118458	1.5846364786017195	-5.157816635852186	0.11340969830603773	0.4069775972074875
984	mmu-miR-872-3p	C3H	M3	-0.4575060376454347	0.2897901156472271	-1.5787496292743637	-4.671665666676151	0.11475433888473414	0.4069775972074875
985	mmu-miR-99a-5p	C3H	M3	-0.45323101394498	0.2841611743495985	-1.5949786770918175	-4.779131939766478	0.11107753223247482	0.4069775972074875
986	mmu-miR-125a-5p	C57	M3	-0.27490644776353257	0.14430657056216353	-1.90501684498912	-5.0669554194747946	0.05710496448216434	0.4069808021806696
987	mmu-miR-150-5p	C57	M3	0.3278491345486429	0.17228682515227314	1.902926322189049	-5.105107902295093	0.05737762129104521	0.4069808021806696
988	mmu-miR-23b-3p	C57	M3	-0.277590761743852	0.1443128987188026	-1.923533961331792	-5.020386757915532	0.05473668144191385	0.4069808021806696
989	mmu-miR-93-3p	C57	M3	0.3895632782347001	0.20210160689954035	1.9275615083473443	-4.633678803268414	0.05423258349018911	0.4069808021806696
990	mmu-miR-128-3p	C57	M3	-0.3012268514189245	0.15928834373670211	-1.8910790604794132	-5.108449362752991	0.05894336486998272	0.4071706277263787
991	mmu-miR-143-3p	C57	M3	-0.3469664251535267	0.1842935830499992	-1.882683159181913	-5.144767544561917	0.060074354910449324	0.4071706277263787
992	mmu-miR-1191a	C3H	M3	-0.5701599762587142	0.3664146799057743	-1.5560511287520855	-4.55072947622207	0.12005695535515228	0.4074362190781785
993	mmu-miR-195a-3p	C3H	M3	-0.7088784075615915	0.4557718669828234	-1.555336033034059	-4.475241372901369	0.1202270810394625	0.4074362190781785
994	mmu-miR-34a-5p	C3H	M3	0.32336647635916904	0.2067128672408118	1.5643267914351004	-5.092072353557741	0.11810183456709802	0.4074362190781785
995	mmu-miR-503-5p	C3H	M3	-0.4015233602103949	0.2568122461967016	-1.563489927590345	-4.656637779037256	0.11829839893512725	0.4074362190781785
996	mmu-miR-199b-5p	C3H	M3	-0.6637128342446146	0.42839538060810745	-1.5492996990361425	-4.5984799635754285	0.1216707063044817	0.4077974222293068
997	mmu-miR-103-3p	C57	M3	-0.3393267476544164	0.18173234036018648	-1.8671786594608528	-5.143771294381709	0.06221030171957406	0.4089549390824832
998	mmu-miR-187-3p	C57	M3	0.5370660220932932	0.2886647657756659	1.8605181018547683	-4.495730365237568	0.06314701430764844	0.4089549390824832
999	mmu-miR-206-3p	C57	M3	0.9631203880942696	0.5200398338530201	1.8520127217148488	-5.188955481607009	0.06436012156052194	0.4089549390824832
1000	mmu-miR-18a-3p	C57	D5	0.3790931117436198	0.3113998165605909	1.217383863390483	-5.617799734131979	0.2237858871624966	0.4111728649672377
1001	mmu-miR-339-5p	C57	D5	0.2028654489673336	0.16809278022432433	1.2068659266424424	-6.17697594911634	0.2278094259593252	0.4135825887952035
1002	mmu-miR-669o-3p	C57	D5	0.4144403539867456	0.3424173910367136	1.2103367551863329	-5.417014399989254	0.2264760238269801	0.4135825887952035
1003	mmu-miR-877-3p	C57	M3	-0.8906210356985991	0.4848850959275065	-1.8367671911939996	-4.2726804418101265	0.06658277403263721	0.4144437975500887
1004	mmu-miR-1247-5p	C57	D2	0.4222598991076021	0.33139984641799625	1.274170473135958	-5.537828009636102	0.2029407722050683	0.4154156746479585
1005	mmu-miR-674-3p	C57	M3	0.3593113130870336	0.1967331651599452	1.8263891235364984	-4.849863812932409	0.06813173008604857	0.41560355352489625
1006	mmu-miR-141-3p	C57	M5	-0.3632328536069167	0.2408563971714457	-1.508088877325361	-6.2157827408725685	0.13189216529381942	0.4169257857601279
1007	mmu-miR-144-3p	C57	M5	0.3934600334819383	0.2617593573758363	1.503136458716947	-6.122162854019318	0.13316409819444666	0.4169257857601279
1008	mmu-miR-187-3p	C57	M5	0.48247401693630204	0.31525503066478994	1.5304244817882564	-5.436057771929884	0.1262725448829767	0.4169257857601279
1009	mmu-miR-210-3p	C57	M5	-0.3400397408602265	0.2274837462222724	-1.49478697492513	-5.813714280757107	0.13533000914836935	0.4169257857601279
1010	mmu-miR-22-3p	C57	M5	0.2339127530543195	0.15493724709241696	1.5097257595831381	-6.208350399826453	0.1314738437260994	0.4169257857601279
1011	mmu-miR-3074-5p	C57	M5	0.5199885898822679	0.3467232852153085	1.4997221474737843	-5.497924035473841	0.13404652229600508	0.4169257857601279
1012	mmu-miR-338-3p	C57	M5	-0.4456687531012147	0.2962126512242453	-1.504556781282866	-5.721311087672469	0.13279834698596885	0.4169257857601279
1013	mmu-miR-375-3p	C57	M5	0.2995311489633732	0.19942742154477236	1.501955682138362	-6.192892011330557	0.13346875740954287	0.4169257857601279
1014	mmu-miR-34c-3p	C57	M6	1.0011520506666045	0.4313516276434452	2.320965046859996	-3.3350805060160926	0.02051736823916749	0.4171864875297389
1015	mmu-miR-664-5p	C57	D5	0.5298585058073726	0.4425307423331367	1.197337168066158	-5.208332119328189	0.23149891039762785	0.4177938915460147
1016	mmu-miR-434-3p	C57	D5	0.2109792074342689	0.17683138257458236	1.1931095281986157	-6.13761121942088	0.23314937254293736	0.4182974036799759
1017	mmu-miR-29a-5p	C57	D2	-0.6363187899570593	0.5029301978655418	-1.2652228731892108	-5.1227149881410465	0.20612773231328216	0.4191263890370071
1018	mmu-miR-376b-3p	C3H	M3	-0.9375637156129926	0.6128915293015357	-1.5297384133885166	-4.386871741643452	0.12644233328380455	0.4191838222995694
1019	mmu-miR-27a-5p	C3H	M3	0.4859230322936217	0.3188057469125604	1.5241978446106774	-4.637822995439947	0.1278200478529393	0.41919478059297294
1020	mmu-miR-214-5p	C57	D5	0.5327629111557322	0.4497469975956741	1.184583585891306	-5.397137579870045	0.2365032718891007	0.4193808018963705
1021	mmu-miR-382-5p	C57	D5	-0.23737447871612005	0.2000578330013748	-1.186529290830061	-6.260998026502488	0.2357348854787484	0.4193808018963705
1022	mmu-miR-324-5p	C57	M6	-1.050072159396518	0.4577718061088663	-2.293876873550382	-3.3445912400505136	0.022033377273642046	0.4200112542788015
1023	mmu-miR-142a-3p	C57	M2	0.4529994917666436	0.2580918635152214	1.7551870314576081	-5.218887390593486	0.07957669155304334	0.4204988451449949
1024	mmu-miR-148a-3p	C57	M2	-0.3972511342166687	0.2266212701672445	-1.7529296077261451	-5.304297597440948	0.07996371481445805	0.4204988451449949
1025	mmu-miR-322-3p	C3H	D2	0.32975654947471694	0.22363801924803087	1.4745102401796577	-5.5985851654730565	0.14070337810296987	0.4207306894255472
1026	mmu-miR-212-3p	C57	D2	-0.6361328249163795	0.5058319276642019	-1.2575972178226722	-5.1052808335269555	0.2088724543952928	0.4218946926527436
1027	mmu-miR-20a-5p	C3H	D2	0.18541653665713295	0.12649560999734208	1.4657942410889115	-5.996344915133724	0.14306302593375494	0.4236332321339346
1028	mmu-miR-126a-3p	C57	D2	0.17864615585323484	0.14288838485036862	1.2502496689308331	-6.230769071929016	0.21154207828248148	0.42447588076418985
1029	mmu-miR-411-5p	C3H	D5	-0.6878114702903213	0.4131242893090064	-1.664902035754804	-4.7460494276211795	0.0962897215893451	0.4256284794891341
1030	mmu-miR-425-5p	C57	D2	-0.14360693285924594	0.11556093013878695	-1.2426945048536404	-6.1995505475601975	0.2143128111579085	0.4272248849879876
1031	mmu-let-7d-5p	C57	D5	-0.27278211523867224	0.2333288060918696	-1.1690888913701831	-6.17558138456816	0.2426856946982408	0.4278562825604824
1032	mmu-let-7b-5p	C57	M3	-0.3604946675213885	0.20202858800755788	-1.7843745337065984	-5.3225351853631615	0.07470868015899748	0.42887001931193386
1033	mmu-miR-135a-5p	C57	M3	-0.6716958020663126	0.3776673304218079	-1.7785382741899098	-5.047504793392014	0.07566208266623786	0.42887001931193386
1034	mmu-miR-200b-5p	C57	M3	-0.4664095788051173	0.2637424841960261	-1.7684279429872178	-4.908212163418934	0.07733721659723397	0.42887001931193386
1035	mmu-miR-224-5p	C57	M3	0.4934496304908063	0.27565831898843923	1.7900770501016547	-4.726925173776403	0.07378664300770943	0.42887001931193386
1036	mmu-miR-7a-1-3p	C57	M3	-0.5045597906325443	0.28497142750056953	-1.7705627369660983	-4.7087172528196755	0.07698101417910799	0.42887001931193386
1037	mmu-let-7g-5p	C57	M2	-0.22594679476313395	0.13021246999422553	-1.7352162567314322	-5.318998187990398	0.08305403386733436	0.4293471242294404
1038	mmu-miR-150-5p	C57	M4	0.23736657329192035	0.17414439361630707	1.3630445882450335	-6.285380182227951	0.17321854276530074	0.4295256548245263
1039	mmu-miR-425-3p	C57	M5	-0.34147873563100184	0.23196864957584776	-1.472090027059226	-5.7868920356133176	0.1413555661085207	0.43113447663098814
1040	mmu-miR-139-3p	C57	M4	-0.391333399414346	0.2886067841126735	-1.3559397109028717	-5.567666791543228	0.17546761309402772	0.4315937257554714
1041	mmu-miR-1843a-3p	C57	D2	-0.7158103406987606	0.583175491185369	-1.2274355687407177	-5.125599330865014	0.2199885143244674	0.4316341823897421
1042	mmu-miR-221-3p	C57	D2	0.18740044979715087	0.15298272810651564	1.2249778266908118	-6.2298728087280635	0.22091270416631206	0.4316341823897421
1043	mmu-miR-301a-3p	C57	D2	0.13239002176819348	0.1082048863038578	1.223512415108683	-6.13909435878762	0.2214650710728218	0.4316341823897421
1044	mmu-miR-409-3p	C57	D2	-0.2539526066852877	0.20849093393443904	-1.2180510772959765	-5.89194529953078	0.2235323786440884	0.4316341823897421
1045	mmu-miR-92b-3p	C57	D2	-0.4777993463881871	0.3923233429227649	-1.2178713171350843	-5.529831133476697	0.22360065841829266	0.4316341823897421
1046	mmu-miR-223-5p	C3H	M1	0.2624060596496376	0.13259000515123867	1.9790787348588177	-5.007063127537248	0.048119762195039516	0.4316625726319721
1047	mmu-miR-144-3p	C57	M2	0.4301777766650883	0.2495831095375631	1.7235852917376409	-5.1938482892298605	0.08513542076457171	0.431926873487293
1048	mmu-miR-200c-3p	C57	M2	-0.5535999473204409	0.3236944690920347	-1.7102545770191648	-5.258464336689318	0.08757273273932455	0.431926873487293
1049	mmu-miR-223-5p	C57	M2	0.2783185988806132	0.1628528729421628	1.7090186611534819	-5.109371288633239	0.0878015283810235	0.431926873487293
1050	mmu-miR-10a-5p	C3H	M1	-0.31421324613465096	0.16137824441035614	-1.947060753342084	-4.994856837893846	0.051846566419568856	0.4325119697782359
1051	mmu-miR-1247-5p	C3H	M1	0.5707007590504379	0.30008025149931616	1.901827115243332	-4.662002430709421	0.05752142001824714	0.4325119697782359
1052	mmu-miR-139-3p	C3H	M1	0.4446530048046031	0.23438349770183214	1.8971173703118915	-4.694187597968469	0.05814095331445138	0.4325119697782359
1053	mmu-miR-200b-3p	C3H	M1	-0.2343260116438497	0.12300927105283772	-1.9049459413770258	-5.507288829630761	0.057114194379467964	0.4325119697782359
1054	mmu-miR-30e-3p	C3H	M1	-0.2515309666943795	0.13141760255775334	-1.9139823113409828	-5.173320934317267	0.05594785617261465	0.4325119697782359
1055	mmu-miR-369-3p	C3H	M1	-0.6393157364520023	0.33312948639305656	-1.919120830083709	-4.559062908098799	0.05529352847233068	0.4325119697782359
1056	mmu-miR-532-3p	C3H	M1	-0.2538213074373745	0.1312712927134944	-1.9335629457946384	-5.020610600243943	0.05348863188168245	0.4325119697782359
1057	mmu-miR-365-3p	C57	D5	0.3333054314023069	0.2876067711305642	1.158892852529529	-5.971158825029848	0.2468155302287573	0.4326364179297183
1058	mmu-let-7i-3p	C3H	M3	-0.8621017817556074	0.5768672025523276	-1.4944544913305349	-4.47326223011811	0.13541681869480607	0.43293310228120174
1059	mmu-miR-106a-5p	C3H	M3	0.3347566812898988	0.2336936544604473	1.4324594395290111	-4.931269617829896	0.15236895103628426	0.43293310228120174
1060	mmu-miR-133a-3p	C3H	M3	-0.6896303035793228	0.481680253933803	-1.4317180286034692	-5.351715433593957	0.15258105332101454	0.43293310228120174
1061	mmu-miR-140-5p	C3H	M3	0.2552089789367944	0.17570808217133904	1.4524601019088654	-5.3076471382315615	0.14673162942502327	0.43293310228120174
1062	mmu-miR-196b-5p	C3H	M3	0.8421830758885297	0.5851745487516727	1.439199769855203	-4.514678868292542	0.1504509822131536	0.43293310228120174
1063	mmu-miR-28a-3p	C3H	M3	-0.20015898411217048	0.13976828364526986	-1.4320772845731686	-5.083178005971703	0.15247824955112851	0.43293310228120174
1064	mmu-miR-301a-3p	C3H	M3	0.15710089109895264	0.10632704202936906	1.4775252663904552	-5.269582520001236	0.1398941476402703	0.43293310228120174
1065	mmu-miR-3058-5p	C3H	M3	-0.6892393661392091	0.4729510316600084	-1.4573165507643602	-4.564722329834821	0.145387224049251	0.43293310228120174
1066	mmu-miR-30b-5p	C3H	M3	-0.30645726849165555	0.21217836283327415	-1.4443379824382188	-5.296298515742671	0.1490013248498286	0.43293310228120174
1067	mmu-miR-30d-5p	C3H	M3	-0.1464929719808108	0.0987606083170887	-1.4833137875221338	-5.3179229476550445	0.13835057442323825	0.43293310228120174
1068	mmu-miR-30e-5p	C3H	M3	-0.15993000083090791	0.11066333208323048	-1.445194156187379	-5.363422939361591	0.1487608119524194	0.43293310228120174
1069	mmu-miR-486a-3p	C3H	M3	0.2909559858113964	0.2035785302403084	1.4292076156947682	-4.972043548606572	0.15330090179137634	0.43293310228120174
1070	mmu-miR-486b-3p	C3H	M3	0.3158548156472341	0.21800298616502245	1.4488554547052874	-4.837474741326868	0.1477356434524771	0.43293310228120174
1071	mmu-miR-491-5p	C3H	M3	-0.5126965660891472	0.35234900778389744	-1.4550816229446968	-4.750761424330474	0.14600473835733302	0.43293310228120174
1072	mmu-miR-92a-3p	C3H	M3	0.2742858724338184	0.19039570327237115	1.4406095711174636	-5.371462266896937	0.15005216324221107	0.43293310228120174
1073	mmu-miR-195a-5p	C57	M3	-0.2554984814278747	0.1455381099743608	-1.7555434894192687	-5.292373510539584	0.07951571842159251	0.4330766806890306
1074	mmu-miR-374b-5p	C3H	M1	-0.3724045863537509	0.1975081149392837	-1.8855153696759868	-5.098687176174041	0.05969083720262545	0.4334691749238277
1075	mmu-miR-669c-5p	C3H	M3	0.2498840287210085	0.17553299844962586	1.4235729516847493	-5.177823796762066	0.15492603088574242	0.4335086185334994
1076	mmu-miR-351-5p	C3H	D2	-0.4647513539142128	0.32335255762119736	-1.437289865072482	-5.359315453816533	0.15099256615101045	0.4346900514280442
1077	mmu-miR-497a-5p	C3H	D2	-0.3987933768847194	0.2761717558391268	-1.4440049297330069	-5.503962405152043	0.1490949649716123	0.4346900514280442
1078	mmu-miR-8114	C3H	D2	0.4277423354335399	0.2976617552460643	1.4370080398133234	-5.5370551025124515	0.1510726080372875	0.4346900514280442
1079	mmu-miR-139-3p	C57	M3	0.5167888999690109	0.2991200183045684	1.7276974737371429	-4.695021129598596	0.08439476012375904	0.43596268262237386
1080	mmu-miR-148a-5p	C57	M3	-0.7379692696154763	0.4241466983917195	-1.7398915809405329	-4.8468393285024405	0.08222909699109672	0.43596268262237386
1081	mmu-miR-99a-5p	C57	M3	-0.4508064178759738	0.26147657474346064	-1.724079559778034	-5.05903574138214	0.0850461188400179	0.43596268262237386
1082	mmu-miR-99b-5p	C57	M3	-0.2627271693678246	0.15273745548461126	-1.7201227330534852	-5.333101063324381	0.08576315067981126	0.43596268262237386
1083	mmu-miR-138-5p	C57	D5	0.5482694869949258	0.4769630180494595	1.1495010435758188	-5.246103593401532	0.2506630299928904	0.4368698522733233
1084	mmu-miR-1247-5p	C3H	D2	0.5651217723799951	0.39556683628805545	1.428637895135547	-5.2460890653424075	0.15346462596540092	0.4374458964434325
1085	mmu-miR-183-5p	C57	M2	-0.4543812504333271	0.2691423132978229	-1.6882564650119716	-5.383889544230933	0.0917177701794236	0.4392951751610478
1086	mmu-miR-18b-5p	C57	M2	0.4278055459266268	0.2547813602509548	1.6791084932792824	-4.852922824616629	0.0934873486057893	0.4392951751610478
1087	mmu-miR-199a-5p	C57	M2	-0.4656771878774535	0.278666463663411	-1.6710916044778341	-5.042886554883586	0.09506059528075134	0.4392951751610478
1088	mmu-miR-212-3p	C57	M2	0.8104220683484193	0.4831092901728932	1.6775129040850958	-4.438191634389139	0.0937987904118546	0.4392951751610478
1089	mmu-let-7e-3p	C57	M4	-0.6591407787902355	0.4937031492876621	-1.335095349789189	-5.252123390077819	0.18219182489085026	0.44101989358499455
1090	mmu-miR-1a-1-5p	C57	M4	-0.7983004432485685	0.5968768804662181	-1.3374624975003544	-5.252782089321225	0.18141870470177165	0.44101989358499455
1091	mmu-miR-132-3p	C3H	D2	0.28172941677729746	0.19900901299517013	1.4156615951064233	-5.783549132473369	0.15722987033777294	0.4410472498145924
1092	mmu-miR-381-3p	C3H	D2	0.2971943117558187	0.2101308025387446	1.4143300656790716	-5.945235093863228	0.15762016468783796	0.4410472498145924
1093	mmu-miR-132-3p	C3H	D5	0.333187128692134	0.20308344507899626	1.6406415036071966	-5.259510160000207	0.10123067100994117	0.4410764951147436
1094	mmu-miR-10b-5p	C3H	M1	-0.3150354084791589	0.17053742539410546	-1.8473095143258096	-5.209753770748564	0.0650391646917974	0.4412693383125066
1095	mmu-miR-1191a	C3H	M1	-0.45842737528182204	0.2581596352133669	-1.7757515612498267	-4.932165454780122	0.07612081182961257	0.4412693383125066
1096	mmu-miR-148b-3p	C3H	M1	0.13590653915376905	0.07309930681866735	1.8592042123040033	-5.5982388098928855	0.06333316631697647	0.4412693383125066
1097	mmu-miR-18a-5p	C3H	M1	0.2403101249123765	0.1314225072793941	1.8285309714986315	-5.475742240290384	0.06780964532892096	0.4412693383125066
1098	mmu-miR-202-5p	C3H	M1	-1.1192206992435236	0.6097581080042047	-1.8355158948305543	-4.562964687536036	0.06676797941115117	0.4412693383125066
1099	mmu-miR-26b-5p	C3H	M1	-0.2175770229153926	0.1213942572441882	-1.7923172632271218	-5.724544833505558	0.07342698318771408	0.4412693383125066
1100	mmu-miR-30b-5p	C3H	M1	-0.2620624011300645	0.14396998986427104	-1.8202571339841456	-5.614176802413287	0.0690608145576269	0.4412693383125066
1101	mmu-miR-30d-5p	C3H	M1	-0.12203872714424158	0.06885602073999376	-1.7723755429473669	-5.756079779636805	0.07667958993627164	0.4412693383125066
1102	mmu-miR-351-5p	C3H	M1	-0.4462512406941563	0.2463431379765541	-1.8115026233717484	-4.946822034134684	0.07040529284283249	0.4412693383125066
1103	mmu-miR-425-5p	C3H	M1	-0.1471350357626786	0.08240056865233941	-1.7856070433623317	-5.7165350438942815	0.0745086016930468	0.4412693383125066
1104	mmu-miR-503-3p	C3H	M1	0.2581612180438944	0.14466101778628587	1.7845942327413136	-5.429526029406579	0.07467298332909914	0.4412693383125066
1105	mmu-miR-361-5p	C3H	D2	-0.1831800575160152	0.1300278563486519	-1.408775493651475	-6.025482295290719	0.15925624073902828	0.4415741220491239
1106	mmu-miR-676-5p	C3H	M1	-0.42663752143467937	0.2420592319123175	-1.7625335669462208	-4.9877293458374465	0.07832771568535937	0.4424065422969372
1107	mmu-miR-466d-3p	C57	M1	-0.6889609636473365	0.3840965280433963	-1.793718280029586	-4.5101889823961665	0.07320278485360643	0.4434981311128581
1108	mmu-miR-467c-5p	C57	M1	-0.7207971231543451	0.4031824742870109	-1.7877689858146857	-4.6797571288232005	0.0741587038910025	0.4434981311128581
1109	mmu-let-7f-5p	C3H	D5	-0.3777802132722563	0.2325688062848855	-1.6243804115737424	-5.5918904895311154	0.10465420996217144	0.4439816263668142
1110	mmu-miR-107-3p	C3H	D5	-0.8590458941737765	0.5401172067444785	-1.5904805169078395	-4.514657717657297	0.11208716468932686	0.4439816263668142
1111	mmu-miR-10b-5p	C3H	D5	-0.39237124051307415	0.2454351110378266	-1.5986760771673034	-5.194912587800362	0.11025303063837986	0.4439816263668142
1112	mmu-miR-151-5p	C3H	D5	-0.4561328046630022	0.28127650447148345	-1.6216527061870043	-5.144553160265968	0.10523740599151578	0.4439816263668142
1113	mmu-miR-181b-5p	C3H	D5	-0.5240340098369609	0.3282385492184093	-1.5965035523242874	-5.131741254890602	0.11073690389136358	0.4439816263668142
1114	mmu-miR-185-3p	C3H	D5	-0.6734972941602955	0.4214867873692616	-1.5979084382786342	-4.687914170516783	0.11042381067383923	0.4439816263668142
1115	mmu-miR-322-5p	C3H	D5	-0.27928780984291457	0.17353064931045478	-1.609443697425779	-5.540116076924008	0.10787947414613784	0.4439816263668142
1116	mmu-miR-486a-5p	C57	D2	-0.18956184430662226	0.15888453467330044	-1.1930792678872155	-6.300471640422843	0.23316121616143864	0.4444635683077424
1117	mmu-miR-874-3p	C57	D2	0.43150752952498506	0.360901250844696	1.195638775191368	-5.426213950355511	0.2321609579140872	0.4444635683077424
1118	mmu-miR-152-5p	C3H	M2	-1.1727176989913162	0.4945649999076868	-2.3712104560779883	-3.1540506909943216	0.017945264985867692	0.4453713589308073
1119	mmu-miR-214-3p	C3H	M2	0.8394457292488813	0.3571770172100323	2.3502232473016558	-3.303808819901097	0.018983041528198345	0.4453713589308073
1120	mmu-miR-21a-5p	C3H	M2	0.3374286805955489	0.14130538569941226	2.3879392772284995	-3.6609581602041295	0.017154054440158394	0.4453713589308073
1121	mmu-miR-350-3p	C3H	D5	-0.5767288841198601	0.36458730492296426	-1.581867707219593	-4.854019847393164	0.11404056852773795	0.4459278641148727
1122	mmu-miR-15b-5p	C57	D5	-0.28016391685830033	0.2481160611802308	-1.1291647768613822	-5.953664771139767	0.2591373025810508	0.4465360298713022
1123	mmu-miR-8114	C57	D5	0.34373349136917675	0.3037430572253189	1.1316587595751784	-5.828482657350871	0.25808747511127944	0.4465360298713022
1124	mmu-miR-25-3p	C57	M5	0.21690323215143792	0.14980680295257506	1.4478863968554476	-6.318841578169353	0.14800645319468192	0.446950180439386
1125	mmu-miR-144-5p	C57	M2	0.449433476434427	0.2726034050837769	1.6486715428088887	-5.335996807561392	0.0995733344739364	0.4480755823458314
1126	mmu-miR-214-3p	C57	M2	-0.4780934097557736	0.29043621044646845	-1.646121910972575	-5.041726743620087	0.10009719258593354	0.4480755823458314
1127	mmu-miR-676-5p	C57	M2	-0.5726783785816072	0.34919812870185624	-1.639981235611252	-4.7001242050821315	0.10136791862905692	0.4480755823458314
1128	mmu-miR-381-3p	C57	M5	-0.3635825447208792	0.2522986237680828	-1.4410801743218795	-6.083284186919522	0.14991921416165807	0.4482878462677031
1129	mmu-miR-125b-5p	C57	M3	-0.2730878294409447	0.16158945551839804	-1.6900102086788191	-5.490046400138699	0.09138162675243193	0.44987218481323343
1130	mmu-miR-190a-5p	C57	M3	-0.6008117410848879	0.3555822729607957	-1.6896560564793106	-4.718247189160445	0.09144942773252616	0.44987218481323343
1131	mmu-miR-216a-5p	C57	D2	0.7927252427758228	0.6707220684732892	1.1818982556817308	-5.099785763537389	0.23756665784570746	0.4500486375337936
1132	mmu-miR-299a-3p	C3H	D5	-0.7225754364305916	0.4600083600860749	-1.570787618501947	-4.790985624102457	0.11659292882832265	0.4501372568688405
1133	mmu-miR-483-5p	C3H	M1	0.5611018608485918	0.321428037381971	1.7456531341159982	-4.959864491208681	0.081221668382499	0.4504110701211309
1134	mmu-let-7e-5p	C57	D2	0.22183269305433395	0.18874272297323144	1.1753178589343312	-6.195688541640368	0.240186773972194	0.4522034942069084
1135	mmu-miR-449a-5p	C3H	M3	-0.6602635006962696	0.4731076792288298	-1.3955882131790922	-4.6163682623843965	0.16319201172809336	0.4524869416097134
1136	mmu-miR-190a-5p	C3H	M1	-0.446629172739466	0.25755682063809393	-1.7340995731852398	-5.0104740544584345	0.08325205743596893	0.4534263842494736
1137	mmu-miR-379-5p	C57	D5	-0.3793826274425829	0.3399147878727952	-1.1161109812749819	-5.80383878721914	0.26468054968049004	0.45352566096937896
1138	mmu-miR-148a-3p	C3H	M3	-0.3281510196883968	0.23739602045743524	-1.3822936840141082	-5.477000686768516	0.1672337102980806	0.4554132289367373
1139	mmu-miR-7a-1-3p	C3H	M3	-0.41691439365895533	0.301490617646917	-1.3828436749140036	-4.858120761425434	0.16706502607352247	0.4554132289367373
1140	mmu-miR-19a-3p	C57	M5	0.3064213515821157	0.21476069205326756	1.4268037071984914	-6.109558799680888	0.15399263275899874	0.455997601859171
1141	mmu-miR-185-3p	C57	D5	-0.5375894422239328	0.4851262116630524	-1.1081434672041983	-5.263014810047468	0.26810388016755393	0.4568250472128713
1142	mmu-miR-154-5p	C57	M2	-0.6203330019536661	0.38784778720797775	-1.5994238523810929	-4.844296460459622	0.11008687080200136	0.4568657347006966
1143	mmu-miR-214-5p	C57	M2	-0.6620831134482188	0.4118155792380017	-1.6077174998413049	-4.745536246499388	0.10825723685518007	0.4568657347006966
1144	mmu-miR-30d-3p	C57	M2	-0.8303727236682422	0.514662450482154	-1.6134317218796896	-4.5142040699459605	0.10701072850079517	0.4568657347006966
1145	mmu-miR-375-3p	C57	M2	0.28708756327414164	0.17987781856454554	1.5960142588182766	-5.520920283028612	0.11084611268148048	0.4568657347006966
1146	mmu-miR-99b-3p	C57	M2	0.4115753130423983	0.25708261640017405	1.6009457146715098	-4.956190021506681	0.10974931666917158	0.4568657347006966
1147	mmu-miR-152-3p	C57	D2	0.17911731905079087	0.1549662209374921	1.1558474999725294	-6.319611379261526	0.2480585391894553	0.4585324512289931
1148	mmu-miR-26a-1-3p	C57	D2	-0.5728614494509614	0.4943339507926989	-1.1588551596189949	-5.274197283846844	0.2468308884251495	0.4585324512289931
1149	mmu-miR-431-5p	C57	D2	-0.33228480733339794	0.2858881916485722	-1.1622893740985942	-5.818544815196175	0.2454343495791533	0.4585324512289931
1150	mmu-miR-423-3p	C3H	M3	0.18908574716048854	0.13766079020236582	1.3735628488150209	-5.386399691478301	0.1699286853481172	0.4586570710723517
1151	mmu-miR-101a-3p	C3H	M3	-0.17669064176784488	0.12917655488960111	-1.3678228368828305	-5.437790295397584	0.17171815842621066	0.4594213887718793
1152	mmu-miR-377-3p	C57	M5	-0.9081660564703804	0.6406705416644342	-1.4175242927683307	-5.159964987499864	0.1566851131126034	0.4595092259552312
1153	mmu-miR-335-5p	C57	D2	0.2876700029285573	0.2507837053395653	1.1470841079528962	-6.025169344385611	0.25165991463228643	0.4623871925472732
1154	mmu-let-7i-5p	C3H	D2	-0.3088628900406061	0.2254748697251601	-1.3698328794561043	-6.143943389407803	0.17108991854409972	0.4659145103209858
1155	mmu-miR-203-3p	C3H	D2	0.30995216237168144	0.22625093589576215	1.3699486419560356	-6.119392376451062	0.17105378948958888	0.4659145103209858
1156	mmu-let-7f-5p	C57	D5	-0.25236442205259196	0.2327040370547175	-1.0844866520010208	-6.41151696399168	0.2784473202120583	0.4675570927117789
1157	mmu-miR-181c-3p	C57	D5	0.580046669918964	0.5352547873290421	1.0836832918644903	-5.221517052272731	0.2788032843478801	0.4675570927117789
1158	mmu-miR-874-3p	C57	D5	0.4429090831623657	0.4088756091681475	1.083236742987577	-5.437396455998691	0.27900128155260245	0.4675570927117789
1159	mmu-miR-511-5p	C57	M5	0.4909302699646478	0.34997203471339383	1.4027699966561338	-5.2937655491476034	0.16103958027086138	0.467781637929645
1160	mmu-miR-30d-3p	C57	M5	0.7894869959449571	0.5657754839130351	1.3954068679057654	-5.238111777850394	0.1632466420961742	0.469719111691822
1161	mmu-miR-1306-3p	C57	D5	0.5329995914044505	0.4958459993505173	1.0749297001540774	-5.379501156429349	0.28270204750443584	0.4711700791740597
1162	mmu-miR-802-5p	C57	D5	0.5503168104232778	0.5139213068371731	1.0708192151247702	-5.425793970482229	0.28454552933517085	0.4716651437349299
1163	mmu-miR-205-3p	C57	D2	0.5867987147521943	0.5200831873813444	1.1282785696395363	-5.276155349817962	0.2595110589403037	0.4739573232143271
1164	mmu-miR-141-3p	C3H	D5	0.3407835655067455	0.2228198169720712	1.5294131829821052	-5.732437965225071	0.1265228835859364	0.476413327082847
1165	mmu-miR-30e-3p	C3H	D5	-0.2987587835944474	0.1950801395155547	-1.531466936287617	-5.352880410904286	0.12601489845046865	0.476413327082847
1166	mmu-miR-224-5p	C57	D5	0.349167498419388	0.3302871024113613	1.0571635884967492	-5.657131846772392	0.2907282415696177	0.4772220962195273
1167	mmu-miR-339-3p	C57	D5	-0.3212312277306757	0.30404992146137844	-1.0565081753243593	-5.792346845152367	0.29102724556338383	0.4772220962195273
1168	mmu-let-7b-5p	C3H	M3	-0.2784021596736945	0.2074594825982612	-1.3419591921609657	-5.521629263838234	0.17995678733103224	0.4772766968344768
1169	mmu-miR-204-5p	C57	D2	-0.311491779830539	0.27827908090728265	-1.1193503256334318	-6.1566286675568564	0.2632973960886838	0.4780101536133843
1170	mmu-miR-22-5p	C3H	M3	-0.30383435276371706	0.2276562868469133	-1.3346187666147318	-5.069074575976472	0.18234777449364167	0.4785209192943003
1171	mmu-miR-429-3p	C3H	M3	-0.2262518140794185	0.1699974431980871	-1.3309130409436911	-5.5265112127702105	0.18356376248338727	0.4785209192943003
1172	mmu-miR-106a-5p	C3H	M2	0.5313524999384382	0.2343605385278648	2.2672438938574198	-3.5199914140155824	0.02361815850291537	0.4802358895592792
1173	mmu-miR-1843a-5p	C3H	M2	-0.4576093961163563	0.20153569080436584	-2.2706121892849525	-3.6059717175276766	0.023412406361483482	0.4802358895592792
1174	mmu-miR-362-3p	C3H	D2	-0.5641417704970708	0.4184672581536961	-1.348114480894156	-5.220599366608053	0.17796988746154485	0.4803612006705414
1175	mmu-miR-205-3p	C57	M5	-0.6654061675212728	0.4831059735875778	-1.3773503204274653	-5.4297306262326765	0.1687556161751083	0.4810323638636264
1176	mmu-miR-145a-5p	C57	D5	0.22491354751406867	0.21461269343668424	1.0479974129788527	-6.386295618008792	0.2949287233368331	0.4810334792392198
1177	mmu-miR-669f-3p	C57	D2	-0.6342332392407262	0.570923559540983	-1.1108899407665775	-5.243020007502008	0.2669204021103558	0.4817202523293403
1178	mmu-miR-10b-5p	C3H	M3	-0.3418791700357096	0.259910587028453	-1.3153722360616396	-5.1200251062262865	0.18872885087395355	0.4822275676624652
1179	mmu-miR-194-5p	C3H	M3	-0.4126126645746888	0.3143955599890353	-1.3123997825830584	-5.03573367491922	0.1897288790803142	0.4822275676624652
1180	mmu-miR-8114	C3H	M3	0.38909531803750497	0.2964138485945694	1.312675908640503	-5.1201330880191005	0.18963581700969231	0.4822275676624652
1181	mmu-miR-136-5p	C57	M1	-0.2554743968775046	0.14684495650930118	-1.739756018527765	-5.424330170680023	0.0822529222390107	0.4824450246711205
1182	mmu-miR-503-3p	C3H	M3	0.25215491602560736	0.19287859984551134	1.3073244840411231	-5.339078764617911	0.19144540226827592	0.4825689891886293
1183	mmu-miR-146a-5p	C57	M6	0.468030299932428	0.21118694831114512	2.2161895120662067	-4.004588798673349	0.02693468910462049	0.4832400104064265
1184	mmu-miR-181d-5p	C57	D2	-0.2529119521875671	0.2301058504678692	-1.0991113510296535	-6.240031089107357	0.2720213362654385	0.4851842547424488
1185	mmu-miR-450b-5p	C57	D2	0.3948677147214581	0.3590488721642365	1.0997603539075795	-5.610346658206028	0.27173854523558705	0.4851842547424488
1186	mmu-miR-34b-3p	C57	M5	0.4312008178953244	0.3160524558531932	1.364333071645606	-5.781946012473714	0.1728129919174921	0.488036690137362
1187	mmu-miR-222-5p	C57	M5	-0.5442094269186075	0.4021653206016619	-1.3531982969203802	-5.589028960243174	0.17634122610303354	0.4889461269220476
1188	mmu-miR-486a-5p	C57	M5	0.23350168963040474	0.1723444623501212	1.3548546117834726	-6.44894400572259	0.1758130167332789	0.4889461269220476
1189	mmu-miR-141-5p	C57	M4	-0.4264329642843317	0.3363203128750614	-1.267936987328939	-5.857823685822503	0.20515719394132306	0.4897113208277816
1190	mmu-miR-143-3p	C57	M4	-0.2369274998006876	0.18700968511314234	-1.2669263608317645	-6.40903993153026	0.20551819365887228	0.4897113208277816
1191	mmu-miR-1934-5p	C57	M4	0.4917216235321584	0.3907041798595304	1.258552247147565	-5.443167404700433	0.20852726231593802	0.4930295736927217
1192	mmu-miR-1a-1-5p	C57	M5	0.9309222111681228	0.6932090655463561	1.3429169603176092	-5.300910387956939	0.1796465439032026	0.4932146891749547
1193	mmu-miR-30e-3p	C57	M5	-0.2597488117875724	0.19407489054009053	-1.3383947354792682	-6.147277510332367	0.1811149022544096	0.4932146891749547
1194	mmu-miR-125b-2-3p	C3H	M3	0.27682142815964017	0.21459513434589125	1.289970665007952	-5.156032521991898	0.19740111526019136	0.4935027881504784
1195	mmu-miR-200c-3p	C3H	M1	-0.4004637887481168	0.2377012739389743	-1.684735559519673	-5.798135492298633	0.0923956337619294	0.4943976894278679
1196	mmu-miR-669f-3p	C57	M4	-0.5840601914771653	0.4665386982163082	-1.2519008470469235	-5.455694281168902	0.21094000512850294	0.4948977043399493
1197	mmu-miR-106b-5p	C3H	M3	0.3738008668575317	0.2913687761677201	1.2829132612423828	-5.426352985449811	0.19986163485422606	0.4955918587848694
1198	mmu-miR-376c-3p	C57	M5	-0.667201725666041	0.5018573044044539	-1.3294650088988915	-5.519321382000308	0.18404054772694567	0.496746611121402
1199	mmu-miR-26a-1-3p	C3H	D2	-0.6585460994512127	0.4990618650478034	-1.3195680647491126	-5.145005759263647	0.18732387519555246	0.4968154950838565
1200	mmu-miR-491-5p	C3H	D2	-0.4098509978482889	0.3100298027443674	-1.3219729013801562	-5.579186924070809	0.1865221097099764	0.4968154950838565
1201	mmu-miR-151-3p	C57	D2	0.17746453009092278	0.16434391577758312	1.079836325252811	-6.396810699088937	0.28051214934147817	0.4974197997043653
1202	mmu-miR-411-5p	C57	M5	-0.8180710540586431	0.6180219895647673	-1.3236924702869508	-5.34691224673414	0.1859503697836745	0.4974987963510589
1203	mmu-miR-10b-5p	C3H	D2	-0.3121650038985413	0.238464190664981	-1.3090644890037295	-5.798591026455887	0.19085562834624967	0.4975296294496252
1204	mmu-miR-125b-5p	C3H	D2	-0.21080628231390364	0.1608918921060388	-1.3102355846183211	-6.229818432886566	0.19045944094098952	0.4975296294496252
1205	mmu-miR-151-3p	C3H	M1	0.2012863074374387	0.12034717386292412	1.6725470235529134	-5.8944268146893295	0.09477341377495012	0.4983774345062033
1206	mmu-miR-190a-5p	C3H	D2	-0.4503251617232107	0.3456992458225773	-1.3026501132557589	-5.447309022892559	0.1930364269426744	0.4989500865891161
1207	mmu-miR-342-3p	C57	M4	0.17534221056307153	0.14237033608441144	1.2315923062730645	-6.4510974221668125	0.2184317781286112	0.5009902197020475
1208	mmu-miR-450a-5p	C57	M4	-0.6552738346979197	0.5320921241102973	-1.2315044801566883	-5.329131153271872	0.2184645876077781	0.5009902197020475
1209	mmu-miR-93-5p	C57	M4	0.17695895558061636	0.14317529061863	1.235960163349516	-6.450622073213264	0.21680453549632614	0.5009902197020475
1210	mmu-miR-185-5p	C57	M5	0.15452664479725087	0.11769169507482086	1.3129783261173418	-6.4522087754914255	0.18953393267127155	0.5026769518672853
1211	mmu-miR-500-3p	C57	D5	-0.5293857412279879	0.5216340191064929	-1.01486046123827	-5.399405808716266	0.31045243484296403	0.5036595352505534
1212	mmu-miR-133a-3p	C57	M3	0.8029046111284925	0.4987199769715882	1.609930719046038	-5.504756385753867	0.10777308316851623	0.5041027963480431
1213	mmu-miR-181a-1-3p	C57	M3	-0.6896157596883237	0.4266418739849621	-1.6163808611824886	-4.695344479041808	0.10637187058726773	0.5041027963480431
1214	mmu-miR-1a-3p	C57	M3	0.8286003789879075	0.5177585592720624	1.6003605621756791	-5.601294928683635	0.10987900835227757	0.5041027963480431
1215	mmu-miR-29c-5p	C57	M3	-0.6770550855044477	0.4240866893727913	-1.596501617407015	-4.7255942089234875	0.11073733559120946	0.5041027963480431
1216	mmu-miR-322-3p	C57	M3	0.4833700359151636	0.30088939432599404	1.60647083290501	-4.96907541224878	0.1085307102277606	0.5041027963480431
1217	mmu-miR-1934-5p	C3H	D5	0.6268668412223939	0.4197898008905782	1.4932874497963138	-4.8088179429707525	0.13572186760421887	0.5042730436833349
1218	mmu-miR-503-3p	C3H	D5	0.2962759326701603	0.1991699489813745	1.4875533893813806	-5.5070153220607665	0.13722840205153047	0.5042730436833349
1219	mmu-miR-148a-5p	C57	M5	-0.5588289946420764	0.4283521724997416	-1.3046017518270283	-5.987907818548012	0.1923709646489106	0.5044856828253681
1220	mmu-miR-214-3p	C57	M5	-0.4637033611937822	0.3563595659098019	-1.3012232743350856	-5.951701264772786	0.19352401603464944	0.5044856828253681
1221	mmu-let-7f-5p	C3H	D2	-0.3002038125683697	0.2330855003140865	-1.2879557594266493	-6.246282615699183	0.19810132329135235	0.5052440426700544
1222	mmu-miR-669f-3p	C3H	D2	-0.6074593552861998	0.4723653398047039	-1.2859947673920138	-5.270898427320956	0.19878454137838208	0.5052440426700544
1223	mmu-let-7c-5p	C57	M5	-0.2768641953891429	0.21375511158170216	-1.295240115384651	-6.528314811283844	0.1955784882113949	0.5055206686819953
1224	mmu-miR-340-5p	C57	D5	-0.13316591791169866	0.13203074324299732	-1.0085978056384342	-6.409316255070532	0.31344593952257105	0.5058254579597045
1225	mmu-miR-148b-3p	C57	M1	0.11869005516910215	0.07130868874360652	1.664454321911	-5.8184271481511285	0.09637912049581494	0.5068212370900613
1226	mmu-miR-199b-5p	C57	M1	-0.5011940821652154	0.2959621507971933	-1.693439788889277	-5.0131861718019834	0.0907271395918107	0.5068212370900613
1227	mmu-miR-200c-3p	C57	M1	-0.40247436593171937	0.2411514383873595	-1.6689693771812724	-5.666154906450541	0.0954806016095586	0.5068212370900613
1228	mmu-miR-27a-5p	C57	M1	0.3596849170274625	0.2107286749589853	1.70686270910909	-5.0386917838425465	0.08820179915271144	0.5068212370900613
1229	mmu-miR-34c-3p	C57	M1	0.3319097576991501	0.19920990056107615	1.6661308336800718	-5.256134225924084	0.09604469837205247	0.5068212370900613
1230	mmu-miR-7a-5p	C57	M1	0.24230869823991966	0.14426044703173485	1.6796613571190158	-5.597219409223887	0.09337962960382283	0.5068212370900613
1231	mmu-let-7b-5p	C57	M5	-0.281639170653472	0.2185903389262726	-1.288433752547796	-6.528135060684012	0.1979350495340822	0.5073125219150847
1232	mmu-let-7a-1-3p	C3H	D2	-0.4079417898487021	0.3196887488304724	-1.2760592649603362	-5.429445253773755	0.20227264164555195	0.5075728665628316
1233	mmu-miR-135b-5p	C3H	D2	-0.5219495286430114	0.4134252393565158	-1.2625003965781345	-5.614371698659753	0.20710461268303387	0.5075728665628316
1234	mmu-miR-149-5p	C3H	D2	0.2790128905998541	0.22213042069324326	1.2560769017097582	-5.900380187671471	0.2094228227835375	0.5075728665628316
1235	mmu-miR-221-3p	C3H	D2	0.19192759315350472	0.15258668525303387	1.2578266107244678	-6.267327338252644	0.20878950329410528	0.5075728665628316
1236	mmu-miR-423-3p	C3H	D2	0.16827325435125573	0.1336781891171615	1.2587936406272948	-6.188015148193017	0.20844007708286127	0.5075728665628316
1237	mmu-miR-669c-5p	C3H	D2	-0.2318528603161427	0.18469160474797336	-1.2553513768669926	-5.959569783563496	0.20968583995710424	0.5075728665628316
1238	mmu-miR-103-3p	C57	M5	-0.2509591260468014	0.19647810143886274	-1.277288024512448	-6.512548587815955	0.2018388501791176	0.5087673496250483
1239	mmu-miR-491-5p	C57	M5	0.4819030053160192	0.3768915925630849	1.2786249808301502	-5.792341300896528	0.2013676340044357	0.5087673496250483
1240	mmu-miR-30a-5p	C3H	D5	0.1366187723193928	0.09251796204266312	1.4766729541274737	-5.805654379931424	0.14012254295412266	0.5087782809643738
1241	mmu-miR-423-5p	C57	M3	0.2401308260919617	0.15165424242816375	1.5834098818943882	-5.629483045673293	0.11368884027693625	0.5099278865362582
1242	mmu-miR-151-3p	C57	D5	-0.16360052075075515	0.1639435343980129	-0.9979077329977222	-6.483289360727358	0.3185995408422268	0.5114361050362062
1243	mmu-miR-103-3p	C57	M4	-0.22840476927983744	0.18879256346612472	-1.209818676575258	-6.4254938430709405	0.22667470126514885	0.5121169176731141
1244	mmu-miR-532-5p	C57	M4	0.1722409250512822	0.14197079907986626	1.2132137465422546	-6.339918843998278	0.2253749935626861	0.5121169176731141
1245	mmu-miR-148a-5p	C3H	M3	-0.5872534170147049	0.4680844069520003	-1.254588720095786	-5.0530171287062995	0.2099625763992398	0.5123086864141451
1246	mmu-miR-350-3p	C3H	M3	-0.4771425924634349	0.3794797286656607	-1.257359896775461	-4.885320446108297	0.20895829757659598	0.5123086864141451
1247	mmu-miR-129-5p	C3H	M3	0.5031488662867005	0.40576584785634173	1.2399980652507658	-4.975668496145506	0.2153080064225276	0.5144636278384257
1248	mmu-miR-130a-3p	C3H	M3	0.234519314925862	0.19195376285874965	1.2217489849283882	-5.530106106394415	0.222131085470636	0.5144636278384257
1249	mmu-miR-151-3p	C3H	M3	0.2100450077161504	0.17211591776440124	1.2203694489411951	-5.635133192141698	0.22265311106449895	0.5144636278384257
1250	mmu-miR-152-5p	C3H	M3	-0.6265002965285869	0.5077232404036384	-1.2339405539729107	-4.7863880698292265	0.2175558505409824	0.5144636278384257
1251	mmu-miR-25-5p	C3H	M3	-0.5227285119846994	0.42718513099361205	-1.22365802098228	-4.842730412661092	0.22141014260663391	0.5144636278384257
1252	mmu-miR-29c-5p	C3H	M3	-0.5619912532603506	0.459674724944898	-1.2225846294414324	-4.812368334655036	0.2218152993588071	0.5144636278384257
1253	mmu-miR-34c-5p	C3H	M3	0.3339686302897249	0.2685908204468989	1.2434104402155153	-5.175572756812849	0.2140491346331571	0.5144636278384257
1254	mmu-let-7f-5p	C57	M1	0.26497286362408445	0.16296570797784102	1.625942456925439	-5.8896122600873975	0.10432139675223667	0.5159031300976674
1255	mmu-miR-205-5p	C57	M1	-0.2141347319777811	0.13321659630805516	-1.607417828651077	-5.923546097897653	0.10832292388487808	0.5159031300976674
1256	mmu-miR-29a-3p	C57	M1	-0.12451344711849545	0.07728705682324219	-1.6110517366867962	-5.901846847954053	0.10752851054616848	0.5159031300976674
1257	mmu-miR-320-3p	C57	M1	-0.1246381364886151	0.07625130371398982	-1.6345705636210357	-5.8006563090042285	0.10249821651159854	0.5159031300976674
1258	mmu-miR-338-3p	C57	M1	-0.3267620319653295	0.20157774492288105	-1.62102236082828	-5.3502851540599385	0.10537254356942218	0.5159031300976674
1259	mmu-miR-375-3p	C57	M1	0.20460364147949409	0.12844741031991744	1.5928981438387757	-5.909300214356523	0.1115436198879061	0.5159031300976674
1260	mmu-miR-450a-5p	C57	M1	-0.5785212171674785	0.3632837751744673	-1.592477442433655	-4.85458878930951	0.11163805438179034	0.5159031300976674
1261	mmu-miR-872-3p	C57	M1	-0.31686700068128104	0.19277179236392766	-1.6437415287558148	-5.285918406853713	0.10058826068895073	0.5159031300976674
1262	mmu-miR-200a-5p	C57	M5	-0.4312666254512951	0.34103914773253824	-1.2645663359137829	-5.9145574373595675	0.2063630040228876	0.5159075100572189
1263	mmu-let-7d-5p	C57	M4	-0.2671919033682215	0.2246571286804735	-1.189331960831052	-6.412020418825265	0.2346311840315163	0.516325676995525
1264	mmu-miR-338-3p	C57	M4	-0.3686194766887354	0.3100401528650649	-1.1889410880569566	-5.8920021987656455	0.23478489074973635	0.516325676995525
1265	mmu-miR-351-5p	C57	M4	-0.3713198955095458	0.3137941402417535	-1.1833232297565317	-5.8519951606793965	0.23700195009630656	0.516325676995525
1266	mmu-miR-466d-3p	C57	M4	0.7357188657952656	0.6206076310271129	1.1854815007312145	-5.2723796980915605	0.2361484524698609	0.516325676995525
1267	mmu-miR-501-3p	C57	M4	0.28118073310481684	0.2349393391225475	1.196822695402873	-5.99651847183046	0.23169931410918976	0.516325676995525
1268	mmu-miR-701-5p	C57	M4	0.5062586365520718	0.4295254102379167	1.1786465351878763	-5.525832493401792	0.2388588565565378	0.5166805053173336
1269	mmu-miR-181b-5p	C57	M5	-0.4135065907050128	0.3284863118965539	-1.2588244189463618	-6.113297162760923	0.2084289626335172	0.5168360455546565
1270	mmu-miR-184-5p	C57	D2	0.6123390553194745	0.5821747345799774	1.0518131738596657	-5.255262667553913	0.29317519348773186	0.5168695607731689
1271	mmu-miR-429-3p	C57	M2	-0.24769477207268945	0.16236261604531455	-1.5255652939440143	-5.65250934079191	0.1274789365392033	0.5184143419260934
1272	mmu-miR-17-5p	C3H	M3	0.27119703749618473	0.22397124926660827	1.2108564754816382	-5.636758618397664	0.2262768418888702	0.5189055396699656
1273	mmu-miR-429-3p	C57	D5	0.16332305460329266	0.1660440933494527	0.9836125532003516	-6.502636072908425	0.32557750895269577	0.5199012577516869
1274	mmu-let-7d-5p	C57	M2	0.3162329549265213	0.2152297445117036	1.4692809102383404	-5.664843260348192	0.14211546938593894	0.5206457371204931
1275	mmu-miR-1306-3p	C57	M2	-0.8072502722137822	0.5522643274311981	-1.4617099677044605	-4.699385934290892	0.1441791582383888	0.5206457371204931
1276	mmu-miR-15b-5p	C57	M2	0.33138292203996844	0.22343599424059127	1.4831223732159384	-5.406857816576999	0.13840140613525506	0.5206457371204931
1277	mmu-miR-182-5p	C57	M2	-0.3747072849979247	0.2488527053317583	-1.5057392464284578	-5.556941505503502	0.13249444186686582	0.5206457371204931
1278	mmu-miR-18a-5p	C57	M2	0.282799917888215	0.19259060207694798	1.468399365485262	-5.497408920494994	0.14235458562412925	0.5206457371204931
1279	mmu-miR-193b-5p	C57	M2	-0.5297979458058544	0.3632819192863617	-1.4583658521915983	-4.934482969987637	0.14509799231226855	0.5206457371204931
1280	mmu-miR-23a-3p	C57	M2	0.18105443027949164	0.1196320223876622	1.5134278152783611	-5.682586763632859	0.13053154697294805	0.5206457371204931
1281	mmu-miR-27b-3p	C57	M2	-0.1502269063360071	0.10261964315751093	-1.4639195938873395	-5.755753795893575	0.1435744939376911	0.5206457371204931
1282	mmu-miR-30a-5p	C57	M2	0.1361048768916593	0.09088585900189608	1.4975363426869284	-5.689946641977698	0.13461381472043876	0.5206457371204931
1283	mmu-miR-34b-3p	C57	M2	0.4394116174406286	0.2957785616380625	1.4856100963068666	-5.083228823215436	0.13774189269147508	0.5206457371204931
1284	mmu-miR-423-5p	C57	M4	0.1781805678828956	0.15255697538727986	1.1679608056633786	-6.5091855470571485	0.2431402086242209	0.5209335852347816
1285	mmu-miR-98-5p	C57	M4	-0.30697824669592944	0.2634475350409668	-1.1652348413440026	-6.243121708975633	0.2442409924215533	0.5209335852347816
1286	mmu-miR-503-5p	C3H	D2	-0.2884312129300648	0.23352352101134144	-1.2351270299494015	-5.72820941627015	0.2171142425965704	0.5214160944248344
1287	mmu-miR-511-5p	C57	D5	0.3381628629770237	0.34661281246673803	0.9756213585136146	-5.398931925614238	0.3295213462582367	0.5234583885873031
1288	mmu-miR-130b-5p	C57	M5	-0.6872095864687049	0.5522481305373802	-1.244385536986783	-5.607887861759017	0.2136903869943804	0.5241193683376879
1289	mmu-miR-193a-5p	C57	M5	0.3962825808622972	0.3204296816458685	1.2367224497643747	-5.918945831734102	0.21652144396901207	0.5241193683376879
1290	mmu-miR-200b-3p	C57	M5	-0.2290019587390013	0.1850489708089943	-1.2375208450922697	-6.579362532582808	0.21622522845116252	0.5241193683376879
1291	mmu-miR-181c-3p	C57	M5	-0.5475782877378528	0.4459999825229801	-1.2277540564917824	-5.605988978445038	0.21986895640239726	0.5248572708043904
1292	mmu-miR-195a-5p	C57	M5	-0.1925109968275116	0.15874115712904685	-1.212735249693386	-6.531042597708327	0.2255578493096249	0.5248572708043904
1293	mmu-miR-214-5p	C57	M5	-0.582745743069331	0.4769513981324035	-1.2218136802852155	-5.701129587853528	0.22210662588916572	0.5248572708043904
1294	mmu-miR-328-3p	C57	M5	-0.22156799636743685	0.18138606470553395	-1.2215271152562637	-6.594362753857382	0.2222149831274174	0.5248572708043904
1295	mmu-miR-497a-5p	C57	M5	-0.3637250781191801	0.30095314699516656	-1.208577088330037	-6.0754381579598995	0.2271513434300968	0.5248572708043904
1296	mmu-miR-676-3p	C57	M5	-0.1657656309802995	0.13692218341175846	-1.2106557670191522	-6.550438036266617	0.22635374822775756	0.5248572708043904
1297	mmu-miR-142a-3p	C3H	M3	0.31236062318672353	0.2618973486250739	1.1926834113692828	-5.663942393526836	0.2333161902719137	0.5271217632069162
1298	mmu-miR-214-5p	C3H	M3	-0.5033651020039551	0.4215229024303032	-1.1941583698104854	-4.97531984593318	0.23273912930070026	0.5271217632069162
1299	mmu-miR-484	C3H	M3	0.37711303679171415	0.317973867094614	1.1859875160102484	-5.227327684845587	0.2359486620547626	0.5291495729904603
1300	mmu-miR-139-3p	C57	M1	0.3229231048816361	0.20637009018307031	1.5647766815199429	-5.235306865943064	0.11799626954377382	0.5292479736889855
1301	mmu-miR-339-5p	C57	M1	-0.1804784708473441	0.11516079402031867	-1.5671867529456331	-5.908521002840492	0.11743201741130965	0.5292479736889855
1302	mmu-miR-338-3p	C57	D5	0.3970339984995976	0.4116725669690212	0.9644412340195474	-5.649040965163316	0.33509079557676097	0.5295476303156068
1303	mmu-miR-134-5p	C57	M1	-0.23752524479156098	0.15256161354522574	-1.5569135595249093	-5.653037471290375	0.1198520290198528	0.5297807079863059
1304	mmu-miR-195a-3p	C3H	D2	-0.5843661049631765	0.4788751451496885	-1.2202890688354964	-5.319801902489913	0.22268355452958385	0.5306131572775239
1305	mmu-miR-210-3p	C3H	M3	0.24649403246153945	0.2097715988102524	1.1750591303091706	-5.356161628285532	0.2402902071045867	0.5310761823688329
1306	mmu-miR-335-3p	C3H	M3	-0.4370606040189329	0.37124739547028096	-1.1772758795123195	-5.034700375677943	0.2394050259982329	0.5310761823688329
1307	mmu-miR-148a-3p	C3H	D5	0.3334582225669678	0.23136386958283256	1.441271807772836	-5.877878241807442	0.14986510200944428	0.5314983268939594
1308	mmu-miR-30c-5p	C3H	D5	-0.2534045413871535	0.17514437341947087	-1.4468323271810135	-5.806176957668946	0.14830145126793365	0.5314983268939594
1309	mmu-miR-100-5p	C57	D5	-0.38999955669941855	0.4085713972224204	-0.9545444427846436	-5.806919700109023	0.3400713292800109	0.5346482238680584
1310	mmu-miR-143-5p	C57	D5	0.21370302604706384	0.22562342323585985	0.9471668454549828	-6.207803369944843	0.3438148458919237	0.5348175061596081
1311	mmu-miR-212-3p	C57	D5	-0.5293652875558785	0.5603792251363108	-0.9446554472591518	-5.335155512898801	0.34509516208136914	0.5348175061596081
1312	mmu-miR-23a-3p	C57	D5	0.11541110948318513	0.1222599892181497	0.9439810212747192	-6.553369047958838	0.34543950397850104	0.5348175061596081
1313	mmu-miR-128-3p	C57	D5	-0.1484627546581141	0.15838807172960248	-0.9373354510658308	-6.54416509199825	0.3488442602322934	0.535179008819918
1314	mmu-miR-872-5p	C57	D5	-0.14818727638640716	0.15820518101500095	-0.936677771459053	-6.5396771129928	0.34918236968906124	0.535179008819918
1315	mmu-miR-181c-5p	C3H	D2	-0.22370072408992134	0.1851840517244074	-1.2079913038236945	-6.08812237400607	0.22737647278358544	0.5354380678056155
1316	mmu-miR-202-5p	C3H	D2	0.8523900963601658	0.7069075270185871	1.205801415009906	-5.4138532200922125	0.2282195043105902	0.5354380678056155
1317	mmu-miR-15b-3p	C3H	M3	-0.22711172880828198	0.19500151793495907	-1.1646664662581396	-5.50600223687563	0.2444709514424511	0.5364290661147308
1318	mmu-miR-186-5p	C57	M5	0.215636554631212	0.18118917453902825	1.1901183124202808	-6.569005534368335	0.2343221756284762	0.5373553651630469
1319	mmu-let-7c-2-3p	C57	M5	-0.4141210846793748	0.3498261953480384	-1.1837909515820282	-5.79611408029041	0.2368168023676041	0.5377527728622071
1320	mmu-miR-148b-3p	C57	M5	0.13049126554447274	0.11051541575965428	1.1807517046152312	-6.648297636346206	0.23802171913573106	0.5377527728622071
1321	mmu-miR-23a-3p	C3H	M3	0.14545189538823244	0.12606832499695034	1.1537544850520618	-5.745895061073451	0.2489153766010881	0.5384339706619281
1322	mmu-miR-300-3p	C3H	M3	-0.3901153352449232	0.33781699357083983	-1.154812643145249	-5.215785960434452	0.2484819296220377	0.5384339706619281
1323	mmu-miR-672-3p	C57	M2	0.6072264610018308	0.4234594751404111	1.4339659321602996	-4.965246515735368	0.1519386672976485	0.5388522502997999
1324	mmu-miR-27a-3p	C57	M2	0.1911775446786308	0.13437318067152207	1.4227358742513367	-5.794673727509693	0.15516857168673426	0.540138438268381
1325	mmu-miR-676-3p	C57	M2	-0.17578850683028513	0.1237587557748331	-1.4204126870030518	-5.745573186454121	0.15584322153317226	0.540138438268381
1326	mmu-miR-133a-3p	C3H	D2	0.5652201049997405	0.4767493672960736	1.1855707501101398	-6.305717807541983	0.23611320536350916	0.5401782428187283
1327	mmu-miR-15b-3p	C3H	D2	-0.2253825848516691	0.19059680947588886	-1.182509746471809	-6.127726765472269	0.23732421159904785	0.5401782428187283
1328	mmu-miR-181c-3p	C3H	D2	-0.449016386349383	0.3762410645511169	-1.1934273758370644	-5.470341775073721	0.2330249956060972	0.5401782428187283
1329	mmu-miR-326-3p	C3H	D2	-0.15551831799762805	0.1312920769524355	-1.1845217290146857	-6.243182777731601	0.2365277291053649	0.5401782428187283
1330	mmu-miR-142a-3p	C57	M4	-0.2953171684209757	0.2594185929807733	-1.138380888693136	-6.5161363617972174	0.2552725591769241	0.5406814621455684
1331	mmu-miR-126a-5p	C57	M4	0.17903855538752111	0.15870558002066365	1.1281175832898256	-6.57893746653328	0.2595789947696441	0.5424206507072593
1332	mmu-miR-148a-3p	C57	M4	-0.2631400093071257	0.23416347073126906	-1.1237449141207456	-6.590154810654384	0.2614289693572693	0.5424206507072593
1333	mmu-miR-25-5p	C57	M4	0.4843208407561978	0.4298825468962556	1.1266352734089482	-5.575613784746452	0.26020510551114034	0.5424206507072593
1334	mmu-miR-7a-5p	C3H	D2	-0.22222920979488855	0.18908761041994654	-1.1752711312038768	-6.263974592875313	0.2402054522058865	0.5426863920207065
1335	mmu-miR-1249-3p	C57	M4	-0.4183425299771431	0.3741826662627641	-1.11801686100384	-5.6535053814454095	0.2638661600970489	0.5437782353351346
1336	mmu-miR-29b-3p	C57	M6	-0.8155750787690241	0.3800647562240433	-2.14588452471045	-4.103051568404688	0.032156259136129864	0.5448699464733116
1337	mmu-miR-450b-5p	C57	M5	-0.4921931735052594	0.4213039168678929	-1.1682615655804474	-5.795238372319876	0.2430189717169761	0.5450057821593949
1338	mmu-let-7a-1-3p	C57	D5	0.3782859913046983	0.4118953021445657	0.9184032673718836	-5.5082684513006885	0.35866046184613865	0.5469572043153614
1339	mmu-miR-467e-5p	C57	D5	-0.6036783332563179	0.6604293247862334	-0.9140695462784234	-5.375737546121494	0.3609317052354265	0.5476824382925627
1340	mmu-miR-27b-3p	C57	M5	-0.13141852292716294	0.1132690687467138	-1.1602331014218363	-6.686428765922187	0.2462698737825242	0.548265047472043
1341	mmu-miR-140-3p	C57	M1	0.11646522029423426	0.0777478499953879	1.4979863790592676	-6.035227414117914	0.13449686289110738	0.5506101956336321
1342	mmu-miR-149-5p	C57	M1	-0.21703988837431695	0.14515259869702676	-1.4952532047141556	-5.770766509481037	0.13520835178724405	0.5506101956336321
1343	mmu-miR-15b-3p	C57	M1	-0.21232114865287066	0.1424458611804148	-1.4905392609754755	-5.786851588852635	0.13644230678587976	0.5506101956336321
1344	mmu-miR-376b-3p	C57	M1	-0.4838269539330655	0.32522762650845816	-1.487656381246821	-5.090923468864056	0.13720122907592144	0.5506101956336321
1345	mmu-miR-483-5p	C57	M1	0.4880520926887737	0.3224453378725768	1.5135963692600851	-5.191100138208465	0.1304887696082692	0.5506101956336321
1346	mmu-miR-669a-3p	C57	M1	-0.3153790228974977	0.2105959012644411	-1.4975553702798925	-5.365926193125382	0.1346088683888989	0.5506101956336321
1347	mmu-miR-99b-5p	C57	M1	-0.1574278819588315	0.10520978933470493	-1.4963235166074198	-6.004230925772483	0.13492938628706727	0.5506101956336321
1348	mmu-let-7d-3p	C3H	M1	0.11777073078298272	0.07292669252832143	1.614919403306902	-5.993343181288631	0.1066880796037229	0.5515231233751777
1349	mmu-miR-3535	C57	D5	0.5222735547313838	0.5772289316916245	0.9047944863068652	-5.345801139977553	0.3658229260562476	0.5523563982532451
1350	mmu-miR-92a-3p	C57	M5	0.2309743985797485	0.20096665206437575	1.1493170444306369	-6.677015112860691	0.2507388246767543	0.5541691414957249
1351	mmu-miR-194-5p	C57	M1	-0.3118612276075998	0.21113897279234187	-1.4770424592068074	-5.548653102288343	0.14002349089903382	0.5541855307598873
1352	mmu-miR-98-5p	C57	M1	0.2902214514881223	0.19733308000961172	1.470718702986778	-5.7628712956249055	0.14172613573531545	0.5541855307598873
1353	mmu-miR-20a-5p	C57	D2	-0.12772046261236092	0.1278735561123198	-0.9988027743607568	-6.480949423019843	0.31816592821537304	0.5545177606039359
1354	mmu-miR-30d-3p	C57	D2	0.618520579383224	0.6179736689622489	1.0008850060260552	-5.2364961372221535	0.31715866740904336	0.5545177606039359
1355	mmu-miR-7a-5p	C57	M5	0.25474217770187924	0.22275792400353606	1.1435830121034685	-6.496096506120568	0.2531088769124012	0.5553827874696573
1356	mmu-miR-22-5p	C57	D2	0.22393125336799447	0.22564122924720836	0.9924217046462708	-5.976342953792435	0.3212657732960902	0.556738982132429
1357	mmu-let-7d-5p	C3H	M3	0.23934803044304864	0.22088040822714647	1.0836091456192471	-5.766202039889736	0.2788361537356439	0.5585885400374514
1358	mmu-miR-148b-5p	C3H	M3	0.5272663719644173	0.4792569277225727	1.1001747527573265	-4.919746726557919	0.2715580841064484	0.5585885400374514
1359	mmu-miR-215-5p	C3H	M3	0.22903899352749946	0.21079359120056704	1.0865557734607414	-5.789363950480275	0.2775319317124136	0.5585885400374514
1360	mmu-miR-224-5p	C3H	M3	0.23788460968814906	0.22015846704876485	1.0805153800215093	-5.475653688298235	0.28020998893681986	0.5585885400374514
1361	mmu-miR-26b-5p	C3H	M3	-0.18932327632441212	0.17406294121724605	-1.0876713618674283	-5.815885323296187	0.27703924328681856	0.5585885400374514
1362	mmu-miR-29c-3p	C3H	M3	-0.1717049957550998	0.15251125384433895	-1.1258513154075238	-5.718415268264577	0.26053666334109504	0.5585885400374514
1363	mmu-miR-3074-5p	C3H	M3	0.31619776963026514	0.2909764770765956	1.0866781150389362	-5.257404018107853	0.2774778716168064	0.5585885400374514
1364	mmu-miR-483-5p	C3H	M3	0.5401318104206085	0.4883272875612722	1.106085660537322	-5.002192620410171	0.2689929692490816	0.5585885400374514
1365	mmu-miR-486b-5p	C3H	M3	0.18050935302953164	0.16421099648780368	1.099252528090824	-5.817238438431557	0.2719598037969864	0.5585885400374514
1366	mmu-miR-501-3p	C3H	M3	-0.2441864394091269	0.2228277827363272	-1.0958527541337764	-5.409523164191567	0.2734442597079504	0.5585885400374514
1367	mmu-miR-674-3p	C3H	M3	0.21713891314487196	0.19742456216638934	1.0998576406205596	-5.441395485835009	0.27169617173156424	0.5585885400374514
1368	mmu-miR-872-5p	C3H	M3	0.18660307171336046	0.16784863930265312	1.111734193906038	-5.745969669378833	0.2665573308570935	0.5585885400374514
1369	mmu-miR-130b-3p	C57	M1	0.2419738873068775	0.17023136390204105	1.421441277096977	-5.696721062019239	0.15554424607281994	0.5592103424725962
1370	mmu-miR-132-3p	C57	M1	0.1929096777976591	0.13372928819635554	1.442538731787823	-5.914210623294336	0.14950773202011172	0.5592103424725962
1371	mmu-miR-143-5p	C57	M1	0.22243521972450345	0.1538606956568821	1.4456922788165885	-5.848774800444808	0.1486210180360072	0.5592103424725962
1372	mmu-miR-31-5p	C57	M1	-0.18359559521459268	0.12883891835184794	-1.4250010599530882	-5.998000901530743	0.15451290647944618	0.5592103424725962
1373	mmu-miR-382-5p	C57	M1	-0.20213757353440265	0.14294133322945576	-1.4141296220451682	-6.1538698889365175	0.15767898181194515	0.5592103424725962
1374	mmu-miR-532-3p	C57	M1	-0.1684121929304654	0.11865602664832745	-1.4193311346047783	-5.826607790811383	0.15615806222796125	0.5592103424725962
1375	mmu-miR-542-5p	C57	M1	0.2451933686726981	0.17266423100389505	1.4200588462770087	-5.6752142613955385	0.1559461716769948	0.5592103424725962
1376	mmu-miR-744-5p	C57	M1	0.09731724107201244	0.06774056405839672	1.4366169284938153	-6.146060006187974	0.15118374218230174	0.5592103424725962
1377	mmu-miR-152-3p	C57	M5	-0.1912452160346163	0.16855759893543568	-1.134598601560947	-6.694656263643499	0.25685376392938386	0.5595742714175862
1378	mmu-miR-145a-5p	C3H	D2	-0.2430786464558245	0.2109758990741445	-1.1521631026224377	-6.365220343535091	0.2495682417177421	0.559693483264054
1379	mmu-miR-342-3p	C57	M2	0.1915736703919837	0.13735087063874998	1.3947757993893353	-5.85098577196921	0.16343685951750445	0.5600926084588636
1380	mmu-let-7i-5p	C3H	D5	-0.31645461880906645	0.22502692698368928	-1.4062966732510378	-5.923882654705476	0.15999050702634882	0.560886260264786
1381	mmu-miR-542-5p	C57	M5	0.32002288608410634	0.2836758796860191	1.1281286461094866	-6.127789023435062	0.2595743258932373	0.5614905631023928
1382	mmu-miR-148b-3p	C57	D2	0.09926042236515364	0.10176514840084508	0.9753871922259127	-6.515482276879211	0.3296373782688635	0.5616726277765551
1383	mmu-miR-28a-3p	C57	D2	-0.1302290277763163	0.1326810710310305	-0.9815192684558542	-6.19231543859284	0.3266076082175904	0.5616726277765551
1384	mmu-miR-486a-3p	C57	D2	0.2269290517876783	0.23204705312346505	0.9779441226816028	-5.886300099000463	0.32837182621860384	0.5616726277765551
1385	mmu-miR-193b-5p	C3H	D2	0.4504046793772614	0.3937232405966789	1.1439626441524835	-5.489860749643468	0.25295148174155924	0.5631401600815734
1386	mmu-miR-135a-5p	C57	D5	0.5671693629263892	0.6439097895271082	0.8808211525141159	-5.805466015242665	0.3786561108723432	0.563366408858852
1387	mmu-miR-136-5p	C57	D5	-0.1783523880227964	0.20113294607954896	-0.8867388038569138	-6.367538017489835	0.37546280182989533	0.563366408858852
1388	mmu-miR-342-3p	C57	D5	0.12355437971727667	0.14022737343060093	0.8811002922936741	-6.609366230572902	0.3785051049149566	0.563366408858852
1389	mmu-miR-141-5p	C3H	D5	-0.5610468247513007	0.4015252049012876	-1.3972891811093917	-5.225507122140577	0.16268026615950942	0.5638350133937542
1390	mmu-miR-133a-3p	C57	D2	-0.4650515831949029	0.480193235714865	-0.9684675847267596	-6.454944825663127	0.3330780840943985	0.564382309159953
1391	mmu-miR-92b-3p	C3H	M3	-0.5249681623653166	0.4913226655968934	-1.068479431388634	-5.0280867004585	0.28559851314917	0.5656334188993303
1392	mmu-miR-125b-5p	C3H	D5	-0.22166242276814607	0.1609306766468835	-1.3773783059057227	-5.968104752156721	0.16874697112489018	0.5659577720957599
1393	mmu-miR-3535	C3H	D5	0.6692942370934316	0.4897101792203036	1.3667149785594703	-4.925395000007259	0.17206515863526664	0.5659577720957599
1394	mmu-miR-369-3p	C3H	D5	-0.6118598893782146	0.4465054336680095	-1.3703302205122798	-5.0886449610841575	0.17093474073589413	0.5659577720957599
1395	mmu-miR-486a-3p	C3H	D5	0.26017294517098577	0.19074169156761608	1.3640066994936817	-5.537299137955039	0.17291565041028062	0.5659577720957599
1396	mmu-miR-669c-5p	C3H	D5	-0.24685676087631506	0.1816164018189364	-1.3592206342818112	-5.673677772479447	0.17442632976066044	0.5659577720957599
1397	mmu-miR-674-3p	C3H	D5	0.2786682934289262	0.20118767848812644	1.385116104142394	-5.5199341747328345	0.16636942136656668	0.5659577720957599
1398	mmu-miR-24-3p	C3H	M2	0.2550204608075042	0.1171286529354746	2.177267939280351	-4.113695394272808	0.02972673920203508	0.5666659660387937
1399	mmu-miR-7a-5p	C3H	M3	-0.21380722187466009	0.20139944492981948	-1.061607801099771	-5.69872447531766	0.2887062230273192	0.5680993420860152
1400	mmu-miR-215-5p	C57	D2	0.19656193330521354	0.20532832873446255	0.9573054751710076	-6.5056432130424025	0.3386770903016083	0.5689915349494508
1401	mmu-miR-423-5p	C57	D2	0.1428629476143186	0.14949815135383426	0.9556168174694591	-6.529036049324003	0.3395293749534427	0.5689915349494508
1402	mmu-miR-15b-5p	C57	M1	0.23092513191712796	0.16513829065458566	1.398374241381403	-5.869918104455267	0.1623544538579133	0.5691736600765926
1403	mmu-miR-146a-5p	C3H	M2	0.3290473276715158	0.15301749936573475	2.150390177825632	-4.172464528237734	0.03179730497361803	0.5704810598207941
1404	mmu-miR-154-5p	C57	M1	-0.33265432828101904	0.2392971947712209	-1.3901304969289423	-5.629473399836503	0.16484220574674704	0.5713280994631573
1405	mmu-miR-195a-5p	C3H	D5	-0.20935141162089987	0.15602196031093166	-1.3418073404775168	-5.857479794281295	0.180006012236872	0.571894101377562
1406	mmu-miR-27a-5p	C3H	D5	0.3998492723124962	0.2973869519537645	1.3445420845991314	-5.306493595942428	0.1791210396954114	0.571894101377562
1407	mmu-miR-30e-5p	C57	M3	0.1640862977319788	0.1081018189590969	1.5178865565071118	-5.7348336780435165	0.12940362558715182	0.5720015333924827
1408	mmu-miR-700-3p	C3H	D2	0.3330709788961785	0.29476807140577993	1.129942525008655	-5.726593301944423	0.2588095965499537	0.5720067170125789
1409	mmu-miR-183-5p	C3H	M3	-0.2914346368795577	0.28111962411236363	-1.0366926101291	-5.856532417619446	0.3001650851664231	0.572189693598494
1410	mmu-miR-193b-5p	C3H	M3	-0.3653832927780027	0.3513128568335997	-1.040051013422112	-5.143261282000329	0.2986030373507296	0.572189693598494
1411	mmu-miR-212-3p	C3H	M3	-0.5192663457291078	0.5002922804703437	-1.0379259604823925	-4.923874383966161	0.29959080106432684	0.572189693598494
1412	mmu-miR-335-5p	C3H	M3	0.2521146372367689	0.2408116707881795	1.0469369545570388	-5.623454341306986	0.2954173035950809	0.572189693598494
1413	mmu-miR-874-3p	C3H	M3	0.294929591591659	0.28043054629946285	1.0517028030060358	-5.295851715953941	0.2932258156825548	0.572189693598494
1414	mmu-miR-195a-3p	C57	D2	-0.4492416061740063	0.474713171001029	-0.9463432523405432	-5.538935210467986	0.3442343802199139	0.57372396703319
1415	mmu-miR-126a-5p	C3H	M1	0.1772114605370092	0.1122489668365154	1.5787357828879456	-6.091329016458776	0.1147575163449021	0.5737875817245105
1416	mmu-miR-29a-3p	C3H	M1	-0.1260615735952495	0.07969690372211431	-1.5817624990150012	-6.063215205478612	0.11406459490342115	0.5737875817245105
1417	mmu-miR-135b-5p	C3H	M3	-0.3586662427863443	0.3479594669430575	-1.030770181186187	-5.431324234381767	0.3029329772379917	0.5738792425937109
1418	mmu-miR-1a-1-5p	C57	M1	-0.6134060630534834	0.448996846345879	-1.366170092386248	-5.140117022866902	0.17223601900775526	0.577274569201817
1419	mmu-miR-30e-5p	C57	M1	0.1035634318795573	0.0751477508151229	1.3781308256895424	-6.244398766824816	0.16851463353389684	0.577274569201817
1420	mmu-miR-467e-5p	C57	M1	-0.5566764322836589	0.40729013699114897	-1.366781028374759	-5.1802902324885896	0.17204445598019213	0.577274569201817
1421	mmu-miR-152-3p	C3H	D5	0.206465006701162	0.1551983980886627	1.3303294959475769	-6.006509272100884	0.1837557926379999	0.5777888325215461
1422	mmu-miR-1247-5p	C57	M1	0.3406610362759581	0.2527607032111703	1.3477610718282858	-5.559397014749208	0.17808352187266285	0.5778746898178604
1423	mmu-miR-185-5p	C57	M1	0.1031770111690946	0.07655712706749612	1.3477126836033075	-6.252302084857152	0.1780990847307504	0.5778746898178604
1424	mmu-miR-369-3p	C57	M1	-0.459507526068681	0.3386719157147537	-1.3567925320849483	-5.302409922785135	0.17519650315421728	0.5778746898178604
1425	mmu-miR-450a-5p	C3H	D5	-0.6997009164104969	0.5283684205066103	-1.324267100860437	-4.9604939751374495	0.1857596003010156	0.5781293682837729
1426	mmu-miR-1843a-5p	C57	M2	-0.2507020559245321	0.1828543760941863	-1.3710476132952825	-5.552588534695849	0.17071108955522052	0.5785209146038028
1427	mmu-miR-330-5p	C57	M4	-0.6625310209098081	0.6168692323530078	-1.0740218285529108	-5.42978779720312	0.2831085129509516	0.5795174258391961
1428	mmu-miR-103-3p	C3H	PT	-0.2987936886190443	0.12762980992646586	-2.3410964005289587	-3.465114274132641	0.019450506728873884	0.580076876511827
1429	mmu-miR-106b-3p	C3H	PT	0.7005742572787961	0.3008188611115739	2.328890730754255	-3.3050712590969886	0.020091393586658592	0.580076876511827
1430	mmu-miR-144-5p	C3H	PT	0.4674125753722045	0.18434610456546807	2.5355164215374515	-2.988201702864716	0.011400936132520786	0.580076876511827
1431	mmu-miR-27b-3p	C3H	PT	0.16769957368069474	0.07404604092241174	2.264801353206942	-3.6482215321311418	0.02376834236258996	0.580076876511827
1432	mmu-miR-330-5p	C3H	PT	-0.9488209785800636	0.3843443796428826	-2.468674003927598	-3.1563538126367146	0.013751271704481031	0.580076876511827
1433	mmu-miR-335-3p	C3H	PT	-0.4943422894532787	0.21653008515776664	-2.2830189582805294	-3.324993132463004	0.022667923600760424	0.580076876511827
1434	mmu-miR-350-3p	C3H	PT	-0.598373586532809	0.253429028891428	-2.361109100840849	-3.194758424268403	0.01843837448984436	0.580076876511827
1435	mmu-miR-369-3p	C3H	PT	-0.9510522182505938	0.3856768213620199	-2.4659304515421683	-3.1629301413648223	0.013856297414940705	0.580076876511827
1436	mmu-miR-467e-5p	C3H	PT	-0.8635660328579653	0.3838828077334265	-2.2495564152944234	-3.4575678867399517	0.024724588179192628	0.580076876511827
1437	mmu-miR-582-3p	C3H	PT	0.8008731409303433	0.3423673246705906	2.3392218918698067	-3.356249968232704	0.019547754140287497	0.580076876511827
1438	mmu-miR-802-5p	C3H	PT	-0.6655812396002179	0.2640095809975934	-2.521049566024216	-2.8625687387770444	0.01187694843429149	0.580076876511827
1439	mmu-miR-877-3p	C3H	PT	-0.7543578752338345	0.3241946609387196	-2.3268670528057402	-3.3285265331109253	0.020199416816417945	0.580076876511827
1440	mmu-miR-19a-3p	C57	M4	0.22272665240468115	0.20850589486634374	1.0682031438365478	-6.373714921172564	0.2857230260783498	0.5809701530259779
1441	mmu-miR-501-3p	C57	D5	0.204548970471822	0.23911574503976799	0.8554391532761796	-6.1043836124003885	0.3925418759925176	0.5811906416394069
1442	mmu-miR-129-5p	C3H	M2	-0.7535579036562252	0.35552917232431824	-2.119538879832961	-3.7516629934620713	0.03432553127765688	0.5816270577602971
1443	mmu-miR-322-3p	C3H	D5	0.3145186791810444	0.2391725546016464	1.315028305421124	-5.587241698499239	0.1888443605188723	0.5817932319015763
1444	mmu-miR-135a-5p	C3H	M2	-1.0908260127612048	0.5253863636048585	-2.0762358681650364	-3.867072833475577	0.03816312812130397	0.5819877038498855
1445	mmu-miR-185-3p	C3H	M2	-0.8190107304906946	0.3932059123621462	-2.082905431331303	-3.693599541773589	0.03754925491100045	0.5819877038498855
1446	mmu-miR-128-3p	C3H	M2	-0.3306472117001373	0.16246632786107	-2.0351737867977424	-4.39012936556473	0.042133840243522604	0.5841282397397451
1447	mmu-miR-30e-3p	C3H	M2	-0.3730313172755153	0.18301566254983764	-2.03824804980248	-4.139218497752065	0.04182488960194978	0.5841282397397451
1448	mmu-let-7i-3p	C57	D2	0.5951020028914753	0.6401332208993429	0.9296533650532904	-5.349356687215275	0.352806572906058	0.5848152431323244
1449	mmu-miR-206-3p	C57	M5	-0.6158594899183001	0.5611755111083683	-1.0974454118675394	-6.744976538039915	0.27274816217381403	0.5858323201620653
1450	mmu-miR-671-3p	C3H	M3	-0.2187509131917373	0.21606135424946324	-1.0124481259113498	-5.4187153947869335	0.31160326809136085	0.5866604738757102
1451	mmu-miR-1968-5p	C3H	M3	0.6066641373312369	0.6016140010266645	1.0083943131242858	-4.8274939037545295	0.31354352565444	0.586691873157081
1452	mmu-miR-199a-5p	C3H	D5	-0.37513777762239897	0.28771194012471984	-1.3038658647944223	-5.642706668029157	0.19262168593644527	0.5874961421061581
1453	mmu-miR-17-5p	C3H	D2	0.24074498022342186	0.217579984032622	1.1064665773085394	-6.416361036860009	0.2688282388826256	0.5898749126561209
1454	mmu-miR-32-5p	C57	D5	-0.2598362130576977	0.30880632302543803	-0.8414212847458228	-5.962558775831304	0.400341490051364	0.5898751423462126
1455	mmu-let-7a-5p	C57	M1	0.21037170446007106	0.16000115778324128	1.3148136386929672	-6.34002662348943	0.188916483139371	0.5916797418382514
1456	mmu-miR-1306-3p	C57	M1	-0.5411008539084705	0.4144668264807308	-1.305534772234967	-5.152034282164554	0.19205342439995698	0.5916797418382514
1457	mmu-miR-141-5p	C57	M1	-0.3645311491636679	0.2765858043911701	-1.317967673598022	-5.6256604099847225	0.18785885174025788	0.5916797418382514
1458	mmu-miR-411-5p	C57	M1	-0.3404163665113398	0.25817568522161	-1.3185454169285418	-5.615591625674955	0.1876655943724072	0.5916797418382514
1459	mmu-miR-669c-5p	C57	M1	-0.1766304467844808	0.13494067685509195	-1.3089488722081783	-5.979411533948425	0.19089477501021407	0.5916797418382514
1460	mmu-miR-133a-3p	C57	M4	-0.5329274250215388	0.5065916288962683	-1.0519862441916958	-6.5422179372774645	0.2930958256651686	0.5920147472044797
1461	mmu-miR-200c-3p	C3H	D5	-0.4398555597796294	0.34373467158090165	-1.2796368715342257	-5.935919897120848	0.2010115233850446	0.5924310459979742
1462	mmu-miR-218-5p	C3H	D5	0.2814100694987873	0.2180542947545712	1.290550455864791	-5.757493006420398	0.19719996636726625	0.5924310459979742
1463	mmu-miR-26a-1-3p	C3H	D5	-0.6639464975620728	0.5200061652370189	-1.2768050495313759	-5.02326510415019	0.20200927470094865	0.5924310459979742
1464	mmu-miR-491-5p	C3H	D5	-0.38824352678023205	0.3030358331584826	-1.2811802575743154	-5.489331349786494	0.20046925247129	0.5924310459979742
1465	mmu-miR-141-5p	C57	D2	-0.4363012784412033	0.4768892343386242	-0.914890182090794	-5.691896656291237	0.3605009290838974	0.5943393695707498
1466	mmu-miR-101c	C57	D5	0.1844568636980659	0.22172218131873836	0.8319278774950288	-5.800790353923572	0.4056762728606681	0.5948618424158835
1467	mmu-miR-300-3p	C57	M5	-0.4347364077788711	0.40137612885057866	-1.0831147557873615	-6.06177501363096	0.2790553866317179	0.5951880623963215
1468	mmu-let-7i-5p	C3H	M3	0.2289774048236328	0.23155505050050046	0.9888681085932002	-5.924864332779382	0.32300060382226337	0.5962440700854713
1469	mmu-miR-215-3p	C3H	M3	-0.25873179338224706	0.26246404194172634	-0.9857799623450594	-5.5542964300987485	0.3245131660137319	0.5962440700854713
1470	mmu-miR-326-3p	C3H	M3	0.13183484576916096	0.1333160077057737	0.9888898417969304	-5.805462512492381	0.3229899753253329	0.5962440700854713
1471	mmu-miR-434-3p	C57	M2	-0.2424201710088809	0.18046204052939813	-1.3433305436296976	-5.7328659331136045	0.1795126978104257	0.5977179076199953
1472	mmu-miR-450b-5p	C57	M2	-0.4556631734490302	0.3398149174714392	-1.3409157456641907	-5.1975295065775855	0.18029523770832648	0.5977179076199953
1473	mmu-miR-15a-5p	C57	D5	0.29746335946122393	0.3607540772991406	0.8245599375847513	-5.877274773114519	0.4098458298594115	0.5981003737182801
1474	mmu-miR-100-5p	C57	M3	-0.5945258306085428	0.3997805670824084	-1.4871303899221062	-5.113364139643926	0.13734004820156154	0.5984102100210895
1475	mmu-miR-301b-3p	C57	M5	0.4616022461678058	0.4292791476986408	1.075296223081062	-5.823149055301845	0.2825380629407906	0.5984313138676467
1476	mmu-miR-101a-3p	C57	M4	0.1306872923711868	0.1276550933081109	1.0237530597839708	-6.632170556976173	0.3062344183978988	0.5987275487907636
1477	mmu-miR-149-5p	C57	M4	-0.2193249361260836	0.21352573928562407	-1.027159240192126	-6.342450249753157	0.3046288940249595	0.5987275487907636
1478	mmu-miR-21a-3p	C57	M4	-0.46109941231130896	0.4457948104208667	-1.034331045433197	-5.702740634376342	0.3012667491844481	0.5987275487907636
1479	mmu-miR-676-5p	C57	M4	0.4168115000646409	0.40540431499633056	1.0281377988500529	-5.716245267253817	0.3041686811607158	0.5987275487907636
1480	mmu-miR-877-3p	C57	M4	0.448874402834317	0.4337606482223301	1.034843535654807	-5.706039377396762	0.3010274449109928	0.5987275487907636
1481	mmu-miR-421-3p	C57	M5	0.2795235602973625	0.2621962277339261	1.066085361765845	-6.179879002467628	0.28667865526213515	0.5988834921572002
1482	mmu-miR-93-5p	C57	M5	0.16266102246069636	0.15230043183089856	1.0680273227412862	-6.792299680609722	0.28580228149766657	0.5988834921572002
1483	mmu-miR-30e-3p	C57	M3	-0.2516242689234094	0.17115124898841852	-1.47018657713936	-5.565445103863577	0.1418701319956884	0.6009776424817356
1484	mmu-miR-9-3p	C57	M3	0.7016911511510691	0.4755635843521927	1.4754938650462583	-4.843892122427567	0.1404389787110949	0.6009776424817356
1485	mmu-miR-148b-5p	C57	M4	0.4737423651318131	0.4698528275944823	1.008278203958555	-5.661011971296338	0.31359921551803305	0.6015582436037741
1486	mmu-miR-200a-5p	C57	M4	-0.33384651646531793	0.32989497503735715	-1.011978180108725	-6.024713612078293	0.31182778882423995	0.6015582436037741
1487	mmu-miR-200c-5p	C57	M4	0.4958477038639666	0.4901908084648764	1.011540190679637	-5.6824953065185255	0.31203713827138546	0.6015582436037741
1488	mmu-miR-669a-3p	C57	M5	-0.32104119904487405	0.3033197689032415	-1.0584249098095737	-6.1255493102238985	0.2901534008152754	0.6020189608752312
1489	mmu-miR-151-5p	C57	M6	-0.7549648095165091	0.3627706538258553	-2.0811077234459066	-3.978272217934713	0.03771388339640517	0.6031857008433499
1490	mmu-miR-215-5p	C57	M6	0.5859399316849281	0.2857714128754837	2.050379797577002	-4.32812815888877	0.040624379297755815	0.6031857008433499
1491	mmu-miR-98-5p	C57	M6	-0.7387049798550702	0.36189878856746777	-2.041192187404506	-4.135984299564797	0.0415308187465913	0.6031857008433499
1492	mmu-miR-872-3p	C57	M5	-0.3170775936641688	0.3013911456582176	-1.0520468110358483	-6.203328422978416	0.2930680539040589	0.6039578137887701
1493	mmu-miR-155-5p	C3H	M1	-0.2147016254148486	0.14371257547428115	-1.4939654703583798	-5.900920574916115	0.13554457753606747	0.6041908469858999
1494	mmu-miR-17-3p	C3H	M1	-0.2290591583448052	0.15189535783139255	-1.5080063118128089	-5.787562006111043	0.1319132930726626	0.6041908469858999
1495	mmu-miR-192-3p	C3H	M1	0.4542568699199481	0.3034751383667878	1.4968503593560327	-5.305026436704312	0.1347922340295857	0.6041908469858999
1496	mmu-miR-27a-5p	C3H	M1	0.3394825704778381	0.22653661687447316	1.4985770298933607	-5.433853677526471	0.1343434887365293	0.6041908469858999
1497	mmu-miR-28a-3p	C3H	M1	-0.14904468346303812	0.1003258882559534	-1.485605421033426	-5.850786265369776	0.13774312986013454	0.6041908469858999
1498	mmu-miR-30e-5p	C3H	M1	-0.11400168086159468	0.07691777248778259	-1.4821240550056545	-6.219121449700012	0.1386667517672557	0.6041908469858999
1499	mmu-miR-449a-5p	C3H	M1	-0.4954736000152316	0.3277266166410359	-1.5118503498235285	-5.146885465810787	0.13093242084893406	0.6041908469858999
1500	mmu-miR-450b-3p	C3H	M1	0.3753775752532702	0.2528947141087062	1.4843235319339854	-5.3686552762701485	0.1380826665921328	0.6041908469858999
1501	mmu-miR-802-5p	C3H	M1	0.4066723989626406	0.2662291195086661	1.5275278666479717	-5.4519722791866885	0.12699061138291212	0.6041908469858999
1502	mmu-miR-21a-3p	C57	D5	0.4745708894911439	0.5839072809928955	0.8127504227797394	-5.453936609993463	0.4165818867864809	0.6050355974756032
1503	mmu-miR-184-5p	C57	M4	-0.473878996343289	0.4799691050342432	-0.9873114568686256	-5.680003845168963	0.32376246941482645	0.6058132096412397
1504	mmu-miR-29a-3p	C57	M4	-0.1116184957423183	0.11223852049434116	-0.9944758292492448	-6.700427091262082	0.3202657554612549	0.6058132096412397
1505	mmu-miR-30c-5p	C57	M4	-0.17155579016352895	0.17214196743261606	-0.996594803243918	-6.688054413369873	0.31923630514504703	0.6058132096412397
1506	mmu-miR-542-5p	C57	M4	0.264604464639409	0.2679277104890442	0.9875964832321028	-6.123704327518338	0.32362288250370874	0.6058132096412397
1507	mmu-miR-664-5p	C57	D2	0.3665739869426887	0.4087371415393497	0.8968453064043315	-5.567905455795208	0.3700477534301838	0.6067987354634735
1508	mmu-miR-30e-3p	C57	D5	-0.14387614488450673	0.17841959356431578	-0.8063920672066939	-6.363661632850796	0.4202355799890628	0.6074495350552803
1509	mmu-let-7f-5p	C57	M4	-0.2329811437108216	0.237770443025604	-0.9798574656553644	-6.721959121752106	0.3274268851271103	0.6089341461205404
1510	mmu-miR-22-5p	C57	M3	-0.3023557371566499	0.2088165705753822	-1.4479489646033636	-5.414039295238677	0.14798895675097684	0.6099544839060532
1511	mmu-miR-223-5p	C57	M3	0.2460574367429977	0.16924509446369532	1.453852695244762	-5.56736516150718	0.1463451489344179	0.6099544839060532
1512	mmu-miR-181b-5p	C57	M4	-0.3146391343020767	0.3230130652191116	-0.9740755659175748	-6.2367577019419045	0.3302877937883326	0.6105319824572208
1513	mmu-miR-30d-3p	C3H	M1	-0.5298673049963785	0.3606709630074809	-1.4691155078802065	-5.1473641149635965	0.1421603106908612	0.6106886586015869
1514	mmu-miR-411-5p	C3H	M3	-0.4986124779694798	0.5163331654106629	-0.9656797420187236	-5.050194425297064	0.3344708501735044	0.6108599359456218
1515	mmu-miR-322-5p	C57	M2	0.22271403712816884	0.16841905571194127	1.3223802745283886	-5.881932593562428	0.18638654463714027	0.6112677001540622
1516	mmu-miR-450b-5p	C57	M4	-0.34570573054232945	0.35680033272243633	-0.9689052919445073	-5.958929932494361	0.3328597529656145	0.6115796665934484
1517	mmu-miR-483-5p	C57	M4	0.5225500086238504	0.5448374575958139	0.9590933981112264	-5.713446270157673	0.3377762059300801	0.6132246595754429
1518	mmu-miR-542-3p	C57	M4	0.3560336773805912	0.3701982758074159	0.961737805515352	-5.847879239145487	0.33644659300338664	0.6132246595754429
1519	mmu-let-7g-5p	C3H	D5	-0.1612043520652655	0.1321360350382962	-1.219987810429945	-6.1589303540034415	0.2227976808328616	0.6138912794866053
1520	mmu-miR-101c	C3H	D5	0.23438523873314845	0.1920585316045333	1.220384414974961	-5.4605467739293605	0.22264744310187312	0.6138912794866053
1521	mmu-miR-128-3p	C3H	D5	-0.19336123132993602	0.15870653188341133	-1.2183571087797609	-6.145263110741454	0.22341617056725635	0.6138912794866053
1522	mmu-miR-181a-1-3p	C3H	D5	-0.527371984868477	0.4255749321159685	-1.2391988932392497	-5.196218810233834	0.21560360260596928	0.6138912794866053
1523	mmu-miR-185-5p	C3H	D5	0.1325497523588446	0.108160052056594	1.225496380951156	-6.116019945914434	0.2207174794108196	0.6138912794866053
1524	mmu-miR-328-3p	C3H	D5	-0.2045786543005068	0.1675668933973611	-1.2208775262985725	-6.142958321946753	0.2224607489754854	0.6138912794866053
1525	mmu-miR-429-3p	C3H	D5	0.20398985240515088	0.16542145958354	1.233152294259218	-6.135464944187845	0.21784959934281545	0.6138912794866053
1526	mmu-miR-100-5p	C57	M2	-0.5062292669754833	0.3865254735919035	-1.3096918613699546	-5.287137246883377	0.1906433096839768	0.6140212389933969
1527	mmu-miR-136-5p	C57	M2	-0.2818593666733644	0.2155064226343399	-1.3078931162604317	-5.650585534456622	0.19125251706351706	0.6140212389933969
1528	mmu-miR-125a-5p	C57	M2	-0.1823055075394553	0.14085212504592487	-1.2943042746427469	-5.952360640593968	0.19590127640786234	0.6145796991302908
1529	mmu-miR-132-3p	C57	M2	0.23965258424674385	0.18581063405786694	1.289767862113365	-5.746923318910128	0.1974715098844869	0.6145796991302908
1530	mmu-miR-195a-5p	C57	M2	-0.18674206260813264	0.14353297716501906	-1.301039428684297	-5.888815337011338	0.19358690685043445	0.6145796991302908
1531	mmu-miR-148a-5p	C3H	M2	-0.8824645090797456	0.44233047881382265	-1.9950343721423183	-4.013249307950431	0.04634838719187438	0.6146199171096385
1532	mmu-miR-34c-5p	C57	M3	0.3689340906424139	0.2568019530090008	1.4366483055114572	-5.389211417570667	0.1511748241122319	0.6147776180564097
1533	mmu-miR-378a-3p	C3H	D2	0.16080964857191127	0.1494462919737117	1.0760363903856407	-6.476120269803557	0.2822071045967966	0.6148083350144496
1534	mmu-let-7a-5p	C57	M6	-0.6046598478333554	0.3226002807077276	-1.874331437365272	-4.677392878166994	0.06121721850362894	0.6148620899998389
1535	mmu-let-7e-5p	C57	M6	-0.478474863075025	0.2654017226659829	-1.8028325448256488	-4.710110125047535	0.0717579300650236	0.6148620899998389
1536	mmu-let-7i-5p	C57	M6	-0.5435347434601496	0.31786406387795	-1.7099597130578756	-4.971633092812789	0.08762727483779782	0.6148620899998389
1537	mmu-miR-126a-5p	C57	M6	0.4151586455674003	0.2202963587034263	1.8845461087548303	-4.669384080716687	0.059821857961457524	0.6148620899998389
1538	mmu-miR-132-3p	C57	M6	0.5238191544741619	0.2754400022079989	1.9017541035255991	-4.39554223361011	0.05753098206386264	0.6148620899998389
1539	mmu-miR-139-3p	C57	M6	0.6441291084356395	0.3734358015477641	1.724872403143844	-4.409400814689851	0.08490303028709753	0.6148620899998389
1540	mmu-miR-139-5p	C57	M6	0.3417785782212261	0.18344102341731144	1.8631523737398223	-4.5958013442156505	0.06277515487826274	0.6148620899998389
1541	mmu-miR-140-3p	C57	M6	0.3059841525269551	0.16194111995338858	1.889477809064346	-4.57858616102566	0.059157688220894365	0.6148620899998389
1542	mmu-miR-142a-3p	C57	M6	-0.6702188514844387	0.3650089943607159	-1.8361707843892272	-4.699364513820643	0.0666709957521626	0.6148620899998389
1543	mmu-miR-142a-5p	C57	M6	-0.5362509937061368	0.31138203859541586	-1.7221641817397733	-4.932937298804468	0.08539260314789057	0.6148620899998389
1544	mmu-miR-181b-5p	C57	M6	-0.7951719330120612	0.4331256898960739	-1.835891870562696	-4.369504789544196	0.06671228633773403	0.6148620899998389
1545	mmu-miR-1843a-3p	C57	M6	-1.0987002296789083	0.6355933006612955	-1.7286214762424004	-4.2505064171369655	0.08422905526456796	0.6148620899998389
1546	mmu-miR-192-3p	C57	M6	0.8803558596377714	0.4919006497687615	1.7897025752082654	-4.264787962408028	0.0738469044008833	0.6148620899998389
1547	mmu-miR-21a-3p	C57	M6	-0.9593327886348306	0.5505323534263696	-1.7425547884047032	-4.265261589354205	0.08176217100607869	0.6148620899998389
1548	mmu-miR-22-5p	C57	M6	-0.6211478059978806	0.325680722376323	-1.9072292687933377	-4.17916724132874	0.0568175854482985	0.6148620899998389
1549	mmu-miR-221-3p	C57	M6	0.3781307962032301	0.2159179103797583	1.7512710989939204	-4.8784807082975945	0.08024903260018207	0.6148620899998389
1550	mmu-miR-30e-5p	C57	M6	0.29308176747877823	0.15188673872963168	1.9296073503854927	-4.563749987229953	0.05397801056726079	0.6148620899998389
1551	mmu-miR-330-5p	C57	M6	-1.4145177962734186	0.8135749770061177	-1.7386446685943016	-4.158732482749263	0.08244845472517816	0.6148620899998389
1552	mmu-miR-342-3p	C57	M6	0.3470000677440765	0.1983586351533118	1.7493570041751874	-4.898508432942987	0.08057934883883731	0.6148620899998389
1553	mmu-miR-455-5p	C57	M6	0.5670535864620723	0.2993511492489071	1.894275628755224	-4.345216645449993	0.058517443457864124	0.6148620899998389
1554	mmu-miR-486b-3p	C57	M6	0.7091103139542518	0.3727662436051518	1.9022921901302001	-4.029192986463907	0.05746054213036837	0.6148620899998389
1555	mmu-miR-532-3p	C57	M6	-0.3980117561244541	0.2335499315635548	-1.7041827135630956	-4.6701656141990044	0.08870141626227185	0.6148620899998389
1556	mmu-miR-802-5p	C57	M6	0.8383674894499062	0.4905614696916307	1.7089957961372466	-4.438471058492127	0.08780576575219247	0.6148620899998389
1557	mmu-miR-190a-5p	C57	D5	0.3526045054074327	0.4460644834290622	0.7904787727030672	-5.658310989360844	0.42946205635959867	0.6149574046463737
1558	mmu-miR-532-3p	C57	D5	-0.14126586673866726	0.1784329413109386	-0.7917028419797008	-6.2566151162670085	0.4287481856628402	0.6149574046463737
1559	mmu-miR-19b-3p	C3H	M1	-0.1599969374659569	0.1097373575132946	-1.4579988172812832	-6.196949332750753	0.1451991123691851	0.6150795732305757
1560	mmu-let-7i-3p	C57	D5	0.5410790901348678	0.6877416354604687	0.7867476131099654	-5.399648488994969	0.4316423126841909	0.6151911465826084
1561	mmu-miR-1964-3p	C3H	D2	-0.4946614897575858	0.4620440838936993	-1.0705937095634164	-5.443476795754347	0.2846468999247341	0.6157255636669781
1562	mmu-miR-200c-3p	C57	M5	-0.3650258100906001	0.3526511449199041	-1.035090387055192	-6.719503373128432	0.3009122243842441	0.6159612646791573
1563	mmu-let-7d-3p	C57	D5	0.07846404387065675	0.10031823979668424	0.7821513219298948	-6.668929764062849	0.4343369114183245	0.6161523627097162
1564	mmu-miR-199b-3p	C3H	M1	-0.17735654008490087	0.12246609619595995	-1.4482093052195428	-6.2648348589907075	0.1479161721030869	0.6180059245402947
1565	mmu-miR-204-5p	C57	D5	-0.2167488431538196	0.27936703148239483	-0.7758569148395691	-6.4738734051776206	0.4380427864869243	0.618532638326444
1566	mmu-miR-22-3p	C57	D2	0.12546462698846386	0.14311196414674693	0.8766885964880788	-6.6034422524290886	0.3808960392940919	0.6186443701823465
1567	mmu-miR-29b-3p	C57	D2	0.24081931572288795	0.2749415532290753	0.8758927593685433	-6.536127885595085	0.3813283330960038	0.6186443701823465
1568	mmu-miR-335-5p	C57	D5	-0.19715338892807568	0.2556279118057677	-0.771251415916888	-6.361078337392002	0.4407658072625304	0.6195095447699159
1569	mmu-miR-122-5p	C3H	D5	-0.36869190194516577	0.3077496950097879	-1.1980252390938668	-6.178355419520747	0.23123107731850104	0.6195155441294738
1570	mmu-miR-301a-3p	C3H	D5	0.12338977811632824	0.10306625123364918	1.1971889599109025	-6.121322557173426	0.23155662960904924	0.6195155441294738
1571	mmu-miR-93-3p	C3H	D5	-0.22473653245655267	0.18635298032339515	-1.20597230088055	-5.810852303199211	0.22815363903702654	0.6195155441294738
1572	mmu-miR-144-3p	C3H	M1	0.2454956226715037	0.17103669359960394	1.4353389176606028	-6.2083476106032185	0.1515473235972438	0.6196407653319542
1573	mmu-miR-1843a-5p	C3H	M1	-0.2003816890120378	0.14058085214911115	-1.4253839406201432	-5.9264267802360475	0.154402289066323	0.6196407653319542
1574	mmu-miR-382-5p	C3H	M1	0.22013624971599374	0.154318921108964	1.4265020007530795	-6.206301185938866	0.1540796171560038	0.6196407653319542
1575	mmu-miR-30d-5p	C57	M2	-0.12044069359176213	0.094150847940051	-1.2792311086613979	-5.9948256973472045	0.20115426656238114	0.6197176899144066
1576	mmu-miR-203-3p	C3H	M3	0.2220458544055344	0.233249560772632	0.951966870462754	-5.932450250482233	0.3413762475543705	0.6197604494290654
1577	mmu-let-7f-5p	C57	M2	0.28629577255642324	0.2278779408807981	1.256355799292496	-6.032744896458447	0.20932178057999234	0.6198363405524046
1578	mmu-miR-106a-5p	C57	M2	0.2880872944000385	0.2273031738289351	1.2674143063961292	-5.4858781167255986	0.20534383991191285	0.6198363405524046
1579	mmu-miR-872-5p	C57	M2	-0.19967419961343325	0.15890995446183834	-1.2565241761577892	-5.988289006433422	0.20926079621047025	0.6198363405524046
1580	mmu-miR-98-5p	C57	M2	0.3364241814908677	0.26504137583049736	1.2693270265319705	-5.696471094063744	0.20466142116456065	0.6198363405524046
1581	mmu-miR-218-5p	C57	M4	0.21224270415827814	0.22408690954148308	0.9471445904294901	-6.425399362597783	0.343826178192758	0.6205147002887051
1582	mmu-miR-377-3p	C3H	M3	-0.6093600332644318	0.6440539852813069	-0.9461319193580928	-4.908247379519415	0.3443420849585441	0.6214457746293252
1583	mmu-miR-429-3p	C57	M3	-0.2357658804190077	0.16579515620965554	-1.4220311727374653	-5.885197124619228	0.1553729807518071	0.6235363043329102
1584	mmu-miR-144-5p	C57	D2	0.2700247300754981	0.31177590365863045	0.8660859511809915	-6.372974472202404	0.3866800611758898	0.6240075061304042
1585	mmu-miR-185-3p	C3H	M1	-0.4327564403972035	0.3061067277052837	-1.4137436430794714	-5.296837172337957	0.15779228836360076	0.6250214019597172
1586	mmu-let-7a-5p	C57	D2	0.19687820646677426	0.22863118607441346	0.8611170236535254	-6.622671108302778	0.3894091196230929	0.6251041130791755
1587	mmu-miR-205-5p	C3H	M3	-0.1837380739345704	0.19589247343728547	-0.9379537187445528	-5.970176577915906	0.3485266022692678	0.6252977276007452
1588	mmu-miR-10a-5p	C3H	M3	-0.2433072161488763	0.26178912066735993	-0.9294015562168164	-5.4433895742045335	0.3529369333258017	0.6257777235507839
1589	mmu-miR-1a-1-5p	C3H	M3	-0.5604184220815032	0.6055161865872474	-0.9255217853713872	-5.035364000181289	0.35494933171896925	0.6257777235507839
1590	mmu-miR-200c-5p	C3H	M3	-0.4454518611665868	0.4784506359588298	-0.9310299280382136	-5.10590839244401	0.3520944712518058	0.6257777235507839
1591	mmu-miR-22-3p	C57	M1	-0.1268675887800157	0.10011153872485147	-1.2672623994792551	-6.39563185588485	0.20539810806606895	0.6264642296015104
1592	mmu-miR-429-3p	C3H	M1	-0.16733864889340033	0.11907317024925736	-1.4053430218000262	-6.331483175412742	0.1602736758322746	0.6267111683185096
1593	mmu-miR-582-3p	C57	D2	-0.5011931729008705	0.5860893390479774	-0.855148079838802	-5.375423257967669	0.392702886687898	0.6270909970670623
1594	mmu-miR-184-3p	C57	M1	0.24800731867359005	0.1968209950355352	1.2600653636001249	-6.421884067571073	0.2079811998388034	0.6280620391171786
1595	mmu-miR-486b-3p	C3H	D5	0.2592695603644337	0.2191387629686953	1.1831296154641122	-5.564963287660495	0.2370786223150189	0.6287737374441804
1596	mmu-miR-93-3p	C57	M6	0.4527540227687759	0.26907575559083363	1.6826265962707174	-4.6719832847366725	0.092803588901761	0.62900210255638
1597	mmu-miR-125b-1-3p	C3H	D2	-0.4203035574077827	0.39964034810003424	-1.051704512334616	-5.591037020985035	0.2932250316448716	0.6298143285329988
1598	mmu-miR-100-5p	C3H	M1	-0.3821326301126695	0.28188820117543595	-1.3556176828942386	-5.706487192122898	0.17557006657606405	0.6299867094788181
1599	mmu-miR-142a-5p	C3H	M1	-0.2176264827473116	0.15852502505199906	-1.3728209957760689	-6.371638016176899	0.17015917010815468	0.6299867094788181
1600	mmu-miR-144-5p	C3H	M1	0.2570865686628707	0.18773098125158505	1.3694413513896238	-6.314363228339541	0.17121215544749668	0.6299867094788181
1601	mmu-miR-199b-5p	C3H	M1	-0.37254431200907145	0.2740469773193289	-1.359417701494916	-5.719685318617714	0.17436393299517894	0.6299867094788181
1602	mmu-miR-221-3p	C3H	M1	0.15025183890115554	0.11001443551099394	1.3657465786491323	-6.374364300834133	0.17236890832483892	0.6299867094788181
1603	mmu-miR-3058-5p	C3H	M1	-0.459912875085376	0.3327984766257531	-1.3819560706780785	-5.348977923244456	0.16733732102336116	0.6299867094788181
1604	mmu-miR-450b-5p	C3H	M1	0.4571663057759043	0.3340453503747707	1.3685755699428306	-5.3580886713607505	0.17148268904388525	0.6299867094788181
1605	mmu-miR-101a-3p	C57	M5	0.13671814713446828	0.135149962699307	1.0116032916609108	-6.798391443907282	0.312006971651172	0.6302127573086586
1606	mmu-miR-449a-5p	C57	M5	0.5617326040838406	0.5538063346455607	1.014312348816582	-5.67249952024717	0.3107136713399564	0.6302127573086586
1607	mmu-miR-154-5p	C57	M4	-0.40759356456427703	0.4393925987882402	-0.9276295633753076	-5.931333178172458	0.3538551497857357	0.6312902011135364
1608	mmu-miR-3074-5p	C57	M4	-0.26799656634495683	0.2889535701779754	-0.9274727638073116	-6.1501051164407885	0.35393647341119583	0.6312902011135364
1609	mmu-miR-196b-5p	C57	M4	-0.5239782446939866	0.5674729490917777	-0.9233536955948244	-5.6195932322115505	0.356077052021067	0.6314157027117758
1610	mmu-miR-27b-3p	C57	D5	0.07775920725976171	0.10426430152244492	0.7457893653373061	-6.7256988934073645	0.4559946433844994	0.6338895792924873
1611	mmu-miR-486a-3p	C57	D5	-0.17336641765135585	0.2316025469866931	-0.7485514296235988	-6.079997793486678	0.4543284522772858	0.6338895792924873
1612	mmu-miR-99b-3p	C57	D5	-0.20167782924131167	0.2711663306198132	-0.7437421481506592	-6.06179891401904	0.4572318276863842	0.6338895792924873
1613	mmu-miR-341-3p	C3H	M3	-0.4932889864842192	0.5405005607803964	-0.9126521270801063	-5.011808968581957	0.36167651220262254	0.6339731966770107
1614	mmu-miR-215-3p	C3H	D5	-0.29920258168294644	0.2551803254219253	-1.172514304103316	-5.830540845552031	0.2413092396845941	0.6344768802051828
1615	mmu-miR-664-5p	C3H	M2	0.8317788508142336	0.4237542135499621	1.9628804250607508	-3.865356202281598	0.04997601950411516	0.6351119145314635
1616	mmu-let-7a-1-3p	C57	M5	-0.3371730234211712	0.3442231073518236	-0.9795188533829406	-6.022780191807108	0.327593986386157	0.6353480055051465
1617	mmu-let-7e-3p	C57	M5	-0.6028128586206549	0.6255408621404283	-0.9636666365135532	-5.6359804766441055	0.33547890340617625	0.6353480055051465
1618	mmu-miR-1191a	C57	M5	0.3938841993374061	0.4065800202682244	0.9687741150624104	-5.997250250808058	0.3329251751090212	0.6353480055051465
1619	mmu-miR-126a-3p	C57	M5	0.15125264027458485	0.1548434377742375	0.97681014093159	-6.8882353239049445	0.3289327001565614	0.6353480055051465
1620	mmu-miR-18a-3p	C57	M5	0.3464127887801629	0.3510923709274342	0.986671364761046	-6.1701075399819185	0.32407608704092417	0.6353480055051465
1621	mmu-miR-30a-3p	C57	M5	0.1596806095569976	0.16609904298760345	0.9613577940296448	-6.748424067433732	0.33663745569049663	0.6353480055051465
1622	mmu-miR-30b-5p	C57	M5	0.21855996923593146	0.22010754575262853	0.9929689983530308	-6.784603795285867	0.3209991326465091	0.6353480055051465
1623	mmu-miR-379-5p	C57	M5	-0.5077299977379113	0.5289241710858811	-0.9599296562596904	-5.95979828596664	0.3373553686703805	0.6353480055051465
1624	mmu-miR-423-5p	C57	M5	0.15887018577023504	0.16300734195540606	0.9746198169018498	-6.860075123479464	0.33001780706956163	0.6353480055051465
1625	mmu-miR-664-5p	C57	M5	-0.3895230789836219	0.40512470470934747	-0.961489325275982	-5.922312930433227	0.33657138556536714	0.6353480055051465
1626	mmu-miR-701-5p	C57	M5	-0.3750304383105996	0.3907728556537008	-0.9597146600247688	-6.039438405269854	0.3374635307928975	0.6353480055051465
1627	mmu-miR-138-5p	C3H	M3	-0.3069122531942594	0.3391804125590077	-0.9048643194891612	-5.278963811114193	0.36578594525954333	0.6361977853193044
1628	mmu-miR-143-5p	C3H	M3	0.21510810257505494	0.2394267686393887	0.8984296275536293	-5.6487099009376704	0.3692033049230061	0.6361977853193044
1629	mmu-miR-1839-5p	C3H	M3	-0.16330536935335438	0.180985604779121	-0.9023113719605268	-5.70385529195798	0.3671394006598543	0.6361977853193044
1630	mmu-miR-181a-5p	C57	D5	-0.16409473053002355	0.22274354429444848	-0.7366980311362198	-6.612591123358127	0.4615031586205405	0.6369161238880762
1631	mmu-miR-191-5p	C3H	M3	-0.13080564824051774	0.1472328360383681	-0.8884271454665894	-6.011274172774883	0.3745547955366341	0.6376608243993601
1632	mmu-miR-21a-5p	C3H	M3	0.125513597155674	0.1423102084177345	0.8819718455280728	-6.0287268731078045	0.3780338607207416	0.6376608243993601
1633	mmu-miR-221-3p	C3H	M3	0.1393385160715308	0.15733850812529987	0.885597033629972	-5.993272965599442	0.3760776281024145	0.6376608243993601
1634	mmu-miR-431-5p	C3H	M3	-0.4021196508050924	0.4562973502658912	-0.8812666796569636	-5.180374763076375	0.3784151121845383	0.6376608243993601
1635	mmu-miR-101a-3p	C3H	D5	0.13901619966296508	0.12375629492025407	1.1233060892178792	-6.2358284287472365	0.26161512880398763	0.6383409142817298
1636	mmu-miR-1198-5p	C3H	D5	0.1924600555888878	0.16807174156908716	1.1451065705163508	-6.130848526883022	0.2524776237431661	0.6383409142817298
1637	mmu-miR-126a-5p	C3H	D5	0.17588264976267176	0.15584150855131712	1.1285995072664181	-6.275168852597713	0.2593756608853021	0.6383409142817298
1638	mmu-miR-130b-5p	C3H	D5	-0.6815339634855793	0.5968645316297211	-1.14185703349581	-5.186392697982123	0.2538253279230951	0.6383409142817298
1639	mmu-miR-1843b-5p	C3H	D5	-0.3579417080439096	0.3153421370643156	-1.1350900053388857	-5.383395913308584	0.2566479459459253	0.6383409142817298
1640	mmu-miR-192-3p	C3H	D5	0.4876394924613723	0.42173820678239626	1.1562611227039692	-5.3560050722764805	0.2478894554676409	0.6383409142817298
1641	mmu-miR-1a-3p	C3H	D5	-0.5897646356231867	0.5127516639344923	-1.1501954593335721	-6.222741067158951	0.25037712396987843	0.6383409142817298
1642	mmu-miR-27a-3p	C3H	D5	0.15450631970234774	0.13703654968231782	1.127482558927008	-6.250436540998583	0.25984709373228193	0.6383409142817298
1643	mmu-miR-574-3p	C3H	D5	-0.1745836390125195	0.15313834752223413	-1.1400386763816408	-6.205028690664201	0.2545816534744977	0.6383409142817298
1644	mmu-miR-700-3p	C57	M4	-0.26587655759862194	0.2915690658537031	-0.9118819131931759	-6.0962516016600965	0.3620816385354021	0.6383520216953621
1645	mmu-miR-27a-5p	C57	M5	0.3054355619169189	0.3207188186821153	0.9523468662425308	-6.176533236374617	0.3411836698903239	0.6384111614512196
1646	mmu-miR-511-5p	C3H	D2	0.4008342631900517	0.3863711233325558	1.0374332836593672	-5.315900233792221	0.29982011772591666	0.6394764748699621
1647	mmu-miR-328-3p	C57	D5	0.12091158600850528	0.1669314202510607	0.7243189198693527	-6.722215465604773	0.4690632737846114	0.6432366832357246
1648	mmu-miR-877-3p	C57	D5	0.3660750579186749	0.5068165020849595	0.7223029566178341	-5.619326312189634	0.4703009192182511	0.6432366832357246
1649	mmu-miR-9-3p	C57	M4	0.4722262355469797	0.523347965303573	0.9023178971815824	-5.672324104527558	0.3671359373073124	0.6435428786133924
1650	mmu-miR-145a-5p	C57	D2	-0.1795251765390624	0.21592084655700602	-0.8314397586046206	-6.5822301582339815	0.40595171438264543	0.6448712129515982
1651	mmu-miR-199a-3p	C3H	M1	-0.1619113604207989	0.12251174312727163	-1.3215986997474756	-6.4390926891741325	0.18664670030544486	0.6449714251203682
1652	mmu-miR-218-5p	C3H	M1	-0.2037142617165868	0.15417007389131868	-1.3213606024486566	-6.149923204115868	0.18672600695893976	0.6449714251203682
1653	mmu-miR-497a-5p	C3H	M1	-0.271763144917518	0.20636039129823686	-1.316934626881762	-5.8813220923993885	0.18820477651053366	0.6449714251203682
1654	mmu-miR-511-5p	C3H	M1	0.3779960329591153	0.2831543082639103	1.3349471363395573	-5.184861075182426	0.1822403133158153	0.6449714251203682
1655	mmu-miR-125b-2-3p	C57	M5	-0.23720619146012645	0.2540440871466729	-0.9337205763154603	-6.323680986263213	0.3507052220998997	0.6455767908103964
1656	mmu-miR-211-5p	C57	M5	0.7522600855866517	0.8070856916527177	0.9320696592281345	-5.601027470425923	0.3515572187485025	0.6455767908103964
1657	mmu-miR-224-5p	C57	M5	0.25529265180630656	0.2749950389828805	0.9283536632171736	-6.375975701111356	0.3534797510338892	0.6455767908103964
1658	mmu-miR-23b-3p	C57	M5	-0.14697693185064686	0.15760104682335105	-0.9325885507308062	-6.862877170505318	0.3512892905194378	0.6455767908103964
1659	mmu-miR-365-3p	C57	D2	-0.2275041432875033	0.2768019371598792	-0.8219022800989225	-6.336757144116676	0.4113560540513047	0.6467195695136492
1660	mmu-miR-676-3p	C57	D2	-0.10133907192339643	0.12287478066191128	-0.8247345092092564	-6.613327422168857	0.4097467445680196	0.6467195695136492
1661	mmu-miR-423-3p	C57	D2	0.10458118734609913	0.12782464383232992	0.8181613827399378	-6.609961685467142	0.4134874306133301	0.6467367504464906
1662	mmu-miR-129-5p	C57	M5	0.4444831751430405	0.4838244982276092	0.9186867898821008	-6.033363359606148	0.3585121860189826	0.6470190339395839
1663	mmu-miR-141-5p	C57	M5	-0.3678206513673565	0.4003499362072926	-0.9187478705551908	-6.270434522067741	0.35848024727218386	0.6470190339395839
1664	mmu-miR-92b-3p	C3H	D5	0.5852479925539611	0.5275280948341672	1.1094157795291235	-5.303000150715323	0.26755518207210577	0.6476534169205734
1665	mmu-miR-421-3p	C57	D2	-0.2431407789674083	0.29972340562110783	-0.8112171902743294	-5.865977788577768	0.4174612042264817	0.6496207514748822
1666	mmu-miR-200a-5p	C57	D2	0.3184615847412107	0.3965686194798184	0.8030428256248282	-5.8204917917023495	0.42216770863306174	0.6503088441064839
1667	mmu-miR-98-5p	C57	D2	0.2279246168751419	0.2830764556434861	0.8051698130705582	-6.301718631608808	0.4209400768670121	0.6503088441064839
1668	mmu-let-7b-5p	C3H	M1	-0.18883744082030066	0.144773503673334	-1.3043646525706265	-6.4813588629753776	0.19245171958584287	0.6508370026057267
1669	mmu-miR-130b-5p	C3H	M1	0.5636069510379251	0.4412007949322744	1.2774386572092202	-5.373427426534459	0.20178571879870189	0.6508370026057267
1670	mmu-miR-154-5p	C3H	M1	-0.3311686642426297	0.26078394213752965	-1.2698966873810855	-5.845051153795391	0.20445849768945326	0.6508370026057267
1671	mmu-miR-193b-5p	C3H	M1	-0.3601425132567595	0.28117198421181244	-1.2808620114351683	-5.5676574312210905	0.20058098108040665	0.6508370026057267
1672	mmu-miR-205-3p	C3H	M1	0.4500416342591909	0.3533860519729303	1.2735127256625978	-5.448197823512375	0.20317381766526035	0.6508370026057267
1673	mmu-miR-25-3p	C3H	M1	-0.12587030238859676	0.0992051590882429	-1.2687878689518075	-6.534810326681877	0.20485361393491727	0.6508370026057267
1674	mmu-miR-300-3p	C3H	M1	0.2940366393342604	0.230012947768181	1.278348206860971	-5.948831448368829	0.20146511818369828	0.6508370026057267
1675	mmu-let-7a-5p	C3H	M3	0.2008191693343413	0.23425681500394535	0.8572607346811194	-6.0368850388631925	0.39153515764054747	0.6525585960675792
1676	mmu-miR-29a-5p	C3H	M3	-0.3928332683112212	0.4562383770132316	-0.8610263583763109	-5.134571075695316	0.3894590240401393	0.6525585960675792
1677	mmu-miR-205-5p	C57	M4	0.17164412053813471	0.1935803992934686	0.8866813022630541	-6.816708632240662	0.375493750702386	0.6531337771478357
1678	mmu-miR-328-3p	C57	M4	-0.15054697413616935	0.17028474701581126	-0.8840896015319024	-6.7999248332992375	0.3768903107476036	0.6531337771478357
1679	mmu-let-7a-5p	C3H	D5	-0.25083778480971475	0.2281927988607057	-1.099236198784836	-6.295811818548786	0.2719669204883982	0.6531489035351297
1680	mmu-miR-142a-3p	C57	D2	-0.21136760561858206	0.267259507743406	-0.7908702945809308	-6.595518258867407	0.4292336476591525	0.654833038096935
1681	mmu-miR-542-5p	C57	D2	0.20497924303836254	0.2592746343075725	0.7905873383479527	-6.108146173119451	0.42939871350618697	0.654833038096935
1682	mmu-miR-1198-5p	C57	M5	0.1606900933435611	0.17742351225870553	0.9056865761357208	-6.8510668848380325	0.3653506875600948	0.6554821159166407
1683	mmu-miR-152-5p	C3H	D2	-0.4464566081607604	0.4390317977005799	-1.0169117829256735	-5.6166907519366465	0.3094760412050095	0.6554874483856103
1684	mmu-miR-130b-5p	C3H	M3	0.5602577972534127	0.6620602691636361	0.8462338299822343	-5.018045047231723	0.3976533078002583	0.6555905885355611
1685	mmu-miR-146a-5p	C3H	M3	0.13040560588052053	0.1538723443349146	0.8474921627026298	-6.046598076392425	0.3969522324033871	0.6555905885355611
1686	mmu-miR-1191a	C57	D5	-0.32470156825959795	0.46266020917455	-0.7018143376516226	-5.682322302700977	0.4829812839211394	0.657630766053337
1687	mmu-miR-101b-3p	C57	D5	-0.1442203843450791	0.20901161842008253	-0.6900113277684756	-6.30965367915796	0.4903697363609756	0.6585253188011198
1688	mmu-miR-19b-3p	C57	D5	0.11255752693008868	0.16377861786768733	0.6872541018817312	-6.62167561028449	0.4921044362582659	0.6585253188011198
1689	mmu-miR-299a-3p	C57	D5	0.3854917965067741	0.5565511130662928	0.692644013202893	-5.635028299057934	0.4887164695606892	0.6585253188011198
1690	mmu-miR-324-5p	C57	D5	-0.17773015173539353	0.2600066807011235	-0.6835599425989117	-6.212702347361077	0.4944337639523161	0.6585253188011198
1691	mmu-miR-330-5p	C57	D5	0.4666332709302179	0.6809653801165868	0.6852525613715141	-5.4643445005756845	0.4933657618933936	0.6585253188011198
1692	mmu-miR-223-3p	C57	M5	0.1805395686151048	0.20126419980404855	0.8970277316625542	-6.93788833241414	0.3699504589635296	0.6598531578004476
1693	mmu-miR-135a-5p	C57	M1	-0.39421251697393256	0.33402317342876264	-1.1801951131932664	-5.988124917011678	0.2382428500855887	0.6600025379310038
1694	mmu-miR-146a-5p	C57	M1	0.1217503187183997	0.1045487442474054	1.1645316220182265	-6.5320277642804525	0.24452553044656866	0.6600025379310038
1695	mmu-miR-15a-5p	C57	M1	0.2366792289625073	0.2006903658378282	1.1793253152658092	-5.948585223684624	0.2385887072336959	0.6600025379310038
1696	mmu-miR-184-5p	C57	M1	0.4561382187901504	0.3915027656943584	1.1650957764785042	-5.3480576438610425	0.2442972426472795	0.6600025379310038
1697	mmu-miR-1843a-3p	C57	M1	-0.4171586029503407	0.34924048863416685	-1.19447376958437	-5.474113995005804	0.23261586441898585	0.6600025379310038
1698	mmu-miR-185-3p	C57	M1	-0.3906773786638957	0.32021329375178564	-1.2200535901758365	-5.3700517744256455	0.22277275778681885	0.6600025379310038
1699	mmu-miR-187-3p	C57	M1	0.2378160044475215	0.20037786945310285	1.1868376737241473	-5.767377883846719	0.2356132633370288	0.6600025379310038
1700	mmu-miR-193b-5p	C57	M1	-0.3172229070485604	0.2694139596154643	-1.177455346045669	-5.593951233384574	0.239333463256023	0.6600025379310038
1701	mmu-miR-195a-3p	C57	M1	-0.3540044093425463	0.2973202732595772	-1.1906500874008032	-5.579580431427251	0.2341133705997752	0.6600025379310038
1702	mmu-miR-218-5p	C57	M1	-0.17644261568379438	0.14986625561686778	-1.177333849821863	-6.211481755420188	0.2393819085354733	0.6600025379310038
1703	mmu-miR-30b-5p	C57	M1	-0.17141091211925286	0.14231041121988405	-1.2044860994351676	-6.405242805302633	0.2287269261667836	0.6600025379310038
1704	mmu-miR-450b-3p	C57	M1	0.2869237867372587	0.2462956413963069	1.1649568181987364	-5.667446581831932	0.2443534588606715	0.6600025379310038
1705	mmu-miR-1968-5p	C57	M5	-0.4894954908879541	0.5583941694460428	-0.8766128259783945	-5.745068889241706	0.38093718437747137	0.6601468251995952
1706	mmu-miR-378a-5p	C57	M5	-0.23024360674410535	0.2619404720460027	-0.8789921043727423	-6.555752071406093	0.3796464880587803	0.6601468251995952
1707	mmu-miR-486b-5p	C57	M5	0.1523793827192481	0.17299644959492122	0.8808237572276837	-6.976510396951529	0.3786547016314645	0.6601468251995952
1708	mmu-miR-672-5p	C57	M5	0.2449723641048687	0.2768621934998721	0.884816958964756	-6.5126249853906115	0.3764980444434705	0.6601468251995952
1709	mmu-miR-6967-3p	C57	M5	0.4734099451570815	0.531947483327344	0.8899561704773771	-5.896988545884423	0.37373364588680624	0.6601468251995952
1710	mmu-miR-335-3p	C57	D5	-0.26701060569998125	0.39405856421612256	-0.6775911753907182	-5.903613683797885	0.4982097760470196	0.6606694856275693
1711	mmu-miR-145a-5p	C57	M4	-0.1871074372254018	0.2155938739544224	-0.8678699157516749	-6.777335444627037	0.3857031225116103	0.66089579980922
1712	mmu-miR-7a-5p	C57	M4	-0.1734303734107252	0.1990532052377727	-0.8712764670308094	-6.669836585712737	0.3838418196126164	0.66089579980922
1713	mmu-miR-199b-5p	C3H	D2	-0.34941251634102866	0.3472423476053222	-1.0062497237179524	-5.975329549174068	0.3145731948656788	0.6616884443726347
1714	mmu-miR-93-5p	C57	M1	0.11381938248504395	0.09833318930619454	1.1574869409617925	-6.546043711148868	0.2473888311386555	0.6618736271692098
1715	mmu-let-7d-5p	C3H	D2	-0.21766518375163105	0.2203057674270231	-0.9880140056874964	-6.500769394771504	0.3234184787677151	0.6620311142560611
1716	mmu-miR-144-5p	C3H	D2	0.2839050958141591	0.2836825909920616	1.000784344295924	-6.416314791456642	0.31720731337606456	0.6620311142560611
1717	mmu-miR-215-5p	C3H	D2	-0.20047188915101088	0.2026459586468931	-0.9892715872036192	-6.56340740651636	0.32280332219857777	0.6620311142560611
1718	mmu-miR-872-3p	C3H	D2	-0.2754893590397307	0.2774183488758652	-0.9930466393302716	-5.992601358612427	0.3209613178156196	0.6620311142560611
1719	mmu-miR-10a-5p	C57	M4	-0.20664748736677474	0.2424220921550661	-0.8524284463092251	-6.3315776169645845	0.39420922091557703	0.662155150140051
1720	mmu-miR-200b-3p	C57	M4	-0.1464504732256966	0.1737274330248226	-0.8429899105501167	-6.83978089937272	0.39946409057629306	0.662155150140051
1721	mmu-miR-26a-1-3p	C57	M4	-0.4525094344517824	0.5321597952258182	-0.8503262337955524	-5.698103147332697	0.3953759783155587	0.662155150140051
1722	mmu-miR-29c-3p	C57	M4	0.12357186318071099	0.14635665901017372	0.8443200604362057	-6.8153422588683386	0.3987209895971259	0.662155150140051
1723	mmu-miR-450b-3p	C57	M4	-0.3082113001970215	0.36154913400432015	-0.8524741762853696	-5.963026446798684	0.3941838633551076	0.662155150140051
1724	mmu-miR-872-3p	C57	M4	0.2404928238444564	0.2819407254294144	0.8529907251893812	-6.248409000930498	0.39389750239719457	0.662155150140051
1725	mmu-miR-150-5p	C3H	M3	-0.1465558083345364	0.17644662447437368	-0.8305957043446955	-6.062740768322174	0.4064282712513164	0.6624156199710782
1726	mmu-miR-200a-5p	C3H	M3	-0.2600625070124769	0.3202629788624043	-0.8120280025379033	-5.485673670991149	0.41699606240802295	0.6624156199710782
1727	mmu-miR-26a-2-3p	C3H	M3	-0.4002422776638523	0.4794148114498162	-0.8348558870208134	-5.080202577784373	0.4040263697606896	0.6624156199710782
1728	mmu-miR-26a-5p	C3H	M3	-0.1469344917833464	0.1807286057002212	-0.8130118152245921	-6.066208535897513	0.4164320860364602	0.6624156199710782
1729	mmu-miR-30e-3p	C3H	M3	-0.15025196941693686	0.1840325035699624	-0.8164425658634621	-5.7732296112089845	0.4144689186550553	0.6624156199710782
1730	mmu-miR-324-5p	C3H	M3	-0.2028805385376904	0.24886907387802654	-0.8152099229377304	-5.617462051810937	0.4151736380682573	0.6624156199710782
1731	mmu-miR-93-5p	C3H	M3	-0.11800405949981575	0.1445614411668945	-0.8162900047709224	-6.078624864647606	0.41455610154670974	0.6624156199710782
1732	mmu-miR-744-5p	C3H	M3	0.08006970242102085	0.09917830483408444	0.807330822552065	-6.0506376379132405	0.41969496079461405	0.6632485131728356
1733	mmu-miR-101c	C57	M2	0.24485682857875798	0.20507214208638164	1.1940033691929646	-5.339762841496822	0.23279972381895234	0.6657595062718361
1734	mmu-miR-146b-5p	C57	M2	-0.23733107096937636	0.19832928972547129	-1.1966516458456111	-5.792647112749433	0.2317659707606736	0.6657595062718361
1735	mmu-miR-1839-5p	C57	M2	-0.18708290555132034	0.15735231178509665	-1.1889428469715029	-5.896465340433246	0.23478419891464136	0.6657595062718361
1736	mmu-miR-18a-3p	C57	M2	-0.3530179546726311	0.2941912245169165	-1.1999608596494078	-5.502646123908709	0.2304788158667112	0.6657595062718361
1737	mmu-miR-299a-3p	C57	M2	-0.6156186176013771	0.5188502896612718	-1.1865052980952944	-5.101455193921927	0.2357443497618305	0.6657595062718361
1738	mmu-miR-1843a-5p	C57	M4	-0.16419295738611872	0.19751680651018966	-0.8312860069335326	-6.478146819129126	0.4060384983657219	0.6658158172126085
1739	mmu-miR-376c-3p	C57	M4	0.42446384341181004	0.5104246912983698	0.8315895579661305	-5.826010541138289	0.4058671719242217	0.6658158172126085
1740	mmu-miR-101b-3p	C3H	D2	0.19653848883615144	0.2005962083435349	0.9797717038577602	-6.186694397204347	0.3274692023449263	0.6658540447680167
1741	mmu-miR-25-5p	C3H	M1	0.3880444638452336	0.3109967007987639	1.2477446315301104	-5.526403474904576	0.21245787068668293	0.6664940309151458
1742	mmu-miR-431-5p	C3H	M1	0.3619697223582832	0.2915394027969395	1.2415807910891523	-5.708359844210925	0.21472345435045	0.6664940309151458
1743	mmu-miR-499-5p	C3H	M1	0.3703686992602826	0.2993559588545009	1.2372183960443452	-5.9104266487010735	0.21633740675606367	0.6664940309151458
1744	mmu-miR-129-5p	C57	M2	0.535597254096055	0.4647501570834717	1.1524412545811331	-5.256238902034017	0.2494540434333513	0.6670321095926055
1745	mmu-miR-143-3p	C57	M2	-0.2101727074568931	0.1802306786891497	-1.1661316984739625	-6.142851514445541	0.24387844228979225	0.6670321095926055
1746	mmu-miR-17-3p	C57	M2	-0.25859988650574106	0.2264089254492261	-1.1421806185098209	-5.687115304247057	0.25369090069751554	0.6670321095926055
1747	mmu-miR-210-3p	C57	M2	-0.2518988476338864	0.2205126219619114	-1.142333012018678	-5.6855213295107285	0.2536276089195202	0.6670321095926055
1748	mmu-miR-320-3p	C57	M2	-0.12470359031814306	0.10577680896524284	-1.1789312944685193	-6.059256969099003	0.23874549821020866	0.6670321095926055
1749	mmu-miR-450a-5p	C57	M2	0.5912063124615141	0.5113663721945164	1.1561306034348064	-5.09192959825344	0.24794280136035995	0.6670321095926055
1750	mmu-miR-499-5p	C57	M2	0.5138887105504248	0.43799578202603984	1.1732731949456832	-5.439902902010576	0.24100503629326125	0.6670321095926055
1751	mmu-miR-669o-3p	C57	M2	0.3081078471158545	0.2650917641625788	1.162268650967573	-5.516904192494327	0.2454427600510153	0.6670321095926055
1752	mmu-let-7c-2-3p	C3H	M1	-0.28238332807625843	0.22980788386704945	-1.2287799849357015	-5.725835494991097	0.2194841480999703	0.6694266517049093
1753	mmu-miR-320-3p	C57	M6	0.24733457306781226	0.15146903940320805	1.6329051404981303	-5.036307017934289	0.1028481405271856	0.6694914455899711
1754	mmu-miR-375-3p	C57	M6	0.4222135866087644	0.2588062057669919	1.6313889589992725	-5.064219291069686	0.10316753423845457	0.6694914455899711
1755	mmu-miR-152-3p	C57	M2	-0.1722670929260648	0.15241931804466322	-1.1302182370057947	-6.1642969504012415	0.25869349373767936	0.6703037573882218
1756	mmu-miR-34c-5p	C57	M2	0.29285365458101165	0.25945958181268663	1.1287062614339425	-5.664832379196534	0.259330634005935	0.6703037573882218
1757	mmu-miR-19a-3p	C3H	D5	0.19712802684923506	0.18369529302598972	1.0731250844916576	-6.173432787474012	0.2835103856573412	0.670315252910768
1758	mmu-miR-222-5p	C3H	D5	0.4553170602451426	0.4226847166481624	1.077202563309482	-5.380443256493592	0.28168619663218786	0.670315252910768
1759	mmu-miR-501-3p	C57	D2	-0.16168390125213786	0.2106892577202341	-0.7674045796242324	-6.296760563614652	0.4430476965882276	0.6722863057682061
1760	mmu-miR-1843a-3p	C3H	D2	-0.533105219334121	0.5529369078426217	-0.9641339034757556	-5.5000916339164965	0.3352447471731106	0.6726950518934127
1761	mmu-miR-30d-3p	C3H	D2	-0.4715332358840381	0.4875255796652066	-0.9671969134580573	-5.52920301315167	0.3337124274291593	0.6726950518934127
1762	mmu-let-7f-5p	C57	M6	-0.5143383108580775	0.3288337073976349	-1.5641289177089297	-5.1975001376712475	0.1181482883877459	0.6741241778760293
1763	mmu-miR-155-5p	C57	M6	0.3931447417443437	0.25154706886809675	1.5629072662758643	-5.019750894016601	0.11843540737805952	0.6741241778760293
1764	mmu-miR-184-5p	C57	M6	-1.3039579326508957	0.8233248621968646	-1.5837708692187011	-4.332608112951884	0.11360663258602673	0.6741241778760293
1765	mmu-miR-296-5p	C57	M6	-0.7450120784979593	0.468015668797175	-1.5918528548684696	-4.569616992018799	0.11177837156377107	0.6741241778760293
1766	mmu-miR-376c-3p	C57	M6	1.1647054259763323	0.729584676921162	1.5963951311194946	-4.3765700517652615	0.1107610958244198	0.6741241778760293
1767	mmu-miR-669c-5p	C57	M6	-0.4493053780266347	0.2881976835781789	-1.5590180061414425	-4.831224898217994	0.11935313313214944	0.6741241778760293
1768	mmu-miR-99b-3p	C57	M6	0.5910602444377671	0.36643026634893583	1.6130224457903424	-4.607747582714817	0.10709962815237367	0.6741241778760293
1769	mmu-let-7c-2-3p	C57	M2	-0.35324661134281143	0.31692671679782936	-1.1146002928120158	-5.376152492975692	0.26532730425276857	0.6743735649757867
1770	mmu-miR-500-3p	C57	M2	0.4532436817242598	0.4065516450783568	1.1148489674341466	-5.338374764874401	0.26522076698961633	0.6743735649757867
1771	mmu-miR-499-5p	C57	D2	-0.33294894388901275	0.4378382347979752	-0.760438256477624	-6.011599353984293	0.44719719067830144	0.6752234809746631
1772	mmu-miR-301a-3p	C57	M4	0.08679369829943973	0.10625062727023722	0.8168770437344256	-6.791782763125037	0.4142206905132136	0.6756005914787709
1773	mmu-let-7c-2-3p	C3H	D2	-0.2784683414849627	0.3214318469663943	-0.8663371228242873	-5.850317088662004	0.3865424225860038	0.6771750042502834
1774	mmu-let-7d-3p	C3H	D2	0.09032760258567762	0.10099102697551253	0.8944121600781377	-6.645090853676593	0.3713469670040397	0.6771750042502834
1775	mmu-let-7e-3p	C3H	D2	-0.4147789761651408	0.4630452356016535	-0.8957634033880116	-5.639629726314928	0.3706251014992592	0.6771750042502834
1776	mmu-miR-126a-3p	C3H	D2	-0.1311882456720994	0.14301913621882806	-0.91727756956505	-6.663572931727004	0.3592495572733383	0.6771750042502834
1777	mmu-miR-130b-3p	C3H	D2	0.21214153330376195	0.2348922354884251	0.9031440858938724	-6.193946359608084	0.3666975908534723	0.6771750042502834
1778	mmu-miR-134-5p	C3H	D2	0.2278802095570676	0.2397557182263758	0.9504682984949896	-6.18156517857922	0.3421363865303326	0.6771750042502834
1779	mmu-miR-135a-5p	C3H	D2	-0.5065046639843924	0.5559851014390705	-0.91100402272182	-5.989718223124101	0.3625437490617015	0.6771750042502834
1780	mmu-miR-148a-3p	C3H	D2	0.20643596226965852	0.23131308676344706	0.8924525851871529	-6.685415335997957	0.3723953685497926	0.6771750042502834
1781	mmu-miR-151-5p	C3H	D2	-0.2548085478408533	0.27887035100177404	-0.9137168828651572	-6.195624625807503	0.36111692808164203	0.6771750042502834
1782	mmu-miR-17-3p	C3H	D2	-0.19193503188894206	0.21044682596573727	-0.91203576489289	-6.2564569377095225	0.36200069101867227	0.6771750042502834
1783	mmu-miR-181b-5p	C3H	D2	-0.2794335726736126	0.3239089853003597	-0.8626916367092897	-6.188933286421765	0.3885430352255724	0.6771750042502834
1784	mmu-miR-1843b-5p	C3H	D2	-0.2725449966064004	0.3098156991668944	-0.8797004068524732	-5.801266559692495	0.3792627733986095	0.6771750042502834
1785	mmu-miR-185-3p	C3H	D2	-0.35240363687717696	0.3886123591802418	-0.9068256028206482	-5.712799447386116	0.3647482845499905	0.6771750042502834
1786	mmu-miR-18a-5p	C3H	D2	0.1597632285058328	0.18314495565423056	0.8723321258569555	-6.504756543446437	0.3832661386606932	0.6771750042502834
1787	mmu-miR-192-3p	C3H	D2	0.34331960138084217	0.3957211526748813	0.8675796051339931	-5.8491316944379985	0.3858620000886139	0.6771750042502834
1788	mmu-miR-1934-5p	C3H	D2	0.3662198615586416	0.42334903839494176	0.8650541948721651	-5.6333436648442445	0.3872457635854679	0.6771750042502834
1789	mmu-miR-1a-3p	C3H	D2	0.4653836714820088	0.5121860771139071	0.9086222610820992	-6.6432409725583055	0.3637993409391679	0.6771750042502834
1790	mmu-miR-215-3p	C3H	D2	-0.23005875758766425	0.2618887276157442	-0.878459946260908	-6.270594318485423	0.37993493581047105	0.6771750042502834
1791	mmu-miR-21a-5p	C3H	D2	-0.12555605562156558	0.13797422132078194	-0.9099964791948716	-6.675307287860143	0.363074563077911	0.6771750042502834
1792	mmu-miR-223-5p	C3H	D2	0.16505800368416512	0.18890249342357185	0.8737735574196962	-6.2944298364771525	0.3824809407978497	0.6771750042502834
1793	mmu-miR-483-5p	C3H	D2	0.39594737355095866	0.4363004718541994	0.9075107617194471	-5.825880800955678	0.3643862205850249	0.6771750042502834
1794	mmu-miR-93-3p	C3H	D2	-0.1767244974346056	0.19051382769297667	-0.9276203180349024	-6.2503390436725486	0.3538599445256065	0.6771750042502834
1795	mmu-miR-93-5p	C3H	D2	0.12649825746419194	0.1401225610521762	0.902768665619014	-6.6775064991379605	0.3668967350128506	0.6771750042502834
1796	mmu-miR-652-3p	C3H	PT	-0.4140973115741877	0.19177796423422214	-2.159253870629488	-3.6017218010685683	0.031101192375173742	0.6775616910305707
1797	mmu-let-7i-3p	C57	M4	-0.4959190051619909	0.6135480666464403	-0.8082806093296133	-5.679147800708049	0.4191484057022935	0.6777717593787005
1798	mmu-miR-181c-3p	C57	M4	-0.3563061718371181	0.4416247492645224	-0.8068075270475829	-5.830656580769562	0.4199962705658177	0.6777717593787005
1799	mmu-miR-196b-5p	C3H	M1	0.5250159386984266	0.4342628753377541	1.2089818598702182	-5.368808679911053	0.2269958742183193	0.6787621729077196
1800	mmu-miR-409-3p	C3H	M1	0.22266194787516455	0.1838559617779554	1.211067325323263	-6.022599278571341	0.22619606975117615	0.6787621729077196
1801	mmu-miR-136-5p	C57	D2	-0.14779104576433702	0.19763562727743447	-0.7477955660133724	-6.497103327039149	0.4547840784287445	0.6789551440248093
1802	mmu-miR-149-5p	C57	D2	-0.15878215831037767	0.21261619164589093	-0.7468018173085659	-6.3701239572232415	0.4553834912158191	0.6789551440248093
1803	mmu-miR-425-3p	C57	D2	0.181924294696846	0.24412613026807325	0.7452061542821171	-6.10652777938796	0.4563469000822489	0.6789551440248093
1804	mmu-miR-497a-5p	C57	M3	-0.3436425938203902	0.251250941899365	-1.3677265892918775	-5.532403537179693	0.1717482839950806	0.6803016443960985
1805	mmu-miR-130b-3p	C57	M4	-0.19832316885780446	0.2548788145082941	-0.7781077028328327	-6.364033468651113	0.4367155319636351	0.6803531972351268
1806	mmu-miR-141-3p	C57	M4	-0.17539216874162555	0.2258242310267343	-0.776675593864246	-6.90048149273395	0.43755975555571996	0.6803531972351268
1807	mmu-miR-142a-5p	C57	M4	-0.1752232331157355	0.224926124870744	-0.7790257055129957	-6.884603161070294	0.4361748670580881	0.6803531972351268
1808	mmu-miR-191-5p	C57	M4	-0.11558145850796465	0.14556751893682768	-0.7940058287187256	-6.890671834017283	0.4274069714486063	0.6803531972351268
1809	mmu-miR-194-5p	C57	M4	0.2110892536521352	0.2684205823240693	0.7864123228720332	-6.446566600883781	0.43183854950343337	0.6803531972351268
1810	mmu-miR-1964-3p	C57	M4	0.35665269106339115	0.455375849803291	0.7832051067650044	-5.8441463863758925	0.4337182661880716	0.6803531972351268
1811	mmu-miR-382-5p	C57	M4	-0.16898705820841542	0.2171406340969588	-0.7782378407026223	-6.802414115001519	0.4366388627239962	0.6803531972351268
1812	mmu-miR-467e-5p	C57	M4	-0.4755195507727589	0.6147717260082286	-0.7734896233116522	-5.746581347590923	0.4394412454272786	0.6803531972351268
1813	mmu-miR-22-5p	C57	M1	-0.1744006783389933	0.15370327624872254	-1.1346581712206198	-6.055973224809886	0.2568288078524027	0.6811546643041984
1814	mmu-miR-151-5p	C57	M5	-0.2331400633606462	0.2742481361859776	-0.850106281862005	-6.622251299383109	0.3954981754167478	0.6815081553791417
1815	mmu-miR-15b-5p	C3H	M3	0.1853240755568457	0.23652404298838425	0.7835316579885581	-5.772826039286286	0.4335266614506024	0.6815754213527512
1816	mmu-miR-339-3p	C57	D2	0.2605754933003697	0.3532620367578556	0.7376266515696446	-5.928074188844294	0.4609387979307778	0.6824579289751808
1817	mmu-miR-18a-3p	C3H	D2	0.23648846620535655	0.2777202055931472	0.8515349673613809	-6.167821666821169	0.3947048590071631	0.6840055795294588
1818	mmu-miR-486b-3p	C57	M4	0.19252987928161813	0.2539484375335048	0.7581455556552367	-6.132402169435201	0.4485676660744872	0.6840656907635929
1819	mmu-miR-671-3p	C57	M4	-0.16338205158894858	0.2145417058422703	-0.7615398178527863	-6.392488690829308	0.4465395751614917	0.6840656907635929
1820	mmu-miR-8114	C57	M4	0.2200116765799596	0.2885353468528304	0.762512042214981	-6.440374108813275	0.4459596302126615	0.6840656907635929
1821	mmu-miR-23a-3p	C57	M4	0.09362046040836702	0.12431672120526553	0.7530801930802664	-6.922776530660441	0.45160396879152404	0.6852697038876359
1822	mmu-miR-187-3p	C3H	M3	-0.23287680923081044	0.3006784838388279	-0.7745044017038444	-5.399467284588677	0.4388414588508052	0.6863930510230543
1823	mmu-miR-205-3p	C57	M4	0.3609826395856577	0.4842484430415424	0.7454492518723285	-5.877445070493571	0.4562000516724872	0.6866948826039716
1824	mmu-miR-378a-5p	C57	M4	-0.17640914160432966	0.2370933582286766	-0.7440492762947116	-6.553157622209811	0.4570461021921516	0.6866948826039716
1825	mmu-let-7g-5p	C57	M4	-0.0997246486333072	0.13470869713825445	-0.7402985163679346	-6.928089595635918	0.4593171536162422	0.6867241757497738
1826	mmu-let-7g-5p	C3H	D2	-0.1113076350014186	0.13201442873675565	-0.8431474958193579	-6.718243012711628	0.3993760104992452	0.6879046701554662
1827	mmu-miR-1198-5p	C3H	D2	0.14096516296144926	0.1698848974833416	0.8297686554231335	-6.600687821940073	0.40689555112742937	0.6879046701554662
1828	mmu-miR-200a-5p	C3H	D2	-0.2802982965499492	0.3387673542412717	-0.8274064576786799	-6.021374361998679	0.4082319517971783	0.6879046701554662
1829	mmu-miR-361-3p	C3H	D2	-0.2105099296771229	0.2542456193745131	-0.8279785909193348	-6.18078283428567	0.40790803037976064	0.6879046701554662
1830	mmu-miR-98-5p	C3H	D2	-0.23094617654340066	0.27597854301718666	-0.8368265663646844	-6.3757284186377134	0.4029181807879382	0.6879046701554662
1831	mmu-miR-185-5p	C3H	M3	0.08642714557176845	0.11309512246497667	0.7641987000680178	-6.058850749733938	0.4449545362016116	0.6881007224683148
1832	mmu-miR-1964-3p	C3H	M3	0.3968081544044999	0.5169396462356165	0.7676102177383358	-5.088903221848873	0.44292554406389817	0.6881007224683148
1833	mmu-miR-532-3p	C3H	M3	-0.1302719638432981	0.1711248412679762	-0.7612685737384921	-5.769370328900867	0.4467014526187748	0.6881007224683148
1834	mmu-miR-330-5p	C57	M2	0.6646796444667267	0.6066536651487375	1.095649268522531	-5.074877116304638	0.27353328405280225	0.6894847242653279
1835	mmu-miR-542-5p	C3H	D5	0.2659126342329943	0.2532229440992471	1.0501127185725068	-5.8043635549736186	0.2939557687156387	0.6896654573713062
1836	mmu-miR-125b-5p	C3H	M1	-0.13496782308237165	0.115791030985037	-1.165615522499431	-6.6576820790103985	0.24408705763783076	0.6913374223450718
1837	mmu-miR-129-5p	C3H	M1	-0.32753587179868937	0.2890014283586246	-1.1333365155283837	-5.891366656246906	0.2573828978419773	0.6913374223450718
1838	mmu-miR-133a-3p	C3H	M1	0.3956387910069719	0.3469038649675568	1.1404853936809636	-6.5965505066592955	0.2543957010022263	0.6913374223450718
1839	mmu-miR-19a-3p	C3H	M1	-0.15829413770346967	0.13484787176980026	-1.1738719760716334	-6.462518987938802	0.2407652043081067	0.6913374223450718
1840	mmu-miR-200a-5p	C3H	M1	-0.2695292732390517	0.2383291399062569	-1.1309119537168932	-5.994892784834626	0.2584015283519285	0.6913374223450718
1841	mmu-miR-200c-5p	C3H	M1	-0.4031718803806945	0.34449332113920544	-1.1703329372176066	-5.63234801179852	0.2421851538533272	0.6913374223450718
1842	mmu-miR-215-3p	C3H	M1	-0.20404799529698006	0.1791093452980921	-1.1392370116555477	-6.307670033634458	0.2549155953470492	0.6913374223450718
1843	mmu-miR-30c-5p	C3H	M1	-0.1457712262521884	0.12489585240729414	-1.1671422504633555	-6.598371939081929	0.2434703854584692	0.6913374223450718
1844	mmu-miR-361-3p	C3H	M1	-0.21004465100435432	0.18303086794614967	-1.1475914055445144	-6.1151543339968875	0.2514504462952579	0.6913374223450718
1845	mmu-miR-669f-3p	C3H	M1	-0.3828172902308493	0.336050704763576	-1.1391652652541684	-5.6788994388718015	0.2549454969348436	0.6913374223450718
1846	mmu-miR-7a-1-3p	C3H	M1	-0.23492197631930625	0.2041225397320668	-1.1508869947810128	-5.985032699116512	0.2500926305973734	0.6913374223450718
1847	mmu-miR-99b-5p	C3H	M1	-0.1261513697272214	0.11015378122268864	-1.14522959018712	-6.564928217977923	0.2524267012279597	0.6913374223450718
1848	mmu-miR-30b-5p	C57	D5	-0.13116808592388018	0.20588626894891124	-0.6370900137902267	-6.703625743138907	0.524232593527296	0.6921685758693735
1849	mmu-miR-467c-5p	C57	M6	-1.0054122866873798	0.6545197264592832	-1.5361069285509532	-4.611918087468687	0.12487308053291887	0.6924779920461865
1850	mmu-miR-203-3p	C57	M4	0.16803519257095267	0.230154104280052	0.7300986141289364	-6.918134969361866	0.4655250128189015	0.6926103849256826
1851	mmu-let-7a-1-3p	C3H	M3	-0.2477913455162395	0.3292990840440264	-0.7524811258907435	-5.335123942096347	0.4519638327812766	0.6927083869260773
1852	mmu-miR-30c-5p	C57	D2	-0.12555579358033775	0.1740014983878314	-0.7215788067553696	-6.6876090866281785	0.4707459318288956	0.6936111555933003
1853	mmu-miR-130b-5p	C57	D2	-0.39535281439349057	0.5517712082756936	-0.716515846538973	-5.701271689754062	0.4738637735945808	0.6948483218574381
1854	mmu-miR-148a-3p	C57	D5	0.14477533015329944	0.2306551164702589	0.6276701439309588	-6.811795570306376	0.5303835504771427	0.6951277686037654
1855	mmu-miR-652-3p	C57	D5	-0.18896009860776	0.3015255215660521	-0.6266802810798435	-6.236073958228598	0.5310320330645159	0.6951277686037654
1856	mmu-miR-376b-3p	C57	D2	0.40090542107869387	0.562952111241291	0.7121483569796205	-5.5426206428563045	0.4765624445460458	0.6954619406054735
1857	mmu-miR-205-3p	C57	M1	0.3945531842924455	0.3533984361666692	1.1164542451635722	-5.4951830603261245	0.2645337437426711	0.6955413089785748
1858	mmu-miR-17-3p	C3H	M3	-0.18349879947184355	0.24611761398702175	-0.7455736162041607	-5.6256914829275	0.4561249369744571	0.695590528886047
1859	mmu-miR-210-3p	C57	M4	0.1653707567794136	0.22898930794078226	0.7221767612930611	-6.446347907530294	0.4703784534209312	0.6964341179290486
1860	mmu-miR-700-3p	C57	D2	0.229611578061208	0.32640048664381555	0.703465795722822	-5.9364868670366535	0.4819523550853518	0.6966609872086839
1861	mmu-miR-8114	C57	D2	0.19591293426087475	0.2780924971314253	0.7044883852737931	-6.29675219142579	0.4813158373150584	0.6966609872086839
1862	mmu-miR-106a-5p	C57	M4	-0.1543604961448093	0.21606584809419813	-0.7144141358124899	-6.48071427833537	0.4751613686969692	0.6967510454450749
1863	mmu-miR-20b-5p	C57	M4	0.17193101972449742	0.2397419802260819	0.7171502444518174	-6.475237920300533	0.4734724803863671	0.6967510454450749
1864	mmu-miR-30a-3p	C3H	D5	0.16969289027953405	0.16394458894599226	1.0350624645222994	-6.159391757039818	0.3009252560481706	0.6968384094026062
1865	mmu-miR-450b-5p	C3H	D5	-0.4673200157004176	0.45210435283595896	-1.0336552009928988	-5.386038858526995	0.3015825247250624	0.6968384094026062
1866	mmu-miR-145a-5p	C57	M1	-0.16595598581458934	0.15081837721836908	-1.1003697883203094	-6.533818570971272	0.2714731790832022	0.6977613237962431
1867	mmu-miR-152-3p	C57	M1	-0.1189541108517762	0.1082772340571382	-1.0986068483149818	-6.592547119630255	0.27224130338279645	0.6977613237962431
1868	mmu-miR-328-3p	C57	M1	-0.1282835597768628	0.11670496754367772	-1.0992125054904085	-6.591939374660263	0.27197724680437063	0.6977613237962431
1869	mmu-miR-106a-5p	C57	M5	-0.19751075709347354	0.24232721257831136	-0.8150580984776741	-6.500630617099068	0.4152604872950152	0.6979769970018139
1870	mmu-miR-146b-5p	C57	M5	-0.18233965009993106	0.22457242538786265	-0.8119414028013872	-6.679148600760933	0.41704572780804494	0.6979769970018139
1871	mmu-miR-222-3p	C57	M5	0.11883816712060913	0.1468322192781473	0.8093466659077839	-6.92441324599854	0.4185354429092627	0.6979769970018139
1872	mmu-miR-335-3p	C57	M5	0.3772111808747591	0.4649932624187149	0.8112185946795285	-6.0670283961740425	0.4174603982911755	0.6979769970018139
1873	mmu-miR-351-5p	C57	M5	-0.2601857672944821	0.3248362376080785	-0.8009751904847559	-6.396522901446392	0.4233630965420838	0.6979769970018139
1874	mmu-miR-361-3p	C57	M5	-0.2118413151356986	0.2583966305313423	-0.8198300213903262	-6.525220746471324	0.4125359155556568	0.6979769970018139
1875	mmu-miR-409-3p	C57	M5	-0.23636881513100416	0.2940632672384549	-0.8038025876225252	-6.396918764501878	0.421728956229637	0.6979769970018139
1876	mmu-miR-500-3p	C57	M5	0.3635332262046624	0.4515930894496821	0.8050017475857953	-6.11575113946128	0.42103700265936617	0.6979769970018139
1877	mmu-miR-140-5p	C57	M5	0.1492638994528228	0.18916009027693412	0.7890876941023737	-6.953623424964175	0.4302741652851607	0.6984440953209902
1878	mmu-miR-18a-5p	C57	M5	0.16475753896871126	0.20709760610953945	0.7955550141973471	-6.805039464265479	0.4265061352110344	0.6984440953209902
1879	mmu-miR-669o-3p	C57	M5	-0.2353531894269283	0.29841664547844515	-0.7886731286372831	-6.3692593391310615	0.4305163603945775	0.6984440953209902
1880	mmu-miR-145a-5p	C57	M5	0.18412556338860145	0.2379249393088277	0.7738808883317844	-6.9671183823291525	0.4392099317134823	0.698886546358621
1881	mmu-miR-1839-5p	C57	M5	-0.1370945068319669	0.17744074182166444	-0.7726213575558241	-6.812672699380142	0.4399548095110008	0.698886546358621
1882	mmu-miR-339-3p	C57	M5	-0.3064598550965534	0.3921463817949071	-0.7814935170225088	-6.215381164898457	0.4347233475299842	0.698886546358621
1883	mmu-miR-501-3p	C57	M5	-0.17750528863961712	0.22943815104556525	-0.7736520183357192	-6.63912006281425	0.4393452298841095	0.698886546358621
1884	mmu-miR-92a-3p	C3H	M1	0.1479146662290063	0.13222386354855853	1.1186684631604746	-6.6919014783758355	0.26358812560436634	0.699081550515928
1885	mmu-miR-379-5p	C57	M2	-0.4154986577522957	0.3841055627194477	-1.0817303837272922	-5.539109740554812	0.27966989912996737	0.6991747478249184
1886	mmu-miR-365-3p	C57	M5	0.21444037727592224	0.27907649838977394	0.7683928188622418	-6.803110263847457	0.4424608421460856	0.6992256831842286
1887	mmu-miR-181c-5p	C3H	M1	-0.14557728643140955	0.13131540361456867	-1.1086078435908535	-6.464529786271088	0.2679035232784537	0.6994979542954779
1888	mmu-miR-206-3p	C3H	M1	0.4100469806657472	0.3702071296382555	1.107615029095795	-6.711448429789718	0.26833200213957675	0.6994979542954779
1889	mmu-miR-872-5p	C3H	D5	0.1699514376939124	0.1656445901215452	1.0260005326416457	-6.310783483483408	0.3051744287287697	0.6998360959569532
1890	mmu-let-7d-5p	C57	M1	0.16597462295105458	0.15716354034234575	1.0560631466402184	-6.544519062888149	0.29123038875311696	0.7000989206055507
1891	mmu-miR-191-5p	C57	M1	-0.1070111235799267	0.10000422004757352	-1.0700660785016862	-6.63652046246606	0.2848841793686164	0.7000989206055507
1892	mmu-miR-200b-5p	C57	M1	-0.23583705680169145	0.22259109509100894	-1.0595080486273123	-6.000683453101312	0.2896603777974192	0.7000989206055507
1893	mmu-miR-25-3p	C57	M1	0.10233484482326992	0.09673681237677123	1.0578686883406436	-6.657790431246992	0.29040680139082226	0.7000989206055507
1894	mmu-miR-27a-3p	C57	M1	0.10209095241262388	0.09587928251932523	1.0647863618717284	-6.623440318579951	0.2872658852834432	0.7000989206055507
1895	mmu-miR-322-3p	C57	M1	-0.18265968711538785	0.17306554019222314	-1.0554364948244952	-6.152004883578112	0.2915165997275572	0.7000989206055507
1896	mmu-miR-409-3p	C57	M1	-0.16334318437512166	0.15055849859029846	-1.0849150722445302	-6.216074640458702	0.2782576164447221	0.7000989206055507
1897	mmu-miR-669o-3p	C57	M1	-0.22216102757062872	0.2066786792844296	-1.0749102342815555	-5.896872715146356	0.2827107584597328	0.7000989206055507
1898	mmu-miR-101a-3p	C3H	M1	-0.09445441476753658	0.0891353378613664	-1.0596741655306563	-6.726727502431532	0.2895848147288195	0.7013571948670082
1899	mmu-miR-138-5p	C3H	M1	-0.262693009984031	0.24146718442853746	-1.0879035617437092	-5.926003314961813	0.2769367696496643	0.7013571948670082
1900	mmu-miR-146b-5p	C3H	M1	-0.13920838630666574	0.13111810856068068	-1.0617022151615385	-6.54503689230899	0.2886633699616079	0.7013571948670082
1901	mmu-miR-215-5p	C3H	M1	0.15734546960725734	0.14606307155602746	1.0772433300973148	-6.721932977268492	0.2816679986874807	0.7013571948670082
1902	mmu-miR-23b-3p	C3H	M1	-0.11557640808329415	0.10838198835809258	-1.0663802153309028	-6.666275982549966	0.28654547597538776	0.7013571948670082
1903	mmu-miR-296-5p	C3H	M1	-0.21555211940709015	0.2029650029147402	-1.06201619151868	-6.197260300537302	0.2885208918935089	0.7013571948670082
1904	mmu-miR-34c-5p	C3H	M1	0.1907553245492464	0.1796848601245344	1.0616104462949152	-6.2848521263281425	0.2887050223561445	0.7013571948670082
1905	mmu-miR-381-3p	C3H	M1	0.1695909116648302	0.1600924911560287	1.059330830822941	-6.573225030492938	0.2897410050926001	0.7013571948670082
1906	mmu-miR-92b-3p	C3H	M1	-0.3755434646730129	0.3442565128844829	-1.0908826721283509	-5.793738573837285	0.2756243345119939	0.7013571948670082
1907	mmu-miR-183-5p	C57	D5	-0.16438716553986946	0.27168135309375063	-0.6050734202694561	-6.802548437318632	0.5452868481882404	0.7017404586388748
1908	mmu-miR-450b-3p	C57	D5	0.22509940998201028	0.3719973911675354	0.6051101844438282	-5.895855109033254	0.5452624329225163	0.7017404586388748
1909	mmu-miR-486b-3p	C57	D5	-0.15247302474639526	0.2494336686257481	-0.6112768399969561	-6.029999528628112	0.5411748354161926	0.7017404586388748
1910	mmu-miR-669a-3p	C57	D5	-0.20480123560404276	0.3333993419026986	-0.6142820631715981	-5.976602048976187	0.5391883803269639	0.7017404586388748
1911	mmu-miR-21a-3p	C57	M1	0.3307248485750707	0.3183244868371331	1.0389550984944556	-5.6643334190706085	0.2991121664597125	0.7017631597708639
1912	mmu-miR-486a-3p	C57	M1	0.17529554264155411	0.16847938438165014	1.040456927623047	-5.989852000696122	0.2984146090039776	0.7017631597708639
1913	mmu-miR-542-3p	C57	M1	0.21556322834691954	0.2068636424510165	1.0420546877780277	-5.966693650658763	0.29767368988616144	0.7017631597708639
1914	mmu-miR-491-5p	C57	D5	0.2538168318620522	0.4222913789613768	0.6010466812898554	-5.88812858855604	0.5479643103373399	0.7022231708104567
1915	mmu-miR-340-5p	C57	M6	0.2787182779780544	0.1834213981220726	1.519551594479499	-5.205092546424204	0.12898437295808612	0.7025041741467191
1916	mmu-miR-125b-1-3p	C3H	D5	-0.4180753690268535	0.4126431533146607	-1.0131644392220185	-5.444611517056369	0.3112612485739428	0.7032198578892781
1917	mmu-miR-143-3p	C3H	D5	0.18596021365571855	0.18340372723696488	1.0139391192167573	-6.393391511555468	0.31089163987211405	0.7032198578892781
1918	mmu-miR-26a-1-3p	C3H	M3	0.35927241322355385	0.4913731164884994	0.7311600923368031	-5.1814494728901215	0.4648768069859464	0.7033434987180631
1919	mmu-miR-455-5p	C3H	M3	0.15910935840051274	0.2180732491519227	0.7296142879481188	-5.793580700039724	0.4658209401345861	0.7033434987180631
1920	mmu-miR-15b-3p	C3H	D5	-0.18983354222596385	0.18855659723937576	-1.0067722106003376	-6.156976678945488	0.3143221313382694	0.7049136033689131
1921	mmu-miR-135a-5p	C57	M5	-0.3338578477297727	0.4437755838640615	-0.7523123395451178	-6.691665989457658	0.4520652532739704	0.7053341454871559
1922	mmu-miR-152-5p	C57	M5	-0.4158036638329457	0.5541690834973371	-0.7503191286111215	-5.962423837116	0.4532639098868282	0.7053341454871559
1923	mmu-miR-26a-2-3p	C57	M5	0.3295943653922815	0.439030056125561	0.7507330324965694	-6.078832583528826	0.4530148529121	0.7053341454871559
1924	mmu-miR-1198-5p	C3H	M1	0.12477843148188228	0.11954810214387818	1.043750835389334	-6.67387706149188	0.2968884948010753	0.7054728282222291
1925	mmu-miR-17-5p	C3H	M1	0.16279793240518892	0.15645661571351627	1.0405308312643302	-6.737621989746988	0.2983803109530084	0.7054728282222291
1926	mmu-miR-211-5p	C3H	M1	-0.48866555668011097	0.4673415920289223	-1.0456282193044548	-5.591469753145868	0.2960210194639001	0.7054728282222291
1927	mmu-miR-141-5p	C57	D5	0.29732790746030746	0.500901279110827	0.5935858418810747	-5.876190916696943	0.5529423156061615	0.705637683095729
1928	mmu-miR-320-3p	C57	D2	-0.07486369546050753	0.10853669525506897	-0.6897546980269899	-6.686668133020092	0.490531055009186	0.7057168480084988
1929	mmu-let-7b-5p	C57	M1	-0.1433587781478316	0.14123108070672005	-1.0150653625991144	-6.693589316772478	0.3103548138716347	0.706465238886568
1930	mmu-miR-155-5p	C57	M1	0.139646789732212	0.13758176284407775	1.0150094521646342	-6.394298464599567	0.3103814492157381	0.706465238886568
1931	mmu-miR-190a-5p	C57	M1	-0.2687396677529268	0.2618101866173921	-1.0264675764723448	-5.808440582701137	0.30495446030925744	0.706465238886568
1932	mmu-miR-434-5p	C57	M1	-0.17906750056600276	0.17640454758095195	-1.0150957161908127	-6.354244638781108	0.310340354263643	0.706465238886568
1933	mmu-miR-20a-5p	C3H	M3	-0.09444612940915853	0.13097475602574166	-0.7211017777394921	-6.12742250147546	0.4710392081465893	0.7077190073138411
1934	mmu-miR-322-5p	C57	D5	0.1014338383398492	0.1739062763899086	0.5832672658255775	-6.746844293802033	0.5598634525129265	0.7093392866360111
1935	mmu-miR-421-3p	C57	D5	0.17309484176345435	0.2972453700728041	0.582329816343509	-6.026424782664791	0.5604943215714056	0.7093392866360111
1936	mmu-miR-146a-5p	C57	D2	-0.10207628620420016	0.14989842554123725	-0.6809697022209139	-6.763985794337374	0.4960705385053345	0.7103357476250094
1937	mmu-miR-1247-5p	C57	M3	0.5237581582420914	0.3918360907380474	1.3366766630801177	-5.221774534050628	0.18167509055535416	0.7103961874279874
1938	mmu-miR-93-3p	C57	D5	0.13893034797532255	0.2411766239563408	0.5760522960155232	-6.206603526197793	0.5647277279263281	0.7117436240393804
1939	mmu-miR-18b-5p	C57	D5	-0.1303593705989563	0.2280703542355687	-0.5715752537671382	-6.351995739182844	0.5677563187190107	0.71261595559382
1940	mmu-miR-15b-5p	C57	M3	-0.2899870533264606	0.22326639655047603	-1.298838776487801	-5.757817433022766	0.194340884041334	0.7141442124410465
1941	mmu-miR-184-5p	C57	M3	-0.6805318719367544	0.5169612475055879	-1.316407903339792	-4.987578905336216	0.1883813356217312	0.7141442124410465
1942	mmu-miR-200a-5p	C57	M3	-0.3893405070028848	0.29546630934907875	-1.3177154033588931	-5.47499949539937	0.18794328323814466	0.7141442124410465
1943	mmu-miR-28a-3p	C57	M3	-0.16335662350565985	0.1252584069198033	-1.304156962576164	-5.7896295595479215	0.19252247836754352	0.7141442124410465
1944	mmu-miR-511-5p	C57	M3	0.445280685656394	0.3405937599927629	1.307365953110402	-4.989382208163423	0.19143133073942306	0.7141442124410465
1945	mmu-miR-26a-1-3p	C57	D5	0.3062507075089953	0.5421175015957993	0.5649157361780485	-5.665323541378603	0.5722756465132065	0.7145028824465193
1946	mmu-miR-27a-3p	C57	D5	0.0760556704066584	0.13689072481929315	0.5555940368279738	-6.825633417371769	0.5786302031616074	0.7145028824465193
1947	mmu-miR-676-3p	C57	D5	-0.06897927006186855	0.12340459523322166	-0.5589684073879503	-6.791099895557928	0.5763260780430925	0.7145028824465193
1948	mmu-miR-872-3p	C57	D5	0.20665966350387244	0.3716036187419761	0.5561293084375669	-5.970130505841294	0.5782644138336435	0.7145028824465193
1949	mmu-miR-130b-3p	C57	D2	0.17852153057512954	0.26554644635657243	0.6722798705255993	-6.179443178481666	0.5015827359369113	0.7148725909381212
1950	mmu-let-7a-5p	C57	M2	0.2377064634704613	0.22391266823777028	1.0616034605868907	-6.250985550047952	0.2887081932214772	0.7159024303459393
1951	mmu-miR-434-3p	C57	D2	-0.11314206029803042	0.16969182087470444	-0.6667502282362288	-6.662513750678768	0.5051071783541007	0.7165473925488406
1952	mmu-miR-212-3p	C3H	M1	-0.3491614498296063	0.3414840746454709	-1.022482381329513	-5.697873276213177	0.3068347968353189	0.7168417808558217
1953	mmu-miR-664-5p	C3H	M1	-0.2862345153004733	0.2805521290298699	-1.0202542974464412	-5.799032438286513	0.3078894206298775	0.7168417808558217
1954	mmu-let-7d-3p	C3H	M4	0.2899768801363898	0.11485807612254507	2.5246538156098484	-2.926655052039868	0.011756732812264251	0.7171607015481194
1955	mmu-miR-107-3p	C3H	M4	-1.3027376068426395	0.5100689208000402	-2.5540423141235564	-3.2383381656298824	0.010816178317731209	0.7171607015481194
1956	mmu-miR-10a-5p	C57	D5	0.1258836911476644	0.2313173188418583	0.5442034854023432	-6.367201368434925	0.5864398760289256	0.717393895357374
1957	mmu-miR-26a-2-3p	C57	D5	-0.2898811495738961	0.5349385554137407	-0.5418961610454338	-5.619247619565131	0.5880277830798147	0.717393895357374
1958	mmu-miR-669f-3p	C57	D5	-0.3238536159762271	0.5945109596206246	-0.5447395220146788	-5.634113174231738	0.5860712593841201	0.717393895357374
1959	mmu-miR-1843a-3p	C3H	M2	-1.0870614379861774	0.5746706358450284	-1.891625167845405	-3.957344241588825	0.058870417640906926	0.7182190952190644
1960	mmu-miR-135b-5p	C57	M3	-0.5074909228836089	0.3937815782450815	-1.2887624787967027	-5.464673765621788	0.1978207588271816	0.7182777552653616
1961	mmu-miR-29c-5p	C57	M4	-0.34604794339169365	0.5042388036227806	-0.6862778923507263	-5.828114488705228	0.4927194048966813	0.7190402798731473
1962	mmu-miR-202-5p	C3H	M4	-2.621529825076588	1.0663778509325574	-2.4583498454924166	-3.4736250295163535	0.014150187283648976	0.7193011869188229
1963	mmu-miR-126a-5p	C3H	M2	0.2867791467524992	0.15986391055791427	1.7938954811730758	-4.859826551137108	0.07317446816816922	0.7199423481061809
1964	mmu-miR-1981-5p	C3H	M2	-1.1057724642421074	0.6114890165598436	-1.808327597547111	-4.070642728451692	0.07089818335734126	0.7199423481061809
1965	mmu-miR-27a-3p	C3H	M2	0.2534762355864775	0.13985156700093904	1.812466181267568	-4.808210649205379	0.0702562684412546	0.7199423481061809
1966	mmu-miR-338-3p	C3H	M2	-0.4795063559721866	0.2627636916821065	-1.8248577377741253	-4.424708542508184	0.06836278706085827	0.7199423481061809
1967	mmu-miR-339-5p	C3H	M2	-0.32117270297487893	0.17297500108191532	-1.8567579185779688	-4.651991322198134	0.06368096766192538	0.7199423481061809
1968	mmu-miR-466d-3p	C3H	M2	-0.9259803328384388	0.4997130720233608	-1.8530240345506728	-4.035865815935199	0.06421487790808804	0.7199423481061809
1969	mmu-miR-669a-3p	C3H	D5	0.2708669162766073	0.274237059429254	0.9877108398126035	-5.7794225729849895	0.3235668893179268	0.7203496441019537
1970	mmu-miR-376c-3p	C57	D2	-0.261261413559009	0.3965860901178935	-0.6587760389713709	-5.972700291241982	0.5102126298364273	0.7204391300931035
1971	mmu-miR-152-3p	C3H	M3	-0.11208932322553801	0.16017371923139695	-0.6997984673353733	-6.1396558926772595	0.4842388751655549	0.720452960612167
1972	mmu-miR-574-3p	C3H	M3	0.11061986862236496	0.1578140033311132	0.7009509060502752	-6.106984244785568	0.4835197140274614	0.720452960612167
1973	mmu-miR-7a-5p	C57	M6	0.4198950848008112	0.2804339909603912	1.4973045291792662	-5.1424825324139904	0.13467408726984334	0.7206245020579337
1974	mmu-miR-27b-3p	C57	M6	0.21997690576032625	0.14798679898592146	1.4864630309440878	-5.3146879083434735	0.13751633307903435	0.7231462342949221
1975	mmu-miR-99b-5p	C57	D2	-0.09924221921889932	0.15249015510064956	-0.6508106648156762	-6.6835077441736885	0.5153393007486106	0.7243248236328398
1976	mmu-miR-148a-5p	C57	M1	-0.2872779237887535	0.2892350893919612	-0.9932333051037407	-6.153210895917424	0.3208704146794298	0.7249294553868598
1977	mmu-miR-221-3p	C57	M4	0.10494276247461798	0.15538307715480368	0.6753808998779611	-6.957191469264443	0.4996119480654511	0.7249710819494225
1978	mmu-miR-301b-3p	C57	M4	0.2445189153656915	0.3636773804229576	0.6723511786224249	-6.1207097740878895	0.5015373714469775	0.7249710819494225
1979	mmu-miR-126a-5p	C3H	M3	0.10524348071720803	0.1610738765964418	0.6533864021965987	-6.191732316302639	0.5136785797260262	0.7253331797057313
1980	mmu-miR-134-5p	C3H	M3	0.1742838770015549	0.2591411858376078	0.6725441054004082	-5.707479743563229	0.5014146469971861	0.7253331797057313
1981	mmu-miR-184-5p	C3H	M3	0.3955022665842355	0.5843054871170867	0.6768758385884922	-5.098428714579356	0.4986633474200845	0.7253331797057313
1982	mmu-miR-1843b-5p	C3H	M3	-0.2234231998601972	0.3295881967246153	-0.6778859257720221	-5.322653157273733	0.4980229485663814	0.7253331797057313
1983	mmu-miR-216a-5p	C3H	M3	-0.2308020747159301	0.3500070688666852	-0.6594211810157488	-5.590172028225997	0.5097985766458537	0.7253331797057313
1984	mmu-miR-25-3p	C3H	M3	-0.09709126676388637	0.14213515536647106	-0.6830911502052623	-6.178342910546068	0.4947297796089597	0.7253331797057313
1985	mmu-miR-330-5p	C3H	M3	-0.402809762791204	0.6118711023158261	-0.6583245413398979	-5.120133115694026	0.5105025065017229	0.7253331797057313
1986	mmu-miR-339-3p	C3H	M3	0.2579946642983644	0.3938146269774101	0.6551170185793109	-5.373474054736894	0.5125643242959127	0.7253331797057313
1987	mmu-miR-379-5p	C3H	M3	-0.2801968704749425	0.4160653456646379	-0.6734443841443842	-5.474197786235863	0.5008421729848783	0.7253331797057313
1988	mmu-miR-6967-3p	C3H	M3	0.3672922355314621	0.5548718912246434	0.6619406052824569	-5.160611882442174	0.5081832949034483	0.7253331797057313
1989	mmu-miR-93-3p	C3H	M3	-0.1265346336715636	0.19326433265702744	-0.6547231552348342	-5.820966431193846	0.5128178017931512	0.7253331797057313
1990	mmu-miR-574-3p	C57	M5	0.1187573083880622	0.16382067992747065	0.7249225704632672	-7.0544747886514685	0.4686930304479947	0.7256414938408041
1991	mmu-let-7a-1-3p	C57	PT	-0.6742729403924228	0.2594800338009457	-2.5985542336936653	-4.297705236959686	0.009518968995955092	0.7258213859415757
1992	mmu-miR-143-5p	C57	PT	-0.3797291706804282	0.1415309922804975	-2.683010728334685	-3.527641386174385	0.00743372968100931	0.7258213859415757
1993	mmu-miR-25-5p	C57	PT	0.859433721512308	0.3034833784367452	2.8318971732135214	-4.2568102247508826	0.004733296566057775	0.7258213859415757
1994	mmu-miR-483-5p	C57	PT	-0.8080658504692115	0.2994361641034303	-2.698624773292554	-4.152388259349584	0.007096615773238513	0.7258213859415757
1995	mmu-let-7i-5p	C3H	M1	0.16186889995202414	0.16187223424877248	0.9999794016758724	-6.831965362365276	0.31759648766655363	0.7260717061832842
1996	mmu-miR-181d-5p	C3H	M1	-0.17624241319293432	0.17995964661692493	-0.9793440724413992	-6.605947579203117	0.3276802604609689	0.7260717061832842
1997	mmu-miR-26a-5p	C3H	M1	-0.12275146649313308	0.12555779720082827	-0.9776490925274316	-6.84678848514099	0.32851769001079745	0.7260717061832842
1998	mmu-miR-362-3p	C3H	M1	0.33745090586346604	0.3425189124133139	0.9852037176162338	-5.736014000201436	0.3247959190464249	0.7260717061832842
[truncated: 2,881 more rows]
