# Supplementary material for: Identification of miRNA signatures associated with radiation-induced late lung injury in mice
Source: PLoS One. 2020 May 11;15(5):e0232411. doi: 10.1371/journal.pone.0232411 (PMC7213687; doi:10.1371/journal.pone.0232411)
Supplement: S2 File — Tabulated results of differential expression analysis of miRNA from the indicated tissue comparing irradiated animals to sham irradiated controls at the study endpoints (month 4 or month 6 post-WTLI for C3H or C57Bl/6 mice, respectively). (CSV) [file pone.0232411.s003.csv]

	miRNA	Strain	Tissue	log2 fold change	Std Error	Moderated t	log odds	p value	Adj p value
0	mmu-miR-7b-5p	C57	Lung	5.0087780485786935	0.3313528350269971	15.116146654277465	94.74501210829277	9.370726817565573e-47	4.244939248357205e-44
1	mmu-miR-7b-5p	C3H	Lung	4.925572886550629	0.4231345482944446	11.640677667196995	55.79187093747788	1.6747850422074358e-29	7.586776241199686e-27
2	mmu-miR-21a-5p	C3H	Lung	1.7337511432386918	0.24600077853139415	7.047746570515156	16.988793794649652	3.3346921263487885e-12	7.553077666180007e-10
3	mmu-miR-34c-5p	C3H	Heart	2.393854491608921	0.35878226470340485	6.6721650625285305	14.799363449189956	4.117909611846232e-11	1.8654130541663436e-08
4	mmu-miR-10b-5p	C57	Lung	2.2898056452654134	0.3511925475828564	6.5200860924452915	13.856580674979597	1.1009855387822886e-10	2.4937322453418838e-08
5	mmu-miR-21a-5p	C57	Lung	1.426887085361555	0.2314390158418352	6.165283239610241	11.48277213760032	1.0103827581787494e-09	1.5256779648499115e-07
6	mmu-miR-101c	C3H	Lung	-1.5095144101518576	0.25263240517009355	-5.9751416653596925	10.614878496619454	3.1683241391879637e-09	4.784169450173825e-07
7	mmu-miR-184-3p	C3H	Lung	4.484555340559432	0.7862532122925644	5.703703680247389	9.179195014763508	1.5329651502941185e-08	1.7360830327080891e-06
8	mmu-miR-10b-5p	C3H	Heart	1.9580933712462985	0.3480759362275981	5.625477568107296	8.775510533210586	2.3857479668938252e-08	5.403719145014513e-06
9	mmu-miR-409-5p	C3H	Lung	2.794155504316336	0.5261154715182293	5.310916814997183	7.157285428137016	1.33749702761361e-07	1.2117723070179308e-05
10	mmu-miR-10b-5p	C57	Heart	1.9420642190483328	0.350905059690354	5.5344434781363665	8.247008400506473	3.964690348046741e-08	1.796004727665174e-05
11	mmu-miR-676-3p	C57	Lung	-1.014565695593479	0.1939224475663416	-5.2318115222137545	6.655311933337328	2.0349546391448128e-07	2.3045861288315005e-05
12	mmu-miR-208a-3p	C3H	Heart	-1.545506407227638	0.2984971076423228	-5.177626072945259	6.422392194295182	2.7039671783280866e-07	4.0829904392754105e-05
13	mmu-miR-34c-3p	C3H	Heart	2.5539864808983443	0.5044590331726048	5.062822375953918	5.893680985363322	4.895379012535737e-07	5.5440167316967225e-05
14	mmu-miR-34a-5p	C3H	Lung	1.6658530080367413	0.3381661372598483	4.926137849091297	4.992275662142907	9.772855469924082e-07	7.378505879792681e-05
15	mmu-miR-196b-5p	C57	Lung	3.9764884204151536	0.8110946087136375	4.902619716239638	5.200798510761327	1.0988711305032128e-06	9.955772442359108e-05
16	mmu-miR-101a-3p	C3H	Lung	-1.0415030511594807	0.21821815336201794	-4.772760813494997	4.173299859596206	2.080912868487733e-06	0.00013466478991784898
17	mmu-miR-335-3p	C3H	Lung	1.8115872847711687	0.3965625290039186	4.568226073505971	3.4586688392634723	5.516498000835518e-06	0.00031237169929731134
18	mmu-miR-30a-5p	C57	Lung	-0.7946068623254572	0.17513700282176828	-4.537058699891677	3.168261851968893	6.378894745042217e-06	0.0004128056170720177
19	mmu-miR-448-3p	C57	Lung	-1.8822568489055431	0.4119562819171348	-4.5690694171382	3.6527310943538778	5.4947921617689815e-06	0.0004128056170720177
20	mmu-miR-124-3p	C57	Lung	2.5519324791036557	0.5699004072456086	4.477856914399177	3.334945879920655	8.385322662219585e-06	0.00047481889574818397
21	mmu-miR-146b-5p	C3H	Lung	1.2431916837691828	0.2846157889550996	4.3679645754484335	2.4324926372857707	1.3814903121996433e-05	0.0006953501238071537
22	mmu-miR-19a-3p	C3H	RBC	-1.5601863788235386	0.32370343370144616	-4.819801757995899	4.828677156481847	1.65409550218259e-06	0.0007493052624887133
23	mmu-miR-30a-5p	C3H	RBC	-0.9203741011006451	0.1990827286266799	-4.623073570719092	3.9385223694159355	4.263138662702218e-06	0.0009656009071020524
24	mmu-miR-30e-5p	C3H	RBC	-0.9153812118798648	0.20202024921427186	-4.531135940283739	3.5284416255120723	6.556769332225291e-06	0.000990072169166019
25	mmu-miR-3069-5p	C3H	Lung	1.8186094039634035	0.4267965440180729	4.261068721040052	2.263604922498369	2.2218438899824724e-05	0.00100649528216206
26	mmu-miR-19b-3p	C3H	RBC	-1.3924451513770997	0.31328480968825506	-4.444662199749488	3.195330957193625	9.76148017598578e-06	0.0011054876299303894
27	mmu-miR-676-3p	C57	Heart	-0.9014627924980578	0.1963787821586595	-4.590428673550601	3.819263392224721	4.971573164956751e-06	0.0011260613218627038
28	mmu-miR-30a-5p	C3H	Lung	-0.7464514519895697	0.17956706996765845	-4.156950670988906	1.4671316891000306	3.4946080380531137e-05	0.0013192145343650507
29	mmu-miR-501-3p	C3H	Lung	2.1734960516812976	0.5225013647407399	4.1597901907103445	2.0150885613940193	3.452160764829328e-05	0.0013192145343650507
30	mmu-miR-208a-3p	strain	Heart	-1.9628091353397716	0.4178400600249829	-4.697513051339342	4.2264228855200825	2.991768273513248e-06	0.0013552710279015015
31	mmu-miR-10b-5p	C3H	Lung	1.561885670607193	0.3795990998331939	4.114566318238183	1.5967737869728644	4.1902859591092906e-05	0.0013832865358859288
32	mmu-miR-1193-3p	C3H	Lung	1.8309612543044131	0.4455037717776785	4.109867009651548	1.6997048005901831	4.2750577267997796e-05	0.0013832865358859288
33	mmu-miR-335-5p	C3H	Lung	1.5552561465753465	0.3809276348102055	4.082812598645519	1.3506201524240142	4.7956786973061986e-05	0.001448294966586472
34	mmu-miR-9-5p	C57	Lung	1.4729132604226045	0.3516740174555707	4.188291392919545	1.9503463947014816	3.0524080122083435e-05	0.0015363786994781995
35	mmu-miR-150-5p	C3H	Heart	-1.6488912771744868	0.3820727604771863	-4.315647300045988	2.597918737987892	1.7454558985547665e-05	0.0015813830440906185
36	mmu-miR-221-3p	C3H	Lung	1.2272840566285037	0.3052322907728215	4.0208198599208735	1.0884876728610935	6.22477213343907e-05	0.0017486720564844778
37	mmu-miR-449a-5p	C3H	Lung	1.8402130981508504	0.4591160142638099	4.008165781587084	1.116568244671293	6.56234546583579e-05	0.0017486720564844778
38	mmu-miR-412-5p	C3H	Lung	1.3905880360827982	0.35499482099752777	3.917206544521623	0.8225442494787929	9.551414766016127e-05	0.002277258362634371
39	mmu-miR-486a-3p	C3H	Lung	1.1163693697856396	0.2843962572972641	3.9254010597571214	0.92975067536321	9.236678568696852e-05	0.002277258362634371
40	mmu-miR-342-3p	C3H	Lung	1.2754875849146146	0.3291790306189383	3.8747534510821695	0.5897449092183749	0.00011350961924557268	0.002570992875912221
41	mmu-miR-486a-3p	C3H	Heart	-1.6953594388759567	0.4095667367839179	-4.139397286480339	1.9492017803434545	3.7682332914195644e-05	0.0028450161350217712
42	mmu-miR-676-3p	C3H	Lung	-0.7153523520742588	0.18667441487347328	-3.8320856800816547	0.4080645282005397	0.0001347911136217313	0.002907636879554489
43	mmu-miR-135b-5p	C3H	Lung	2.668995804543126	0.7034352109945966	3.7942311712963535	0.5931965928340803	0.0001567727762360547	0.0031422194023007785
44	mmu-miR-1969	C3H	Lung	1.5359822840978197	0.4052907995171343	3.789827664303748	0.4095340498326454	0.0001595387334501499	0.0031422194023007785
45	mmu-miR-449c-5p	C3H	Lung	1.9933230887307016	0.532183427151683	3.745556488670145	0.4422754397766235	0.0001900219319916191	0.0035866639663418103
46	mmu-miR-21a-3p	C3H	Lung	1.8614722245354547	0.5003814986659998	3.72010601810434	0.146298036835522	0.0002099466091085533	0.0038042325570469865
47	mmu-miR-487b-3p	C57	Lung	2.0874679496113235	0.5298357738255295	3.939839574325741	1.2045353001045616	8.705855584479721e-05	0.003943752579769313
48	mmu-miR-486a-3p	C3H	RBC	-1.4447853951088052	0.35227091505436986	-4.101347381704265	1.755259659365367	4.4329157285860025e-05	0.004016221650098918
49	mmu-miR-340-5p	C3H	Lung	0.9509048890255336	0.25800419584272233	3.6856179253968375	-0.11284086655667115	0.00024009583497636944	0.0041832082017036675
50	mmu-miR-486b-5p	C3H	Lung	1.180977555822576	0.3263886875071728	3.6183164460827775	-0.3045652910636658	0.0003109972700286064	0.005031491547248524
51	mmu-miR-542-3p	C3H	Lung	1.0968171408730036	0.3030819764665941	3.6188794650872143	-0.42984931974531815	0.0003103301119783406	0.005031491547248524
52	mmu-miR-132-3p	C3H	Lung	1.3186763979107108	0.3660330326959241	3.60261583004772	-0.2540101490184412	0.00033015268405129413	0.005157212616387457
53	mmu-miR-486b-5p	strain	Lung	2.260984213460599	0.5167381543365802	4.375493070302478	2.9216710655011804	1.3355023524539404e-05	0.006049825656616351
54	mmu-miR-34a-5p	C57	Lung	1.2572962249830244	0.3303965002227157	3.805416292652913	0.3267726314186028	0.00014994893351623955	0.006175169716623319
55	mmu-miR-212-5p	C3H	Lung	1.5449878961237251	0.4397338246255939	3.5134615751680847	-0.4815570638271405	0.000461609165717734	0.006565807743029118
56	mmu-miR-370-3p	C3H	Lung	1.4677139715840963	0.4188418334304615	3.504220100372984	-0.5728020955884627	0.0004777311968874261	0.006565807743029118
57	mmu-miR-379-5p	C3H	Lung	1.3527313482615266	0.38370350219085264	3.5254599985086483	-0.6907726964105905	0.0004414355386806089	0.006565807743029118
58	mmu-miR-700-3p	C3H	Lung	1.4885621698244642	0.42483043246745095	3.5038972165406554	-0.5224739901237756	0.00047830387532000194	0.006565807743029118
59	mmu-miR-541-5p	C3H	Lung	2.107367016612275	0.6053565884805236	3.4811994396589867	-0.7380758039932376	0.0005202071725670883	0.006930995563908559
60	mmu-miR-21a-5p	C57	Heart	1.0932992190208033	0.2674080187006162	4.088505738658629	1.6819586669422977	4.6813563636487e-05	0.007068848109109537
61	mmu-miR-151-5p	C3H	Lung	-1.1795462468931903	0.3414868623429476	-3.4541482468763283	-0.9822906559065451	0.0005746178870270433	0.0073991494720140535
62	mmu-miR-196b-5p	C3H	Lung	2.935583486106607	0.8514227366144178	3.4478565815374016	-0.6048202867347019	0.0005880118785706532	0.0073991494720140535
63	mmu-miR-383-5p	C3H	Lung	1.6089440125490688	0.4684945497163539	3.434285443711545	-0.7241117520182323	0.0006178998073808602	0.007439859027184618
64	mmu-miR-495-3p	C3H	Lung	1.324983367442256	0.386118096843612	3.431549513668376	-0.8723654167117703	0.0006240941347307186	0.007439859027184618
65	mmu-miR-431-5p	C3H	Lung	1.7748507729658671	0.5193953810665379	3.417147779253156	-0.8026324893169647	0.0006576654951522885	0.0076390376744611965
66	mmu-miR-34b-5p	C3H	Heart	1.6155238868290978	0.4194371854774224	3.851646784703257	0.8937510376724179	0.00012460535637882268	0.008063746634229525
67	mmu-miR-409-3p	C3H	Lung	1.6456388037561565	0.4866561714433775	3.381522521075491	-0.8189470128512086	0.000748070732646546	0.008471901047222133
68	mmu-miR-101c	C3H	Heart	-0.9380294328237592	0.2495571988732465	-3.7587752910313648	0.5061287525773288	0.00018038923617219965	0.008506368188399583
69	mmu-miR-3069-3p	C3H	Heart	-1.4751770171571763	0.3932988166155421	-3.7507791908745896	0.5074055148450123	0.00018615962679222764	0.008506368188399583
70	mmu-miR-34b-3p	C3H	Heart	1.9578904647423063	0.5223022164056818	3.748577745305942	0.5677678282830421	0.00018777854720528883	0.008506368188399583
71	mmu-miR-223-5p	C3H	Lung	1.2603793492636055	0.3747100113772013	3.363612689800397	-0.9406825761659476	0.0007977657293815029	0.008814338424629775
72	mmu-miR-30c-5p	C3H	Lung	-0.9852196278242236	0.2942460242921593	-3.3482852663660485	-1.4057526133068237	0.000842714045835472	0.008877894482871367
73	mmu-miR-486a-5p	C3H	Lung	1.1016772866960611	0.3285612197968094	3.3530350519679906	-1.2071419735411661	0.0008285396146747856	0.008877894482871367
74	mmu-miR-216a-5p	C3H	Heart	2.433730803793994	0.6650130578314487	3.6596737088594686	0.2509394209334639	0.0002654083465487571	0.009992887612351484
75	mmu-miR-21a-5p	C3H	Heart	0.9766614109737936	0.2661551394874673	3.669519261790482	-0.055930127463186714	0.00025552103305879006	0.009992887612351484
76	mmu-miR-544-5p	C3H	Heart	-1.2937358741997964	0.3554682407768605	-3.639525914811384	0.07394089390642923	0.00028677160918447967	0.009992887612351484
77	mmu-miR-28a-3p	C3H	Lung	0.8894305640220761	0.2701063363245869	3.2928904079956385	-1.401694403713063	0.0010255163718493434	0.010558157191994377
78	mmu-miR-501-3p	C3H	Heart	1.4414352021926269	0.4003414372455839	3.6005146309858467	0.020085860614807768	0.00033279855558409683	0.010768410405685415
79	mmu-miR-223-5p	C3H	Heart	1.440513964407928	0.4035522853958326	3.56958445420516	-0.036978251633303934	0.0003741186753668204	0.011298383996077974
80	mmu-miR-382-5p	C3H	Lung	1.3004529868231431	0.398706201348854	3.2616823676772766	-1.4661732648388297	0.001144051611865655	0.011516786226114259
81	mmu-miR-551b-3p	C3H	Lung	1.6043149600775806	0.4934178735614195	3.2514326011294754	-1.2686370835162508	0.0011856694856054873	0.011676266890854036
82	mmu-miR-134-5p	C3H	Lung	1.4988114459202682	0.4623676853408549	3.241600772370917	-1.3523716646716064	0.0012269026315647456	0.01179879678527947
83	mmu-miR-376a-3p	C3H	Lung	1.8370348733869333	0.5687012526214129	3.230228287557255	-1.2455238454034268	0.0012762495418955722	0.01179879678527947
84	mmu-miR-673-5p	C3H	Lung	1.4818280143386706	0.4582028197471116	3.2340002079352366	-1.3755393004222167	0.0012596828225593664	0.01179879678527947
85	mmu-miR-542-5p	C3H	Lung	1.1297358132947473	0.3513504615774823	3.2154100729581936	-1.583116222837562	0.001343301936688723	0.012170315546399831
86	mmu-miR-486a-5p	strain	Lung	2.1268766401475188	0.525064679052026	4.050694562025143	1.6453534443559208	5.491932094818868e-05	0.012439226194764737
87	mmu-miR-34a-5p	C3H	Heart	1.253938445628962	0.3562697156007407	3.5196324321717203	-0.4205522314606212	0.0004511285471903251	0.01277257699232608
88	mmu-miR-434-5p	C3H	Lung	1.5981267780992283	0.5051698290250469	3.1635435971770813	-1.5898668682578307	0.001604468556874542	0.014251456005179757
89	mmu-miR-93-5p	C3H	Lung	0.6200189242628227	0.19660191382970488	3.153676951486233	-2.071550448029164	0.0016591641818368321	0.014453872584078556
90	mmu-miR-146b-5p	C57	Lung	0.9979145931675771	0.2823038933675154	3.534894900894792	-0.6741323317294254	0.0004261541883123288	0.014849834408114226
91	mmu-miR-335-5p	C57	Lung	1.397036529933592	0.3949212917821761	3.5375062297328483	-0.5370309334881922	0.0004220129582578165	0.014849834408114226
92	mmu-miR-370-3p	strain	Lung	2.031820287307081	0.5299137261348197	3.834247325743264	0.8280718670111664	0.00013362805829886042	0.015133377602345944
93	mmu-miR-486a-3p	strain	Lung	1.4026874826704765	0.3597048747876721	3.8995509401935684	1.0602794666518696	0.00010264333322173853	0.015133377602345944
94	mmu-miR-8114	C3H	Lung	1.0972757635073005	0.3506952311302773	3.1288585247390515	-1.8934336134063632	0.001804428545278184	0.015422757188887118
95	mmu-miR-323-3p	C3H	Lung	1.5211868949977558	0.4882889327940316	3.1153417430401147	-1.6885864677140106	0.0018883816585965089	0.015841423913781832
96	mmu-miR-144-3p	C3H	Heart	-1.516003408474922	0.4409056099666644	-3.4383853918065195	-0.6464839948413951	0.0006087244271206607	0.016220715616803494
97	mmu-miR-448-3p	C3H	Lung	-1.4462029545798871	0.4686961609491823	-3.0855873699735503	-1.802884844188215	0.0020859924715769663	0.01718099253862483
98	mmu-miR-669f-3p	C3H	RBC	-2.16010536158579	0.5842779602328525	-3.6970509048893834	0.39252537267371507	0.00022967718047163407	0.017340627125608372
99	mmu-miR-25-3p	C3H	Lung	0.5386404919116821	0.17611465560011128	3.0584648964974708	-2.3381629658841856	0.00228249448255706	0.018463750010684784
100	mmu-miR-200b-3p	C57	Brain	-2.29193255307975	0.5562091881819881	-4.120630514161597	1.912096696795837	4.0832513899726895e-05	0.018497128796576282
101	mmu-miR-21a-3p	C57	Lung	1.5803094674921772	0.4575751285544394	3.4536611998223194	-0.7475153216199919	0.000575644488468726	0.01862621094830949
102	mmu-miR-137-3p	C3H	WBC	-1.8137723584172525	0.4594448662335102	-3.947747579130448	1.2355796310009826	8.427491355527673e-05	0.019088267920270182
103	mmu-miR-99b-5p	C3H	WBC	-1.9464372365928693	0.4919064735715166	-3.9569254343425175	1.2850121730489583	8.114990800262927e-05	0.019088267920270182
104	mmu-miR-101a-3p	C3H	RBC	-0.815952888607125	0.2263682821844589	-3.604537176026437	-0.06111110564572185	0.00032775055407470666	0.019407831481076627
105	mmu-miR-15b-3p	C3H	RBC	-1.0376327970671042	0.2888125894979429	-3.592754730224441	0.014004560796861298	0.00034274316081371527	0.019407831481076627
106	mmu-miR-200a-3p	C57	Brain	-1.880574808147882	0.4773043929336665	-3.939990572031537	1.1927225479430783	8.700459884806271e-05	0.0197065416390862
107	mmu-miR-134-5p	C57	Brain	1.1430110811305312	0.3134772915167455	3.6462324770005647	0.1373805849336529	0.0002794874790440457	0.02110130466782545
108	mmu-miR-141-3p	C57	Brain	-2.2298115925447446	0.6066554434721109	-3.675581611503752	0.30211177240264675	0.0002496061596449421	0.02110130466782545
109	mmu-miR-429-3p	C57	Brain	-1.8534671478660227	0.4954861571639005	-3.7407041974190194	0.5233102329749126	0.00019367778831291552	0.02110130466782545
110	mmu-miR-96-5p	C57	Brain	-1.8415875856944988	0.5032040113500145	-3.6597235796149934	0.2265901651692577	0.0002653573712823502	0.02110130466782545
111	mmu-miR-101c	C3H	RBC	-0.9927865896793252	0.28243034560081576	-3.5151555246918114	-0.2083935229909564	0.00045870972054110195	0.02126494728947367
112	mmu-miR-143-5p	C3H	RBC	-1.434413533090778	0.40878776109032333	-3.508944419629623	-0.24070450767257426	0.00046942488497734366	0.02126494728947367
113	mmu-miR-208a-5p	C3H	Lung	-1.5275484495659442	0.5090676260600784	-3.000678831982272	-1.9871869515588445	0.00275896361994807	0.021926500348008342
114	mmu-miR-221-5p	C3H	Lung	1.211343661879252	0.4055918541512567	2.9866074712326633	-2.2146293775702013	0.0028880006634637453	0.02240022014093757
115	mmu-miR-99b-3p	C3H	Lung	1.0493343325236193	0.351715493812904	2.983474856759696	-2.261347554393783	0.0029174679653759744	0.02240022014093757
116	mmu-miR-540-3p	C3H	Lung	1.66654470330834	0.5631348607124594	2.9594060314431316	-2.0464318201376503	0.003153203787908703	0.023806688598710702
117	mmu-miR-351-5p	C3H	Lung	1.0785412492480315	0.3652544950067189	2.9528486685104087	-2.4592097690682198	0.003220375564242161	0.023890586565255688
118	mmu-miR-99b-5p	C3H	Lung	0.8705662616007022	0.2952970290429369	2.9481036921442234	-2.6236078591260545	0.003269793304736981	0.023890586565255688
119	mmu-miR-540-5p	C3H	Lung	1.2558271154652034	0.4279158578077333	2.934752457875629	-2.3294895636501507	0.0034125780297845124	0.024538061071307685
120	mmu-miR-137-3p	C57	Lung	1.6448691514875693	0.4920526342223888	3.3428723617891487	-0.9015171750907376	0.0008591418319889469	0.0259460833260662
121	mmu-miR-547-3p	C3H	WBC	-1.936346099859389	0.5159790406543774	-3.752761153638464	0.5697555265730152	0.00018471335984350976	0.027891717336369973
122	mmu-miR-674-3p	C3H	Lung	1.0899763727273823	0.3781635159002392	2.8822885521693795	-2.43189375380733	0.004030395293456705	0.028527641686498236
123	mmu-miR-322-5p	C57	Lung	1.0181394054995303	0.3091016389617516	3.2938660853413197	-1.4553471914122245	0.0010220009622640637	0.028935402244101308
124	mmu-miR-1264-3p	C3H	Heart	-1.06575910099063	0.33039122731100645	-3.2257487877769866	-1.333550056523312	0.0012961855996421734	0.02965181096013435
125	mmu-miR-146b-5p	C3H	Heart	1.1355735251235035	0.3554006819258405	3.195192307932761	-1.3916188573527224	0.001440043799388423	0.02965181096013435
126	mmu-miR-330-3p	C3H	Heart	-1.2203732065570845	0.3787793576897164	-3.2218577432531945	-1.29693041864937	0.0013137359335154439	0.02965181096013435
127	mmu-miR-499-5p	C3H	Heart	-1.114049199044544	0.3447747263385735	-3.231238005394085	-1.4743197882960732	0.0012717951096683072	0.02965181096013435
128	mmu-miR-672-5p	C3H	Heart	1.584989671446551	0.4948859438265657	3.2027372998130965	-1.1946793153439694	0.0014032126703602285	0.02965181096013435
129	mmu-miR-208a-5p	C3H	Heart	-1.1574074952450155	0.3646743415396992	-3.17381116082448	-1.4182191332053875	0.0015493191905642273	0.03051485188372152
130	mmu-miR-6540-5p	C3H	Lung	1.4540704295772389	0.5139883481987474	2.8289949269725145	-2.4588081140715508	0.004760508093788826	0.0331770794844052
131	mmu-miR-425-5p	C3H	Lung	0.5715076581719405	0.20327407169167094	2.811512818215259	-2.8876339735860337	0.005024932430822945	0.03448930895701203
132	mmu-miR-26b-5p	C3H	Lung	-0.6390583084325492	0.22810269755783796	-2.8016253874880586	-3.1143464759792177	0.0051803048299581475	0.035025046089120014
133	mmu-miR-124-3p	strain	Heart	-3.2204995141636146	0.8482467951929338	-3.7966539130054855	0.6855690791670801	0.00015527032740520375	0.035168729157278665
134	mmu-miR-101a-3p	C3H	Heart	-0.6578255537526871	0.21256926137010226	-3.0946410102416144	-1.934994334958386	0.0020239401495348217	0.03813770516609037
135	mmu-miR-30c-5p	C3H	Heart	-0.8565028364295717	0.2778235562264521	-3.082902141427641	-1.9319462881634435	0.0021047298656782765	0.03813770516609037
136	mmu-miR-411-5p	C3H	Lung	1.23454165871411	0.4461343334335537	2.7671971560959903	-2.9590115678781594	0.005755824004430671	0.03834394520598668
137	mmu-miR-129-5p	C3H	Lung	1.8803186418695723	0.6850649074590566	2.744730639967792	-2.631023765233397	0.00616189357228525	0.0404541708441336
138	mmu-miR-191-5p	C3H	Lung	0.8068286188422853	0.2955094713940469	2.730296985190096	-3.2699718802105924	0.0064362247537029385	0.04165156876324901
139	mmu-miR-216a-5p	C3H	Lung	2.0530090816978492	0.7568139619951999	2.7126997978280825	-2.7540196401453234	0.00678554168612948	0.04329366737769935
140	mmu-miR-1968-5p	C57	Lung	-2.3045156577077592	0.7296832228077705	-3.1582412554863777	-1.62178502390128	0.0016336519093494038	0.043532018525604704
141	mmu-miR-199b-5p	C3H	Heart	-1.4274730073225568	0.471089819495562	-3.0301504049717742	-1.8836884214466412	0.002505631135477241	0.04365580401427655
142	mmu-miR-16-5p	C3H	Lung	0.3716768802449195	0.13799920450142755	2.693326252044262	-3.580298813834672	0.007189775399196955	0.0452356702199475
143	mmu-miR-15a-5p	C3H	RBC	-1.0696035980709482	0.32911921571437003	-3.249897140613073	-1.1461343026779938	0.001192023326924285	0.04908968791788191
144	mmu-miR-215-3p	C3H	Lung	1.196672082042194	0.4497271478880381	2.660884688998387	-3.077067671612953	0.007915352165323351	0.049118555217691484
145	mmu-miR-298-5p	C3H	Lung	0.9837561951758922	0.3704597045617398	2.6555012139301155	-3.2001123260977	0.008041916818067527	0.04922957187276473
146	mmu-miR-148b-3p	C3H	Heart	-0.39994478493006014	0.13442648580174588	-2.9751933374194164	-2.160638602822889	0.002996697437064613	0.05027792366630628
147	mmu-miR-1968-5p	C3H	Lung	-2.5098071987286477	0.9517743266119844	-2.636977199902804	-2.9814426109340726	0.008491393219356021	0.05128801504491036
148	mmu-miR-3074-1-3p	C57	Lung	-1.0527807015481192	0.3410243188179018	-3.0871132744942944	-1.970222211960713	0.0020754131825765267	0.05223123176150925
149	mmu-miR-34c-5p	C57	Heart	1.3352560879766822	0.3802724379509924	3.511314401778346	-0.256665831489566	0.00046530898322460183	0.05269624235018616
150	mmu-miR-486b-3p	C3H	Heart	-0.6482903019461181	0.21995768841064192	-2.9473409483000945	-2.204867420466872	0.0032778013283396488	0.05303014291920932
151	mmu-miR-708-5p	C3H	Heart	1.7564021800053309	0.5990350723831048	2.932052330455282	-1.9225031356877007	0.0034421366434239462	0.053768548257622326
152	mmu-miR-144-5p	C3H	Lung	1.137451084230749	0.4370410455013021	2.6026184403939703	-3.4894218530221863	0.009385024577767269	0.05521319654192952
153	mmu-miR-208a-3p	C3H	Lung	-1.1056829088369655	0.4247842558452309	-2.602928177356504	-3.3019955564391266	0.009376606982427241	0.05521319654192952
154	mmu-miR-124-5p	C3H	Heart	-0.92579787872248	0.3180886854996922	-2.9105023879366367	-2.28126409515156	0.00368654125458043	0.055666772944164486
155	mmu-miR-3074-5p	C57	Brain	1.1207420897879807	0.33537960231431163	3.3417121436551818	-0.7713125899679367	0.0008627014981955535	0.05582911124036938
156	mmu-miR-598-3p	C3H	Lung	-1.279797525445511	0.4955886914881319	-2.582378386404644	-3.1472024285295874	0.009949929808603784	0.05778613081150659
157	mmu-miR-1983	C3H	Lung	2.06621888759821	0.8079220392515611	2.557448351715104	-3.130080943985964	0.010687301041833816	0.060516842149383986
158	mmu-miR-199b-3p	C3H	Lung	0.751724262789029	0.29379918966000057	2.5586328664111115	-3.761009114493628	0.01065119410820298	0.060516842149383986
159	mmu-miR-335-3p	C57	Lung	1.2621030652597467	0.4173142808676985	3.024346692942129	-2.088425320888537	0.0025537668207920913	0.060887177358885124
160	mmu-miR-25-5p	C57	Lung	-1.0421420595059765	0.3464973621333513	-3.00764788825406	-2.2620608332558967	0.002697028721090484	0.06108770053269945
161	mmu-miR-127-5p	C3H	Lung	1.4208405168779925	0.5587724648513994	2.5427890711398105	-3.1495969812565603	0.01114325812855077	0.061410289312589524
162	mmu-miR-199a-3p	C3H	Lung	0.7482844613086641	0.2940825393685612	2.54447089213573	-3.7965162638877854	0.011090082929159736	0.061410289312589524
163	mmu-miR-322-5p	C3H	Lung	0.7738085247626003	0.3049038392916924	2.5378772748818053	-3.751856805867333	0.011299858246214527	0.061410289312589524
164	mmu-miR-344d-3p	C3H	Lung	1.1281944591139972	0.4450190828791723	2.535159732510425	-3.364679283526242	0.011387338415579512	0.061410289312589524
165	mmu-miR-451a	C3H	Heart	-1.3879340226429742	0.4843863803865214	-2.865344854525962	-2.4018826098645283	0.004250658892341828	0.062114467039704774
166	mmu-miR-20a-5p	C3H	RBC	-0.6705423327104647	0.219707318374472	-3.0519799598463235	-1.8225886363586372	0.0023319273052932075	0.06213900407634253
167	mmu-miR-210-3p	C3H	RBC	-1.0015135938584256	0.3206813995610967	-3.123079777090769	-1.4542123131737137	0.0018398910274112614	0.06213900407634253
168	mmu-miR-322-3p	C3H	RBC	-1.2634575022557446	0.4122987305149529	-3.064422489678082	-1.6048616489603191	0.0022379305912541975	0.06213900407634253
169	mmu-miR-425-5p	C3H	RBC	-0.5776514821148435	0.18696300465969454	-3.0896566043441083	-1.6388778392693055	0.002057889439816496	0.06213900407634253
170	mmu-miR-486b-3p	C3H	RBC	-1.244093419743112	0.3986514942345584	-3.1207544377373213	-1.3940089193791592	0.001854341042014269	0.06213900407634253
171	mmu-miR-669o-3p	C3H	RBC	-1.720377895222413	0.5597297986800068	-3.073586397007138	-1.5129597648692386	0.0021709395081020797	0.06213900407634253
172	mmu-miR-486a-3p	strain	Brain	1.5438802116392778	0.4033860366530306	3.8273020664005646	-0.022707682344128344	0.00013739894000530092	0.06224171982240132
173	mmu-miR-664-5p	C3H	Heart	1.2438072365205972	0.43585711713575975	2.853704087005144	-2.273502689050994	0.004408262275415799	0.06240446283635491
174	mmu-miR-486a-3p	C3H	Brain	1.1820343687534458	0.30900642152708563	3.825274448705384	0.5458044731923222	0.00013851861381411652	0.06274893205779479
175	mmu-miR-140-3p	C3H	RBC	-0.5323271250975257	0.1762499943789512	-3.0202958415588994	-1.8274294881028703	0.0025878646550912747	0.06285518807676033
176	mmu-miR-186-5p	C3H	RBC	-0.7333822630215465	0.24327489378902745	-3.0146237106470566	-1.8867972825248616	0.0026363103166853123	0.06285518807676033
177	mmu-miR-125b-1-3p	C3H	Lung	1.0915893513737354	0.4336437598222849	2.5172490705760144	-3.5397419685131046	0.011979110652948216	0.06322708892768031
178	mmu-miR-379-3p	C3H	Lung	1.2120298915894336	0.4816271412521155	2.516531540225174	-3.3273701701597886	0.012003376705917234	0.06322708892768031
179	mmu-miR-10a-5p	C57	Lung	-0.7572869614455389	0.25639849227606604	-2.9535546590896598	-2.4955702125752586	0.003213081378822066	0.06328373324375634
180	mmu-miR-208b-3p	C57	Lung	-1.806339420259801	0.6101955484826829	-2.9602631889915614	-1.9394586901786592	0.003144518471287769	0.06328373324375634
181	mmu-miR-7a-5p	C57	Lung	0.7705557022089682	0.26001202945121865	2.9635386633276277	-2.398101872419798	0.0031115299006153944	0.06328373324375634
182	mmu-miR-5114	C3H	Brain	1.5377395917385894	0.4219832979045345	3.6440769086706206	0.06592566300438474	0.00028180953253683	0.06382985911959198
183	mmu-miR-22-3p	C3H	Heart	-0.8623388324228571	0.30456650810942704	-2.831364609903297	-2.643017246944108	0.004725653177810768	0.06487032998631144
184	mmu-miR-155-5p	C3H	Lung	0.7894542932452007	0.31589862812418784	2.4990747757690355	-3.6519355125615016	0.01260734672041044	0.06564515016489574
185	mmu-miR-1298-5p	C57	Lung	-1.096490230338465	0.37644015895838107	-2.912787608454103	-2.405920105676616	0.003659894679275533	0.06631729158847265
186	mmu-miR-139-5p	C57	Lung	0.9813961982818168	0.3366589246161275	2.915105249031629	-2.2499913661989988	0.00363304932493992	0.06631729158847265
187	mmu-miR-380-5p	C3H	Lung	1.3177502336961973	0.5303235568983298	2.4848042606352254	-3.3146178653424085	0.013120936737550732	0.06754300388761911
188	mmu-miR-376a-3p	C57	Lung	1.6132518677866778	0.5575736488971803	2.893343096427734	-2.1588857613967494	0.003892336753296797	0.06781648266320958
189	mmu-miR-30b-5p	C3H	Heart	-0.9849652741456224	0.3519222961273919	-2.7988146388686785	-2.722822226926772	0.005225260041711972	0.06961890584986834
190	mmu-miR-503-5p	C3H	Lung	0.6826799354468864	0.28001298026524496	2.438029604199817	-3.919482078600754	0.014936594134925478	0.07602558587776677
191	mmu-let-7c-1-3p	C3H	Lung	1.325162679452302	0.5448560157563733	2.432133703456868	-3.4154997858016145	0.015180512016596832	0.07640857715020405
192	mmu-miR-770-3p	C3H	Lung	0.7856435883153963	0.3250344527851909	2.4171086528929075	-3.9128145922732913	0.015818059061455343	0.0787426456575744
193	mmu-miR-28a-3p	C3H	Heart	0.7517977211705693	0.2736344455673303	2.7474527909373982	-2.6605304144087496	0.006111353243062498	0.07909837197449462
194	mmu-miR-148b-3p	strain	Heart	-0.6363064441791906	0.19022259464164964	-3.345062374834572	-0.9180137792967358	0.0008524597971847795	0.08149344310730837
195	mmu-miR-219a-2-3p	strain	Heart	-2.4281795594225484	0.7406790919235632	-3.2783152459677267	-0.9359295682858564	0.0010793833524146805	0.08149344310730837
196	mmu-miR-3069-3p	strain	Heart	-1.673000962514031	0.5061496993925848	-3.3053481302502985	-0.9469902224905508	0.0009814613722145312	0.08149344310730837
197	mmu-miR-544-5p	strain	Heart	-1.7505690953752595	0.5053520706429534	-3.4640584200002023	-0.4354810440594728	0.0005540963547225403	0.08149344310730837
198	mmu-miR-184-3p	C3H	Heart	2.0170877968540992	0.7425714945882901	2.716355006291279	-2.606135817955746	0.0067116097084962524	0.0844544221652445
199	mmu-miR-126a-5p	C3H	Lung	-0.6516745048347854	0.2731480325272693	-2.3857924174128056	-4.266353993381027	0.017223130774449653	0.08480519826984449
200	mmu-miR-341-3p	C3H	Lung	1.7387451350812295	0.7302649506414576	2.380978483978908	-3.5469410799728838	0.017448570734724236	0.08499142519172129
201	mmu-miR-329-5p	C3H	WBC	1.6666202964886143	0.4941828589688789	3.3724769409567275	-0.7126589177789313	0.0007727983801193053	0.08751941654851131
202	mmu-miR-1839-5p	C3H	Lung	0.6569075211122115	0.2787400603312408	2.356702945143857	-4.123980357528078	0.018625331238658727	0.08975824522460002
203	mmu-miR-25-3p	C3H	RBC	-0.4301942393748153	0.14899801410136598	-2.8872481419929965	-2.4035368753078483	0.003967914245281821	0.08987325765563324
204	mmu-miR-124-3p	C57	Heart	2.0393106169715223	0.6252885828081138	3.2613910969126687	-1.0141660586356984	0.0011452153701783895	0.09136855709737657
205	mmu-miR-329-5p	C57	Heart	-1.6092433133550204	0.4958305578886781	-3.2455508999030287	-1.0294494055302472	0.0012101795642036632	0.09136855709737657
206	mmu-miR-676-3p	strain	Heart	0.8655718628202083	0.2708352399097432	3.1959351490177683	-1.3208902843348211	0.0014363783821837658	0.09295420101846368
207	mmu-miR-137-3p	C3H	RBC	-0.9730476715477316	0.3424399338166752	-2.8415134318670074	-2.2720517307428354	0.004578979513206	0.09358325284523474
208	mmu-miR-148b-3p	C3H	RBC	-0.3479883019751071	0.12528829325122978	-2.777500538516525	-2.5729662790892287	0.005577809772232534	0.09358325284523474
209	mmu-miR-16-2-3p	C3H	RBC	-1.6448120224244271	0.5902471382363565	-2.7866497198768023	-2.248971025694593	0.005423923580304613	0.09358325284523474
210	mmu-miR-17-3p	C3H	RBC	-0.7415727662273586	0.2594566476548147	-2.8581760110226937	-2.25842069404456	0.004347100332174361	0.09358325284523474
211	mmu-miR-218-5p	C3H	RBC	-1.536558040835605	0.5478662832842786	-2.8046223827179944	-2.216659476193409	0.005132756598202597	0.09358325284523474
212	mmu-miR-21a-5p	C3H	RBC	-0.7169747727404392	0.2580180016435125	-2.7787781014250266	-2.6706194044829865	0.005556087217855219	0.09358325284523474
213	mmu-miR-664-5p	C3H	RBC	1.1852532572705408	0.4263842073014813	2.779777573779814	-2.346649407621675	0.005539146402350913	0.09358325284523474
214	mmu-miR-384-5p	C57	Lung	1.5602583138152468	0.5635015631962447	2.7688624410645555	-2.4696052738446648	0.005726709213510698	0.09608145458223503
215	mmu-miR-148b-3p	C3H	Lung	0.3108577724891575	0.13365869451787632	2.3257579584363026	-4.213604084575355	0.020225819168332	0.09644522192899364
216	mmu-miR-130b-3p	C3H	RBC	-0.9191918410574828	0.3345831465826902	-2.7472747819062966	-2.506848466420203	0.006114646754764295	0.09820879253761047
217	mmu-miR-30b-5p	C3H	RBC	-1.108880577203311	0.4049857899870594	-2.7380728030945067	-2.590776238509211	0.0062870970940192145	0.09820879253761047
218	mmu-miR-196b-5p	C57	Heart	2.8982921933539374	0.9237801651288904	3.1374263085087484	-1.348142201748331	0.0017530071892025414	0.09926403208859393
219	mmu-miR-34b-5p	C57	Heart	1.4482129865104416	0.4571628470635988	3.1678273853889354	-1.2551527561405695	0.0015812429806295616	0.09926403208859393
220	mmu-miR-127-3p	C3H	Lung	1.3516046935694208	0.5873169938801105	2.3013205945907385	-3.6759499227972667	0.021573402166178337	0.10179949147165404
221	mmu-miR-337-5p	C3H	Lung	1.2047725827336409	0.5245098524268201	2.2969493845718207	-3.736191946074209	0.02182253151184546	0.10191347190583501
222	mmu-miR-26b-5p	C3H	RBC	0.6472278065517703	0.23852385501133486	2.713472019480037	-2.742529023345287	0.006769861574511536	0.1022249097751242
223	mmu-miR-32-5p	C3H	Heart	-1.1823293306997211	0.4475973011867803	-2.641502367339656	-2.827685178473931	0.008379563149741562	0.10259302991440346
224	mmu-miR-5113	C3H	Heart	-1.2936516140399483	0.4942752993091161	-2.6172693959179787	-2.7865930040614657	0.008994172646768274	0.1072200054996323
225	mmu-miR-376b-3p	C3H	Lung	1.9169621982318017	0.8498755982119657	2.255579760455361	-3.8522197406169063	0.02430715806673793	0.11235859800237022
226	mmu-miR-132-3p	C3H	Heart	1.004198835188166	0.3879795875710917	2.5882774954085974	-2.9401020911064464	0.009782231197524506	0.11362437775586155
227	mmu-miR-32-5p	C3H	RBC	-1.0646232625708691	0.3992487149860894	-2.6665665351182484	-2.6800878580961327	0.0077837134986414236	0.1137426520930505
228	mmu-miR-486b-5p	C57	Lung	-1.0800066576380232	0.4006104651834754	-2.6959022579287617	-2.866231399404786	0.007134807041964509	0.11543098535749725
229	mmu-miR-182-5p	C3H	Lung	0.9537406350887504	0.42713196289197136	2.2328945570621386	-4.373323686645167	0.02577116836644564	0.11681634044491793
230	mmu-miR-300-5p	C3H	Lung	0.7181108481965035	0.3216403945441216	2.232651309902542	-4.334521274683245	0.025787271621394683	0.11681634044491793
231	mmu-miR-15b-5p	C3H	RBC	-0.8293219789192481	0.3137917206228977	-2.642905865307689	-2.8773536663789616	0.008345147673520441	0.11813599675327373
232	mmu-miR-130b-3p	C3H	Lung	0.9977733854200524	0.4506298341465989	2.2141751606607043	-4.050297585568387	0.027036159917254686	0.11973544924675955
233	mmu-miR-378a-3p	C3H	Lung	0.6550066630048441	0.2951744899796333	2.2190490209707443	-4.4164466613362166	0.02670173786026428	0.11973544924675955
234	mmu-miR-7a-5p	C3H	Lung	0.5932759064366264	0.2682744353870559	2.211451514493623	-4.399571119569066	0.027224616495400075	0.11973544924675955
235	mmu-miR-1934-5p	C57	Lung	-0.9652591643797546	0.3616112577282056	-2.6693283014580897	-3.157180454089876	0.007720440365465463	0.12059860295020187
236	mmu-miR-532-5p	C3H	Lung	0.5446538888777894	0.24746737036907174	2.2009119346340285	-4.4577353729693225	0.027964614670263482	0.12180740813105152
237	mmu-miR-338-3p	C3H	Lung	-0.8405636790055517	0.3828896990273336	-2.1953154685040137	-4.417652085075833	0.028364562109745087	0.12237282510204307
238	mmu-miR-18a-3p	C3H	Heart	-0.9812975931918689	0.3844675356293247	-2.5523548863120755	-3.0811317922106705	0.01084380752894512	0.12280612026530345
239	mmu-miR-137-3p	strain	WBC	-2.145971826715744	0.5873439925534781	-3.6536882200601584	-0.06396835474189277	0.00027159360899214647	0.12303190487344234
240	mmu-miR-127-5p	strain	Heart	1.94684488212768	0.6340359637001749	3.0705590748607925	-1.5535412741093175	0.002192863793141059	0.12417091228661248
241	mmu-miR-667-5p	C3H	Lung	0.8234128791275066	0.3798019841607457	2.1680057331638607	-4.323499040864911	0.030387790732394063	0.12986480379032556
242	mmu-miR-183-5p	C57	Brain	-1.4037346251031462	0.4593260698611213	-3.05607436026344	-1.7650073995513758	0.002300603890225948	0.13027169528404428
243	mmu-miR-101a-3p	C57	Lung	-0.5547393282993731	0.21189889781999016	-2.6179434343760897	-3.523137128796852	0.00897654640278709	0.13554585068208505
244	mmu-miR-144-5p	C3H	RBC	-0.901634995590042	0.3495014250092412	-2.579774876643784	-3.1600418049256933	0.010024754096274385	0.13761253350340288
245	mmu-miR-15b-3p	C3H	Lung	0.7390907685760912	0.34786712730400626	2.1246352718179917	-4.326311372999856	0.03385585619101035	0.14070369591309806
246	mmu-miR-377-3p	C3H	Lung	1.4991133918906088	0.7050483693490847	2.1262560939962483	-4.203286127796776	0.03372039863136378	0.14070369591309806
247	mmu-miR-487b-3p	C3H	Lung	0.9589440587287656	0.4509273564432597	2.1266043078258656	-4.26010538284683	0.03369135787976263	0.14070369591309806
248	mmu-miR-145a-5p	C3H	Heart	-0.9335339347175536	0.37650381519427983	-2.47948067733614	-3.499733261854902	0.013317224503764932	0.14363577857632176
249	mmu-miR-218-5p	C3H	Heart	-0.8738514044837284	0.35125802575450205	-2.4877763365169985	-3.393380930208312	0.013012470470268166	0.14363577857632176
250	mmu-miR-760-3p	C57	Lung	-0.7835512964220541	0.3034073220014292	-2.582506220526752	-3.441076502646096	0.009946268750297744	0.14534386270596386
251	mmu-miR-144-3p	strain	Heart	-1.8494851732133704	0.6265283351321856	-2.9519577479654835	-2.0259645481760407	0.0032296019835972405	0.14630096985695498
252	mmu-miR-301b-3p	strain	Heart	-2.1607045839784025	0.7285535658473377	-2.9657456709657506	-1.8177779752450527	0.0030894807896547413	0.14630096985695498
253	mmu-miR-340-5p	C3H	RBC	-0.6347740001074511	0.25013774253569604	-2.537697804708002	-3.083954407852968	0.01130561707165006	0.14632698667021365
254	mmu-miR-669a-3p	C3H	RBC	-1.5045112632289224	0.5914273589428709	-2.5438648389856637	-2.813855322528049	0.011109218821810379	0.14632698667021365
255	mmu-miR-148b-3p	C57	Lung	0.33338364997588954	0.1312061803661199	2.540914224052635	-3.5923571435508634	0.011202803592287655	0.14751397274802236
256	mmu-miR-184-3p	C57	Lung	1.8846967239738757	0.7480515334493949	2.5194744475466995	-3.2975480220652296	0.011904127735630569	0.14751397274802236
257	mmu-miR-185-3p	C57	Lung	-1.2559636264426748	0.5022233468954062	-2.500806930236646	-3.337446682144613	0.012546236261296284	0.14751397274802236
258	mmu-miR-212-5p	C57	Lung	1.065377228159087	0.4264851541776322	2.4980405946682835	-3.354234418642417	0.012643958345814051	0.14751397274802236
259	mmu-miR-340-5p	C57	Lung	0.6399572431149378	0.25010339595652903	2.558770706280894	-3.4637443917119755	0.010646999473022957	0.14751397274802236
260	mmu-miR-342-3p	C57	Lung	0.7897867274264234	0.3115987039833976	2.5346277674778266	-3.5386194784683163	0.011404533151680041	0.14751397274802236
261	mmu-miR-486a-5p	C57	Lung	-1.0251993534514576	0.4095612799492157	-2.503164736614211	-3.339190290244652	0.012463474931301115	0.14751397274802236
262	mmu-miR-9-3p	C57	Lung	1.4773563218649148	0.5917790408685817	2.49646611292034	-3.336606121517568	0.012699878448505236	0.14751397274802236
263	mmu-miR-141-5p	C57	Brain	-1.6770304793789523	0.5629552211616589	-2.9789766864909746	-1.7976951434364974	0.00296026129458623	0.1489998184941736
264	mmu-miR-101c	C57	Lung	-0.5870834678851917	0.2368286923820809	-2.4789372519865	-3.586724284971853	0.0133374068230629	0.15104613227118735
265	mmu-miR-22-3p	C3H	RBC	-0.8488632268494012	0.3380807233297153	-2.510830012693572	-3.1917220991659225	0.012197751990665466	0.1534883792158738
266	mmu-miR-183-5p	C3H	Lung	0.9522025566542424	0.4569137843841946	2.083987371791756	-4.7346146079824525	0.037408517357892884	0.15405507602841345
267	mmu-miR-103-3p	C3H	RBC	-0.6401365187787391	0.2576730449288773	-2.4842975677002967	-3.3743621002381685	0.013139508235118115	0.15433743376504513
268	mmu-miR-203-3p	C3H	RBC	-1.886968143937115	0.7552176787988267	-2.498575174959273	-2.908362952510807	0.012625021617337915	0.15433743376504513
269	mmu-miR-423-5p	C3H	RBC	0.6518336941922156	0.2628057550304109	2.480286986549392	-3.1695315985294266	0.013287328734738986	0.15433743376504513
270	mmu-miR-144-5p	C3H	Heart	-1.0828469462846655	0.4428728776813787	-2.445051392521064	-3.5009655033169	0.014650614063408146	0.15434251559822998
271	mmu-miR-139-3p	C3H	Lung	0.9371688859238752	0.4508750878334569	2.0785554829102564	-4.330185770248342	0.03790652761398049	0.15469961269489332
272	mmu-miR-126a-5p	C3H	RBC	-0.939173532452532	0.3809847393532738	-2.465121133320958	-3.2197489304765656	0.013859701537378323	0.1569611199108095
273	mmu-miR-208b-3p	C3H	Lung	-1.000537949816497	0.4867709348591741	-2.05545951527685	-4.373368850783256	0.04008755331784005	0.16213983618733516
274	mmu-miR-425-3p	C3H	Lung	0.7499744149182215	0.3677952877924873	2.0391082752027057	-4.528343877196223	0.041695327770097435	0.16715029628189504
275	mmu-miR-101b-3p	C3H	Heart	-0.7089329928262362	0.2946532993060008	-2.4059903435528858	-3.3240599029582594	0.016304901902865997	0.1678663764090522
276	mmu-miR-23a-3p	C3H	RBC	-0.9143881809265776	0.3809688528121459	-2.4001651950729377	-3.2874984446734654	0.016565196470791285	0.1722268165876632
277	mmu-miR-326-3p	C3H	RBC	-0.8402785688889676	0.3485154302650329	-2.411022571511302	-3.214760561818386	0.016082943282767524	0.1722268165876632
278	mmu-miR-374b-5p	C3H	RBC	-0.8626490129545443	0.3597457738126841	-2.3979406451727123	-3.402330569558439	0.016665559869262353	0.1722268165876632
279	mmu-miR-501-3p	C3H	RBC	1.2987477352343262	0.5438052830570019	2.388258767795367	-3.1374290821093846	0.017108624164337404	0.1722268165876632
280	mmu-miR-700-3p	C3H	RBC	0.7851554470202355	0.32792907875268384	2.3942843068588644	-3.3746687879584574	0.016831682174433562	0.1722268165876632
281	mmu-miR-127-3p	C57	Brain	0.8180721944271934	0.2830611981107371	2.890089492616198	-2.274454447053131	0.003932516960141458	0.17496150353160886
282	mmu-miR-708-5p	C57	Brain	0.9793206088172636	0.3417618401807968	2.8655060152391187	-2.267673609682106	0.0042485133307896186	0.17496150353160886
283	mmu-miR-1193-3p	strain	Lung	1.84172893202445	0.5928646822282079	3.106491223431529	-1.4998397006585655	0.0019452833709073809	0.1762426734042087
284	mmu-miR-146a-5p	C3H	Heart	0.7901149688156757	0.33374536838072444	2.3674185282306053	-3.730457330571927	0.01809757948484277	0.17822181536160378
285	mmu-miR-338-3p	C3H	Heart	-0.931598271837882	0.3934256940193536	-2.367914160156644	-3.640290066515336	0.0180734897422642	0.17822181536160378
286	mmu-miR-144-5p	strain	Lung	1.8997972093021909	0.6331896990114709	3.000360258968417	-1.948692706597522	0.002761825674161637	0.17872957577074594
287	mmu-miR-760-3p	strain	Lung	1.306343327297788	0.4349853935267824	3.0031889501074827	-1.9635887044365816	0.002736507500371362	0.17872957577074594
288	mmu-miR-130b-3p	C57	Lung	1.0550353446324094	0.4394165989220864	2.4009911032502425	-3.5433017320592333	0.016528070115741998	0.1826150185958811
289	mmu-miR-30d-5p	C57	Lung	-0.4244582173191436	0.17782221378597268	-2.386980840481621	-4.0877093573484045	0.017167871427033268	0.18516775610585887
290	mmu-miR-194-5p	C3H	RBC	-0.8797765864208085	0.3741824167052558	-2.3511970288914195	-3.4551233848905225	0.01890171067026226	0.18614075942671315
291	mmu-miR-30c-5p	C57	Lung	-0.6776272876517613	0.2856536099580058	-2.3721992792297635	-4.054402108004337	0.01786638544661643	0.18822029319342426
292	mmu-miR-146b-5p	C57	Heart	1.0850911027488674	0.373401279416299	2.9059651441073853	-2.054201836644045	0.0037399715177189327	0.1882452330585196
293	mmu-miR-26a-5p	C3H	Lung	-0.5680218205916177	0.28687914356913946	-1.9800038912718003	-5.182213930599125	0.04797020116927163	0.19061843096210568
294	mmu-miR-182-5p	C57	Brain	-1.280335506263559	0.4569816991600019	-2.8017216195243697	-2.405723792269894	0.005178771906774011	0.19549863948071894
295	mmu-miR-142a-5p	C57	Lung	0.8686489056293798	0.37018424947735373	2.34653123912156	-4.1382970879183665	0.019138723274179058	0.19567337892979095
296	mmu-miR-151-3p	C57	Lung	-0.6913117062900449	0.2963882557871985	-2.332453100929865	-4.000203876521452	0.01986970293768297	0.19567337892979095
297	mmu-miR-496a-3p	C57	Lung	0.8822291695251498	0.3772337636866793	2.3386802944232383	-3.8407036399637815	0.019543410212496382	0.19567337892979095
298	mmu-miR-598-3p	C3H	RBC	-1.1120117706010784	0.479463903482865	-2.3192815194706715	-3.344002494224205	0.02057559655427205	0.1983137284911753
299	mmu-miR-434-3p	C3H	Lung	0.8620272612906521	0.440193779936966	1.9582904179475025	-4.623983279773179	0.050466860913990594	0.1987955477742412
300	mmu-miR-124-5p	C57	Lung	0.8877088143470555	0.387545469059729	2.2905926793592326	-3.9140857687005965	0.02218929356136596	0.1991550893576341
301	mmu-miR-1912-3p	C57	Lung	-1.386482151816352	0.5985077832285329	-2.316564948140265	-3.519918605845575	0.020723877668180905	0.1991550893576341
302	mmu-miR-379-5p	C57	Lung	0.8713818339406423	0.3810791553793324	2.286616367335166	-4.1034925062021	0.022421433901190592	0.1991550893576341
303	mmu-miR-434-3p	C57	Lung	0.991553763133458	0.4294661263642928	2.308805519838314	-3.8030393705626215	0.02115256753678466	0.1991550893576341
304	mmu-miR-491-5p	C57	Lung	-0.957879367386724	0.4179229136178654	-2.2920001181427843	-3.8158552169960815	0.02210762920496876	0.1991550893576341
305	mmu-miR-30e-5p	C3H	Heart	-0.4696821128978588	0.20285157279528684	-2.3153979356711782	-3.93783349131479	0.02078786372901742	0.2003596227498913
306	mmu-miR-8114	strain	Lung	1.423250043228671	0.493543682881886	2.883736724008036	-2.2081057516869937	0.004012059357551455	0.20194032099675654
307	mmu-miR-99b-5p	strain	Lung	1.2388596942824286	0.42715314000177396	2.900270601492672	-2.292580076745578	0.00380802728733699	0.20194032099675654
308	mmu-miR-378c	C3H	Lung	0.8449516146053173	0.4338216949482961	1.9476933137380799	-4.689433729333548	0.05172439456158385	0.2019926787620473
309	mmu-miR-99b-3p	C3H	WBC	-1.6751382162594641	0.5466265288010052	-3.064502229582209	-1.569579652779966	0.0022373395746101013	0.2027029654596752
310	mmu-miR-27b-3p	C3H	Lung	0.38727363338628784	0.19943974550035568	1.9418076994367064	-5.157760484192449	0.05243409754576658	0.20301406998489116
311	mmu-miR-127-5p	C57	Lung	1.3325886296790903	0.5871578074383731	2.2695578817096047	-3.6436864407121874	0.023441476257425736	0.20421132201180495
312	mmu-miR-185-5p	C3H	RBC	-0.5210794211017404	0.2281540685819337	-2.2838927411658787	-3.6898137014618464	0.02258165899988071	0.20459852971660986
313	mmu-miR-301a-3p	C3H	RBC	-0.4975952862920394	0.21787311739006146	-2.2838764701805188	-3.671301123317925	0.022582619174018742	0.20459852971660986
314	mmu-miR-34a-5p	C3H	RBC	-1.2111409111082962	0.5296608172935543	-2.286634902118963	-3.4282787721616077	0.022420346939032672	0.20459852971660986
315	mmu-miR-451a	C3H	Lung	0.9245308676783486	0.4778649560800595	1.9347115872699745	-4.9566001758813405	0.053300589102428256	0.2046200581644068
316	mmu-miR-154-3p	C3H	Lung	0.9351098704879208	0.4844224968512208	1.9303601227568885	-4.5939588776085465	0.05383783849148988	0.20494572131634384
317	mmu-miR-215-5p	C3H	Lung	1.3991488607783589	0.7292994337679133	1.9184834047514332	-4.44883324174608	0.055327270509770037	0.20543650443381825
318	mmu-miR-301b-3p	C3H	Lung	1.1731861112581337	0.6099361612437161	1.9234572170075948	-4.442066190934158	0.05469938217114282	0.20543650443381825
319	mmu-miR-450b-5p	C3H	Lung	0.7715703458993309	0.4017673235877172	1.9204407640953287	-4.819422534192535	0.05507946151749082	0.20543650443381825
320	mmu-miR-301b-3p	C57	Heart	1.4480242467055708	0.5092871238034206	2.843237496152549	-2.1221934726985485	0.004554477207395662	0.20631781749502345
321	mmu-miR-182-5p	C3H	Heart	1.2753947445939335	0.5559159772598781	2.294222142850403	-3.653024346896128	0.021979232745170187	0.20742900903254366
322	mmu-miR-1264-3p	C57	Lung	-0.9502081894592892	0.4247610615491246	-2.2370416581826804	-3.9670999601081824	0.025497962303661637	0.21001048951924944
323	mmu-miR-155-5p	C57	Lung	0.6738851709760292	0.30108330346645745	2.2382017309408995	-4.180326479995063	0.025421988719253687	0.21001048951924944
324	mmu-miR-449c-5p	C57	Lung	1.0202107455231384	0.4559973109776019	2.2373174599120604	-3.899647322694092	0.025479882145304642	0.21001048951924944
325	mmu-miR-30b-5p	C3H	Lung	-0.6880709248064089	0.3623720661819523	-1.8987968141587337	-5.1506089819282845	0.05787180237928525	0.21313761364078224
326	mmu-miR-142a-5p	C3H	RBC	-0.7715910784737829	0.3421465228323558	-2.255148092946849	-3.93332847033054	0.0243343277546686	0.21614608770323285
327	mmu-miR-666-3p	C57	Lung	-0.7077302598206212	0.3191534341471322	-2.2175235610792523	-4.257479857206993	0.026806021205800255	0.21684156439691996
328	mmu-miR-9-5p	C3H	RBC	-0.8395855563503396	0.37378812084925217	-2.246153661712921	-3.642827701647538	0.024906475535945747	0.21697371957275816
329	mmu-miR-129-5p	C57	Lung	1.4734991775660096	0.6675377491319107	2.207364571490076	-3.8231308100582515	0.027509532933718283	0.21761206771840946
330	mmu-miR-541-5p	C57	Lung	1.3174337194029393	0.5984315085861959	2.2014778642177406	-4.180934720469766	0.027924443284730118	0.21761206771840946
331	mmu-miR-542-3p	C57	Lung	0.6683537611313266	0.3044026975234085	2.195623647782984	-4.3637467571132085	0.028342410585841405	0.21761206771840946
332	mmu-miR-338-3p	strain	Heart	-1.5529144418568832	0.5555750235725021	-2.7951480465612204	-2.4600484588592955	0.00528443413807783	0.21762260586811424
333	mmu-miR-26b-5p	C57	Lung	-0.5038806191651144	0.23118551260854656	-2.1795510171881194	-4.503681920390212	0.029517792693861355	0.2228593348386532
334	mmu-miR-1969	C57	Lung	1.0378681244895391	0.4811805049460557	2.1569205606239032	-4.05395941455887	0.03124378619691115	0.22480269789134524
335	mmu-miR-221-3p	C57	Lung	0.6688773820824538	0.30971713829377584	2.1596395529394434	-4.409683749963618	0.03103193052349461	0.22480269789134524
336	mmu-miR-26a-5p	C57	Lung	-0.6315340398783977	0.2932636203649863	-2.1534687428751345	-4.677674438425163	0.031514530916358766	0.22480269789134524
337	mmu-miR-449a-5p	C57	Lung	0.9439698324896276	0.4389825301586551	2.150358539663212	-4.394460130121125	0.03176020455860065	0.22480269789134524
338	mmu-let-7d-3p	C3H	Heart	-0.6205366857580463	0.2757773776897406	-2.2501362909330878	-3.8256469838722102	0.02465171157036232	0.22790255798722714
339	mmu-miR-544-5p	C57	Lung	0.8723237202197642	0.408402970818619	2.1359387236367167	-4.2120448775828985	0.032920820247628456	0.2294327934180876
340	mmu-miR-201-3p	C3H	Lung	0.9185784038258932	0.4932777028296457	1.8621932403523336	-4.695733279930022	0.06286183255304957	0.2296484689236408
341	mmu-miR-126a-5p	C3H	Heart	-0.6199400096419511	0.2771072737431952	-2.2371841823844387	-4.199613382816431	0.025488617754538492	0.23092687685611876
342	mmu-miR-503-5p	C3H	RBC	-1.0036001257618206	0.456327300977124	-2.199298888347975	-3.5696786588246066	0.028079387416207927	0.2355548611026332
343	mmu-miR-7a-5p	C3H	RBC	-0.5572104359481589	0.2531429720429994	-2.20116889460202	-3.8875583556439413	0.02794636869878268	0.2355548611026332
344	mmu-miR-138-5p	C3H	Lung	0.8578271637833961	0.4649605893106337	1.8449459663995167	-4.834202187802356	0.06533373550588885	0.2367694574733412
345	mmu-miR-497a-5p	C3H	RBC	-0.9572629479877236	0.4371350226776631	-2.18985644784082	-3.671204485399713	0.02875943236596567	0.23687314294149905
346	mmu-miR-433-3p	C3H	Heart	-0.7580765362218196	0.3419104216574325	-2.2171787936354663	-3.95994163331277	0.0268296389011963	0.2383103220047436
347	mmu-miR-106b-5p	C3H	Heart	-1.079055771613699	0.4911388559586213	-2.197048265520678	-3.8671003790668417	0.028240204804207757	0.2386578068374316
348	mmu-miR-379-5p	C3H	Heart	0.8712592356703537	0.39708482654716737	2.1941388273290308	-4.020363196020003	0.028449274987243506	0.2386578068374316
349	mmu-miR-540-5p	C3H	Heart	-1.0699637909746094	0.4867201169438984	-2.1983142954782333	-3.735546111740028	0.0281496435975348	0.2386578068374316
350	mmu-miR-335-3p	C57	RBC	-1.3902770663369042	0.40032778606485936	-3.47284678888529	-0.6558251576038625	0.0005364718112077444	0.2430217304771082
351	mmu-miR-190a-5p	C3H	Heart	-0.8429239032885762	0.3881690195155343	-2.171538327145768	-3.9896292398241187	0.03011927831077339	0.2436434477639347
352	mmu-miR-488-3p	C3H	Heart	1.0678888698037097	0.4908687447905466	2.175507976698286	-3.7701677455660563	0.029819984316233675	0.2436434477639347
353	mmu-miR-877-3p	C57	Brain	1.3705258853648203	0.5074017105211043	2.7010667424776376	-2.5524732557571794	0.0070257408249709795	0.2448200456701426
354	mmu-miR-410-5p	C57	Heart	0.9307897277397474	0.3413681868505404	2.726644613041433	-2.566373165848236	0.006507365321787279	0.24565304089746975
355	mmu-miR-505-5p	C57	Heart	-1.1723610116594034	0.4262296334405071	-2.750538488364022	-2.386680879608565	0.006054515563786646	0.24565304089746975
356	mmu-miR-344f-5p	C3H	Lung	0.5576405447690869	0.3075438665684192	1.8132065223450933	-5.188704149759018	0.07009235592473348	0.2519987082055894
357	mmu-miR-370-3p	C3H	Heart	0.9548052518230592	0.44400055547987305	2.1504595884820716	-3.9038513523218334	0.03175219698222792	0.25234640759560084
358	mmu-miR-667-3p	C3H	Lung	0.5616414917641812	0.3107166034358893	1.8075683293186675	-5.1987675845422325	0.0709667695638492	0.2531334378930999
359	mmu-let-7e-5p	C3H	WBC	-1.179536152463828	0.4556633251335533	-2.5886133190949923	-2.9999695867183807	0.009772760809420987	0.2533103790508964
360	mmu-miR-151-3p	C3H	WBC	-1.0488654963063728	0.35986724740143555	-2.914590043634488	-2.223015567633684	0.0036390014269997314	0.2533103790508964
361	mmu-miR-224-5p	C3H	WBC	-1.4598534816772168	0.5535993368662206	-2.6370217311694435	-2.7149250200246238	0.008490286241945741	0.2533103790508964
362	mmu-miR-28a-3p	C3H	WBC	-1.0964526324726678	0.3980018978734567	-2.754892974960841	-2.4769828349274485	0.00597511839579883	0.2533103790508964
363	mmu-miR-29a-3p	C3H	WBC	-0.8943671175554133	0.3468729538613421	-2.5783708634514206	-3.207871989948821	0.010065313074870054	0.2533103790508964
364	mmu-miR-326-3p	C3H	WBC	-0.940266153520226	0.35790788475867885	-2.6271177405164043	-2.9211268685845893	0.008739689598517323	0.2533103790508964
365	mmu-miR-425-5p	C3H	WBC	-0.5569595905942926	0.21544736841207132	-2.585130627026432	-3.1801218318323143	0.00987137314099799	0.2533103790508964
366	mmu-miR-434-3p	C3H	WBC	-1.176284460232744	0.4355413995637645	-2.7007408742565064	-2.7224019885648243	0.007032578099557239	0.2533103790508964
367	mmu-miR-455-5p	C3H	WBC	-1.1464073919648383	0.42538059712476495	-2.6950157099633643	-2.7820111547616246	0.007153681947370217	0.2533103790508964
368	mmu-miR-574-3p	C3H	WBC	-1.4942396213053553	0.5768779242125822	-2.590218066231152	-2.8020147711433903	0.00972761905903083	0.2533103790508964
369	mmu-miR-598-3p	C3H	WBC	-1.7830020047966182	0.6714319252326874	-2.655521636357568	-2.603384138540671	0.008041433280889505	0.2533103790508964
370	mmu-miR-669c-5p	C3H	WBC	-1.1076409700479068	0.3909198869206653	-2.8334219033289947	-2.3203378704084887	0.0046955808795949615	0.2533103790508964
371	mmu-miR-7689-3p	C3H	WBC	-1.1681944947291387	0.41791466557272616	-2.7952943291142955	-2.526946369119905	0.00528206176379786	0.2533103790508964
372	mmu-let-7i-3p	C3H	Heart	-1.2186187252801997	0.5899618013768558	-2.065589199904436	-4.1878540295382765	0.03911818809850455	0.25338471800332873
373	mmu-miR-124-3p	C3H	Heart	-1.181188897192092	0.5731813096786248	-2.0607596187223365	-3.94669535382794	0.03957784190054231	0.25338471800332873
374	mmu-miR-127-5p	C3H	Heart	1.0052916678404469	0.4812816872177551	2.0887802186115687	-3.953541020356456	0.03697373798497256	0.25338471800332873
375	mmu-miR-133b-3p	C3H	Heart	-0.8754871498012329	0.41062647186235657	-2.1320767407677	-3.9784283720392297	0.033237767448236095	0.25338471800332873
376	mmu-miR-134-5p	C3H	Heart	1.057552848225244	0.5024306723504164	2.1048731823595	-3.9029494383798977	0.03554526866545259	0.25338471800332873
377	mmu-miR-139-5p	C3H	Heart	-0.5811769247950798	0.2848753107839705	-2.0401098403216964	-4.243763421172538	0.04159529820421223	0.25338471800332873
378	mmu-miR-148b-5p	C3H	Heart	-1.4300242195417197	0.7014805562990167	-2.038579981584194	-3.9294605091846297	0.041748172280403	0.25338471800332873
379	mmu-miR-183-5p	C3H	Heart	1.1952536639516058	0.5867838553169121	2.0369573108075194	-4.232545551764582	0.04191084105207592	0.25338471800332873
380	mmu-miR-1969	C3H	Heart	-0.6503328852118595	0.3189529119203885	-2.038962056487461	-4.3989465286739735	0.0417099481553746	0.25338471800332873
381	mmu-miR-1983	C3H	Heart	-1.6234000992351396	0.7854641774875786	-2.0668034848232297	-3.92982988656184	0.03900333582810533	0.25338471800332873
382	mmu-miR-219a-2-3p	C3H	Heart	-1.011398546735329	0.4817422888669711	-2.0994597528775762	-3.9936221377749126	0.036020429518892776	0.25338471800332873
383	mmu-miR-219a-5p	C3H	Heart	-0.897799287087937	0.4347745876362452	-2.0649764558895565	-4.137464931943602	0.0391762531672991	0.25338471800332873
384	mmu-miR-221-3p	C3H	Heart	0.6854979520316258	0.3326430608565167	2.0607613165491845	-4.296293199907568	0.039577679507180316	0.25338471800332873
385	mmu-miR-26b-5p	C3H	Heart	-0.4883366151058262	0.2365534957614813	-2.064381308480936	-4.459763265927358	0.039232720896003465	0.25338471800332873
386	mmu-miR-380-5p	C3H	Heart	1.1946140573717994	0.5632786175427958	2.120822662474023	-3.778982791620968	0.03417632701826257	0.25338471800332873
387	mmu-miR-503-5p	C3H	Heart	0.6274862113128705	0.3081113814620469	2.036556417797128	-4.3381079044551365	0.04195111225220674	0.25338471800332873
388	mmu-miR-543-3p	C3H	Heart	-0.8131653091620419	0.3887750349437061	-2.0916088639276613	-4.113147452456649	0.03671916742913458	0.25338471800332873
389	mmu-miR-666-3p	C3H	Heart	-0.7839164336379423	0.3678048693979921	-2.131337833892805	-4.070058883808898	0.03329870554624479	0.25338471800332873
390	mmu-miR-16-5p	C3H	Heart	0.2912179862482187	0.14397101161101353	2.0227543238707164	-4.704748691677562	0.04335772114426262	0.25507854127728524
391	mmu-miR-19b-3p	C3H	Heart	-0.6973388473428868	0.34443803785163946	-2.024569794011116	-4.3613331469033625	0.04317045203077175	0.25507854127728524
392	mmu-miR-671-5p	C3H	WBC	-1.1092495384623111	0.4342457053012632	-2.554428345336785	-3.014939999532874	0.010779851969873605	0.2570143653869864
393	mmu-miR-133a-5p	C3H	Heart	-0.7181330768973089	0.35750727619959705	-2.0087229679106553	-4.3390837935655915	0.044828395612633465	0.2582572444688013
394	mmu-miR-20a-5p	C3H	Heart	-0.5081362366953535	0.2547626092255001	-1.9945479371565968	-4.48075351662907	0.046356692546705484	0.2582572444688013
395	mmu-miR-382-5p	C3H	Heart	0.7629887740019363	0.3831369531084032	1.9914256972912223	-4.392905882768631	0.04669916043009362	0.2582572444688013
396	mmu-miR-455-3p	C3H	Heart	-1.1739276943752004	0.5896239373687202	-1.9909769939361992	-3.995563167231352	0.046748551978900016	0.2582572444688013
397	mmu-miR-5114	C3H	Heart	1.0633098873918074	0.5324028895697693	1.9971903012229328	-4.087865746060735	0.046068517244739225	0.2582572444688013
398	mmu-miR-125a-5p	C3H	WBC	-1.318914294517254	0.5292405193359212	-2.492088655971008	-3.1331959001632432	0.012856504162778492	0.2609426693140536
399	mmu-miR-149-5p	C3H	WBC	-1.1289814361157071	0.4521395518795949	-2.4969756160955265	-3.2403334259200123	0.012681758726473327	0.2609426693140536
400	mmu-miR-27b-5p	C3H	WBC	-1.23014091797887	0.4912236909350978	-2.5042377651557537	-3.125649498064428	0.012425971147175098	0.2609426693140536
401	mmu-miR-338-3p	C3H	WBC	-1.5049476994613706	0.6065084854272969	-2.4813299988723263	-3.150615854480293	0.013248744799609784	0.2609426693140536
402	mmu-miR-30e-5p	strain	Heart	-0.7718006318100823	0.2851678435487625	-2.7064784802011093	-2.8497163898585014	0.00691306396225518	0.26096816457513305
403	mmu-miR-149-5p	C3H	RBC	-0.7385557298128282	0.34569947772102	-2.136409735651507	-3.95775844539776	0.032882342852437636	0.26599466628846874
404	mmu-miR-199a-5p	C3H	Heart	-0.8439810447803451	0.4292950767044468	-1.9659695407161488	-4.440824014268691	0.04957171486764432	0.2673331766076533
405	mmu-miR-301a-3p	C3H	Heart	-0.4384223672879557	0.22261030282277006	-1.9694612591089429	-4.501732575322743	0.04916912206569272	0.2673331766076533
406	mmu-miR-1298-3p	C57	Lung	-1.0666056669364656	0.5168354966014459	-2.063723706963129	-4.1471242222261315	0.039295194761172235	0.2697079276789549
407	mmu-miR-547-3p	C3H	Lung	0.8686870493897407	0.4908092076422162	1.769907809111407	-4.849323229461298	0.07703974196960803	0.2726484618143159
408	mmu-miR-1a-1-5p	C3H	Heart	-1.7308404841494762	0.8889639474773374	-1.9470311355833707	-4.172078190432264	0.0518038377421583	0.27608398231997305
409	mmu-miR-1249-3p	C3H	Lung	0.8390289679567824	0.4771778228350271	1.7583150930441644	-5.11968188590888	0.07899231999005064	0.2773916353138988
410	mmu-miR-143-3p	C3H	WBC	-1.3325783587084192	0.5460329052713665	-2.4404726269127623	-3.3532297431828932	0.014836541985550653	0.28003972997726856
411	mmu-miR-673-5p	C57	Lung	0.8546708480927716	0.419014088010989	2.039718645618324	-4.390582100155497	0.041634343848203866	0.28149787706322915
412	mmu-miR-6540-5p	C57	Lung	0.893779015021883	0.4400264820847794	2.031193692677977	-4.344822421605282	0.04249297933534118	0.28307822998396404
413	mmu-miR-141-3p	C3H	RBC	-1.1000238171572585	0.5229485352492902	-2.1035030084420754	-4.03932893632062	0.035665025902343786	0.28320525221606235
414	mmu-miR-199b-3p	C3H	RBC	-1.357595235426551	0.6474758583436999	-2.0967503543674955	-3.700802622821724	0.036260275118171335	0.28320525221606235
415	mmu-miR-874-5p	C3H	Heart	-0.9434189827360084	0.4894505179290312	-1.927506352895108	-4.253221503340274	0.054192628767624505	0.2854565212992314
416	mmu-let-7c-2-3p	C3H	Heart	-0.8866441407307781	0.4616930582147514	-1.920419042381108	-4.297081412775241	0.05508220647437426	0.2868073509527763
417	mmu-let-7i-3p	C3H	RBC	-1.1892905503662332	0.5727558615994137	-2.0764354066061483	-3.99575091797072	0.03810242847537548	0.2876852913296702
418	mmu-miR-196b-5p	C3H	RBC	1.2352699329978265	0.5949041815411681	2.0764183062181822	-4.003773348372002	0.03810401209664506	0.2876852913296702
419	mmu-miR-32-5p	strain	Heart	-1.6378968179278042	0.6190840910444614	-2.645677447734921	-2.7291007438939454	0.008277556821369023	0.2884410184677052
420	mmu-miR-499-5p	C3H	Lung	-1.0475444008978716	0.6034658425343536	-1.7358801891728242	-4.968875953842877	0.0828855210642822	0.2888241618624603
421	mmu-miR-381-3p	C3H	Lung	0.7946981256077277	0.4598835335891145	1.7280421401601112	-5.108000138913568	0.08428184682371145	0.2892399743268279
422	mmu-miR-532-3p	C3H	Lung	0.5548467379039708	0.3210359858255964	1.7283007587984005	-5.037107811119076	0.08423547242490123	0.2892399743268279
423	mmu-miR-216a-5p	C57	Lung	1.5705279283699665	0.7802287334662883	2.0129070630258004	-4.212321927223684	0.04438550060845322	0.2914004605163668
424	mmu-miR-27b-3p	C57	Lung	0.3933403461099019	0.1961528314316177	2.0052748830547835	-4.921643350858052	0.0451961826515121	0.2924838677304998
425	mmu-miR-344d-3-5p	C57	Lung	-0.5774015146866658	0.28899569082303816	-1.9979589074227004	-4.766811080936917	0.04598497752819829	0.29339711014470177
426	mmu-miR-369-5p	C3H	Lung	1.0100160645644958	0.5888305272885076	1.7152916123684958	-4.782167068602568	0.08659399551993713	0.2936822936115432
427	mmu-miR-376a-5p	C3H	Lung	0.7281671107677687	0.42489142133145424	1.71377221146513	-5.1039352068788615	0.08687290804403264	0.2936822936115432
428	mmu-miR-18b-5p	C3H	RBC	0.8638632222674536	0.4198784324683432	2.0574127067900414	-3.867625605023735	0.03989906957248004	0.2962996478087452
429	mmu-miR-219a-2-3p	C57	Lung	1.1259144433902877	0.5668328572615217	1.986325296719383	-4.3089480930508035	0.04726319191812605	0.2973642491515431
430	mmu-miR-200b-5p	C57	Brain	-1.1328109024184445	0.4363876359528425	-2.5958822136309565	-2.8165143284227128	0.009569770014125215	0.30965041545705163
431	mmu-miR-676-5p	C3H	Lung	-0.8295010603316437	0.4924755482206089	-1.684349737420996	-5.022585795204244	0.0924185365336597	0.3101155337018359
432	mmu-let-7d-3p	C3H	Lung	-0.42616041988177855	0.2537411129658529	-1.6795087516587384	-5.364239984982532	0.09335767920240222	0.3101619499079114
433	mmu-miR-760-3p	C3H	Lung	0.5227920308757339	0.3116990367928185	1.6772333859447428	-5.436422079447203	0.09380173761011892	0.3101619499079114
434	mmu-miR-409-5p	C57	Lung	1.1360062199266343	0.5789808442587484	1.9620791105464448	-4.275847399971472	0.050023536592739455	0.3104200284453558
435	mmu-let-7i-5p	C3H	Lung	0.5171049964392029	0.31207698711500803	1.6569789436240523	-5.757685263193535	0.09782975554699808	0.3145439855502413
436	mmu-miR-1a-1-5p	C3H	Lung	-1.1202940010158688	0.6774754807405298	-1.6536303273903084	-5.259517122730209	0.0985088392546177	0.3145439855502413
437	mmu-miR-30e-5p	C3H	Lung	-0.3433726531333594	0.20797539050652847	-1.651025404001252	-5.600989432359934	0.09903970803136083	0.3145439855502413
438	mmu-miR-421-3p	C3H	Lung	0.6585808599988141	0.3977633918725786	1.655710086587825	-5.0856014083142025	0.09808663170499743	0.3145439855502413
439	mmu-miR-433-3p	C3H	Lung	0.6707480746341494	0.4065667648538325	1.649785798097133	-5.245424414479403	0.09929313451144484	0.3145439855502413
440	mmu-miR-541-3p	C3H	Lung	0.5985155440640735	0.35958901919254205	1.664443328686848	-5.329304435274333	0.0963294939740788	0.3145439855502413
441	mmu-miR-181a-5p	C57	Lung	-0.6543847259291624	0.33627914113271073	-1.9459569324608008	-4.963268165642712	0.051932930036414304	0.3179137473850768
442	mmu-miR-1249-3p	C57	Lung	1.0212949412646128	0.531053505483273	1.9231488554721183	-4.60508689748531	0.054738135573466816	0.3229096363214335
443	mmu-miR-128-1-5p	C57	Lung	-0.601455185551818	0.3124978451259222	-1.9246698655136625	-4.908156051611149	0.054547204494817564	0.3229096363214335
444	mmu-miR-135b-5p	C57	Lung	0.9977699719403876	0.5191413670790802	1.921961984178384	-4.7038961080172585	0.05488750992660128	0.3229096363214335
445	mmu-miR-1843b-5p	C3H	WBC	-1.3551641760084805	0.5726335534676321	-2.3665469265679007	-3.302224852326792	0.018140011208655903	0.32869700310084493
446	mmu-miR-126a-3p	C3H	Lung	-0.3197450325742963	0.19947252118414247	-1.6029527810455884	-5.949621536750187	0.10925316080436642	0.33507897062317976
447	mmu-miR-18a-5p	C3H	Lung	0.5075430256178617	0.3174885516145794	1.598618353439094	-5.290494578188169	0.11021361285398186	0.33507897062317976
448	mmu-miR-199a-5p	C3H	Lung	0.6845346821448963	0.427421070693249	1.601546411913259	-5.459919104658483	0.10956406462495852	0.33507897062317976
449	mmu-miR-34c-3p	C3H	Lung	0.5418194991251291	0.33842485787047466	1.6010038462733125	-5.519455465115759	0.10968419582481284	0.33507897062317976
450	mmu-miR-362-3p	C3H	Lung	0.8311317908549487	0.5182997795501981	1.6035734986733725	-5.308751075311638	0.10911616213500397	0.33507897062317976
451	mmu-miR-488-3p	C3H	Lung	-0.5874490096127976	0.364225847763386	-1.6128701826632172	-5.401226801203232	0.10708052627303603	0.33507897062317976
452	mmu-miR-376b-3p	C57	Lung	1.55806337928042	0.8204839475811703	1.8989565656630727	-4.483674854940575	0.05785076868331841	0.3359794642761954
453	mmu-miR-101c	strain	Lung	-0.922430942266666	0.3462816219169487	-2.6638172050837263	-2.78463840760256	0.00784716348281977	0.3401780398937501
454	mmu-miR-412-5p	strain	Lung	1.2636107039394178	0.4774856903241213	2.646384445744685	-2.853325493898152	0.008260393904704748	0.3401780398937501
455	mmu-miR-300-3p	C3H	Lung	0.8199384372235721	0.516611568550426	1.587146876180607	-5.2514118582835305	0.11278779225508385	0.3406191326103533
456	mmu-let-7a-1-3p	C3H	Heart	-0.8651940578262609	0.4704397779404461	-1.8391175627495249	-4.441398647193451	0.06618700502175587	0.34071265085062963
457	mmu-let-7b-5p	C3H	Heart	0.6391577127697339	0.3532438510540036	1.8093951553937169	-4.934289370925999	0.07068247586005075	0.3437649642509876
458	mmu-miR-1198-5p	C3H	Heart	0.6930936709190639	0.385089376624856	1.7998254768639277	-4.5001614207599445	0.07218216660691311	0.3437649642509876
459	mmu-miR-194-5p	C3H	Heart	-0.7709153192199859	0.4286828029015267	-1.798335071997451	-4.633207339578988	0.07241806390096615	0.3437649642509876
460	mmu-miR-204-5p	C3H	Heart	-0.9867086245581076	0.5481772562702633	-1.7999809610335946	-4.576083527955603	0.07215759333137854	0.3437649642509876
461	mmu-miR-210-3p	C3H	Heart	0.5810526872554478	0.323596080506516	1.7956110171233906	-4.721413080273335	0.07285085335120267	0.3437649642509876
462	mmu-miR-214-3p	C3H	Heart	-0.9157526255086416	0.5080640440961626	-1.8024354137040932	-4.614266687867727	0.0717705910246748	0.3437649642509876
463	mmu-miR-214-5p	C3H	Heart	-1.2548174638090979	0.6887800181199479	-1.8217971352220284	-4.347933099522794	0.06877709854232393	0.3437649642509876
464	mmu-miR-496a-3p	C3H	Heart	-0.5867967262598257	0.3219103121799127	-1.822857808705024	-4.77291497127155	0.06861612304350333	0.3437649642509876
465	mmu-miR-582-5p	C3H	Lung	0.9111180064122396	0.5772290311703132	1.5784341348268247	-5.018001717722752	0.11477444422958008	0.3443233326887403
466	mmu-miR-181c-3p	C3H	WBC	-1.562885228180355	0.6715437651741567	-2.3273021197286226	-3.4352680102306437	0.020143193729443204	0.3509564138245297
467	mmu-miR-134-5p	C3H	RBC	0.6674722233378083	0.3377892825997572	1.9760017789809183	-4.254696811854592	0.04842239721238899	0.3537959022131002
468	mmu-miR-141-3p	C3H	Heart	-1.0664233797748652	0.6005418254401798	-1.775768705190863	-4.741486871603323	0.07606767818056223	0.35412792149084915
469	mmu-miR-329-3p	C3H	Heart	-0.6338389967435254	0.3585472535314094	-1.7677976626531318	-4.775954830868206	0.0773921947629008	0.35412792149084915
470	mmu-miR-448-3p	C3H	Heart	-0.5579615207315114	0.31544548312302045	-1.768804914267586	-4.878246448476523	0.07722379212952543	0.35412792149084915
471	mmu-miR-770-3p	strain	Lung	1.1500463094684859	0.4420981203475674	2.6013372519302873	-3.0394682845503938	0.00941991467569468	0.35560177900747425
472	mmu-miR-101a-3p	strain	RBC	-0.9864808479981201	0.3153723782032088	-3.127987471884698	-1.3632306037997337	0.0018097333628731786	0.3602047337444793
473	mmu-miR-19a-3p	strain	RBC	-1.5028257318590397	0.4587018425408157	-3.2762583283613416	-1.000052420932012	0.001087192963710608	0.3602047337444793
474	mmu-miR-322-3p	strain	RBC	-1.987591140802288	0.6527183649360982	-3.0450976218462538	-1.7860597963418792	0.002385461812877346	0.3602047337444793
475	mmu-miR-320-3p	C57	Lung	-0.46589123878623	0.2508587593544818	-1.8571854536197057	-4.841430779949103	0.06357144637360786	0.3645299393322071
476	mmu-miR-138-2-3p	C3H	RBC	-0.7720343297725061	0.3967654845641596	-1.9458202888302472	-4.20850570184587	0.05194937048160663	0.3670215011620511
477	mmu-miR-200c-5p	C3H	RBC	-1.0974192626491963	0.5676379524009583	-1.9333084724293077	-4.198021243035351	0.05347333129513328	0.3670215011620511
478	mmu-miR-219a-5p	C3H	RBC	-1.182494360914845	0.6104066461483416	-1.9372239283047947	-3.9922349126579086	0.05299245254999637	0.3670215011620511
479	mmu-miR-31-5p	C3H	RBC	-0.6229932032049312	0.31905409784800354	-1.9526256124180028	-4.357170333576585	0.05113586079801692	0.3670215011620511
480	mmu-miR-541-5p	C3H	Heart	1.0628665110958515	0.6094601566777621	1.7439474909888448	-4.791272756464147	0.08146801997620981	0.3690501304922305
481	mmu-miR-410-3p	C3H	Lung	0.4634637526635812	0.30110575427120284	1.5392058972282017	-5.6554932962906435	0.12406266690853544	0.36973939545767465
482	mmu-miR-29a-3p	C57	Lung	-0.4520639821409187	0.2451775390504652	-1.8438229859541493	-5.261665942735793	0.06549742787966266	0.3704253267997304
483	mmu-miR-3074-5p	C57	Lung	-0.4687881784169288	0.254943612067202	-1.8387916238252648	-5.071598917400791	0.06623499220922331	0.3704253267997304
484	mmu-miR-133a-5p	C57	Lung	1.0272063783516017	0.5661393232776887	1.8144056350026083	-4.552581032046498	0.06990753494237223	0.3718293897747661
485	mmu-miR-139-3p	C57	Lung	0.8199676692920822	0.4501681499523996	1.8214697538659383	-4.701248356472642	0.06882684703162555	0.3718293897747661
486	mmu-miR-223-5p	C57	Lung	0.6482487883529977	0.3583433916639525	1.809015607467691	-4.754930116536705	0.07074146462694868	0.3718293897747661
487	mmu-miR-3068-5p	C57	Lung	0.6674147313353984	0.373018417329203	1.7892272883308584	-4.945656925195932	0.0738733886969734	0.3718293897747661
488	mmu-miR-323-3p	C57	Lung	0.8155994716951416	0.4533925238287984	1.7988816066210942	-4.7640636542198065	0.07233148657078557	0.3718293897747661
489	mmu-miR-421-3p	C57	Lung	0.6950085106291479	0.3863244767037877	1.7990278963402109	-4.752760845170334	0.07230832701235751	0.3718293897747661
490	mmu-miR-431-3p	C57	Lung	0.7289334830295386	0.4053992453319567	1.798063246103627	-4.860142510084456	0.07246115585769265	0.3718293897747661
491	mmu-miR-542-5p	C57	Lung	0.6574675202513793	0.36665306863787744	1.79315973733394	-4.903917860390784	0.0732421149962389	0.3718293897747661
492	mmu-miR-674-5p	C57	Lung	0.601686252473109	0.3335286467538169	1.804001720179748	-5.025138378133783	0.07152451719738175	0.3718293897747661
493	mmu-miR-148a-5p	C3H	Lung	1.2755602795225305	0.834052522729384	1.5293524625383783	-5.1316884864395975	0.1264856186429686	0.3744966355899658
494	mmu-miR-3068-3p	C57	RBC	-0.966084401466944	0.3146446039145013	-3.0703987592600157	-1.6150971239054366	0.0021940304678424627	0.3801382308466909
495	mmu-miR-598-3p	C57	RBC	-0.96199464690611	0.3176248550112909	-3.0287133759475875	-1.7176444781773783	0.002517471727461529	0.3801382308466909
496	mmu-miR-93-3p	C3H	Lung	0.5550074332983135	0.3658135290900685	1.5171867335766656	-5.228097934581173	0.1295278804372233	0.3810138301172867
497	mmu-miR-451a	strain	Lung	1.8107587792416633	0.7103780956922896	2.5490070572587293	-3.1116894635295544	0.010947783992822929	0.38148816528836815
498	mmu-miR-193b-5p	C3H	WBC	-1.043367708881349	0.4577892392770213	-2.2791442422917627	-3.75773327027486	0.0228633871789074	0.3835968293350019
499	mmu-miR-30e-5p	C57	Lung	-0.3589635957642532	0.20314004862150345	-1.767074479897781	-5.2989837410801695	0.07751328855191413	0.3858628540001879
500	mmu-miR-380-5p	C57	Lung	1.0193598938762982	0.5785725675088574	1.7618531384322724	-4.608433208806615	0.07839217299963593	0.3859962431395117
501	mmu-miR-185-3p	strain	Lung	2.0904200058471614	0.8453154575061912	2.472946622807795	-3.0325600783730287	0.013561694125683444	0.3869193354889028
502	mmu-miR-208a-5p	strain	Lung	-1.6933124458991344	0.6854989209657116	-2.470189804987064	-3.0642685517432002	0.013666025094530784	0.3869193354889028
503	mmu-miR-28a-3p	strain	Lung	0.9724434922325412	0.3882382396782101	2.5047596883772902	-3.183903972057295	0.012407765441512477	0.3869193354889028
504	mmu-miR-148a-3p	C3H	Lung	0.7098113968582656	0.4744806239483658	1.4959755172963798	-5.893475090867259	0.1349678531577779	0.3944544353578928
505	mmu-miR-106b-3p	C3H	Lung	0.6248626992959219	0.4190081560201477	1.4912900627783383	-5.488729217366466	0.13619302906230682	0.3954836036232371
506	mmu-miR-451a	C3H	RBC	-0.702652159664634	0.3724990826755137	-1.8863191678695188	-4.659162085213146	0.0595344477162436	0.3966044825802699
507	mmu-miR-7a-1-3p	C3H	RBC	-0.7702151435052746	0.4074811883189866	-1.8901857695141764	-4.197136070076999	0.05901503117113439	0.3966044825802699
508	mmu-miR-219a-2-3p	C57	Heart	1.4167810126872191	0.5626098864487948	2.5182298548466147	-2.8846007309661417	0.011946012111373515	0.39716569231426985
509	mmu-miR-21a-3p	C57	Heart	1.6166126432675796	0.6444274997993976	2.5086028199771286	-2.914214810643168	0.012274436407063528	0.39716569231426985
510	mmu-miR-219a-5p	C3H	Lung	-0.6346290446499916	0.42892026470437983	-1.4795967849348182	-5.523667615778935	0.13928814475480086	0.4018950928275464
511	mmu-miR-370-3p	C57	Lung	-0.5641063157229849	0.3246229747179	-1.7377276399281287	-5.194790211313883	0.08255915202061177	0.4021429662939477
512	mmu-miR-16-2-3p	C57	Brain	-0.8223513881473266	0.3381848695602753	-2.431662271634413	-3.3594674732548566	0.015200166331636298	0.4050397263665437
513	mmu-miR-455-3p	C57	Brain	-1.1912589767807966	0.4817783038081693	-2.472628940250333	-3.013838818050758	0.013573680696463468	0.4050397263665437
514	mmu-miR-99b-5p	C57	Brain	0.7146163266974135	0.2935443865918909	2.434440443553536	-3.4307945194541505	0.01508466521666568	0.4050397263665437
515	mmu-miR-18a-3p	C3H	Lung	0.8339108353770956	0.5668581906614385	1.4711101455622382	-5.189296492325292	0.1415682480092653	0.4058887110645391
516	mmu-miR-300-3p	C57	Lung	0.8464014305986959	0.4897279451241421	1.7283094400180494	-4.950574814888143	0.08423391610419652	0.4059357871829896
517	mmu-miR-486b-3p	C57	Lung	-0.36440272115308936	0.2115390255934405	-1.72262645216793	-5.277834278803539	0.08525772742910799	0.4065447423724834
518	mmu-miR-187-3p	C3H	Lung	0.4726035507704269	0.32250320173949915	1.4654228181963005	-5.660753631916058	0.14311226112676176	0.4077349326441703
519	mmu-miR-1191a	C3H	Lung	0.6907845293825208	0.4730293175445045	1.4603418937506534	-5.39496560944334	0.1445025609534473	0.4091228756994476
520	mmu-miR-409-3p	C57	Lung	0.8948214509606285	0.5220396915305021	1.714087004260566	-4.735864604695651	0.08681506276760706	0.4096585774346458
521	mmu-miR-1981-5p	C3H	Heart	1.2798049713297963	0.7612230761313824	1.681248258833538	-4.702534505404809	0.09301933906249378	0.4099858521545127
522	mmu-miR-30c-1-3p	C3H	Heart	0.985852532247908	0.5864375495079204	1.6810869854345734	-4.525489517577622	0.09305066578405434	0.4099858521545127
523	mmu-miR-598-3p	C3H	Heart	-0.9636931049738464	0.5751388119339069	-1.6755835025868342	-4.553305383585333	0.09412478724960116	0.4099858521545127
524	mmu-miR-877-3p	C3H	Heart	-0.6482903019461181	0.3858812401454671	-1.6800254443614049	-5.047456961874455	0.09325707760951836	0.4099858521545127
525	mmu-miR-215-3p	C3H	WBC	-1.0801353035692765	0.4827246124196684	-2.2375807567695234	-3.7834889569770698	0.025462632108334105	0.4119490123241196
526	mmu-miR-376a-5p	C57	Lung	0.8543089085827685	0.5007449141403153	1.7060760568071989	-4.85020950399297	0.08829684694838079	0.41235537801666494
527	mmu-miR-384-3p	C3H	Lung	0.5815227896571482	0.4009927433110957	1.4502077639993471	-5.549004998805602	0.14730650342865087	0.4144710934980052
528	mmu-miR-127-3p	C3H	Heart	0.6870732348246396	0.4125147270239261	1.6655726203559007	-4.827275997626986	0.09610413252640744	0.41462068604250063
529	mmu-miR-22-3p	strain	Heart	-1.0652028933276263	0.4272722259047119	-2.4930309735722966	-3.3879236677608313	0.012822644137241964	0.4149041281550435
530	mmu-miR-128-3p	C57	Lung	0.5959984134731524	0.3518248793774689	1.6940200889935149	-5.218700428257054	0.0905652586300052	0.41535940706804303
531	mmu-miR-140-5p	C57	Lung	0.3683823441005316	0.22070222773075696	1.6691374069406102	-5.325183502551235	0.0953955148392767	0.41535940706804303
532	mmu-miR-144-5p	C57	Lung	-0.7623461250714421	0.4581749878391072	-1.6638754740124482	-5.289889691406473	0.09644297495136203	0.41535940706804303
533	mmu-miR-29c-3p	C57	Lung	-0.4774349903303658	0.2847545225079663	-1.676654636159498	-5.488214315669749	0.09391495613352033	0.41535940706804303
534	mmu-miR-381-3p	C57	Lung	0.7479443918218021	0.4505310722937288	1.6601394172745791	-5.116282225580845	0.09719226743755532	0.41535940706804303
535	mmu-miR-411-5p	C57	Lung	0.7460033269808202	0.44282084577429937	1.684661718389494	-5.205806136466904	0.0923582743288947	0.41535940706804303
536	mmu-miR-431-5p	C57	Lung	0.858670478717313	0.5114061028718024	1.6790383882700002	-4.99538892905705	0.0934493361485348	0.41535940706804303
537	mmu-miR-451a	C57	Lung	-0.8862279115633145	0.5256254584682962	-1.6860444966760844	-5.184474752637393	0.09209155741268056	0.41535940706804303
538	mmu-miR-700-3p	C57	Lung	0.7427888363868815	0.44660304681356977	1.6631969747778093	-4.975456161324403	0.09657870773676593	0.41535940706804303
539	mmu-miR-144-3p	C3H	RBC	-0.6136574522475211	0.33035506464607883	-1.857569378889209	-4.712156108670472	0.06351680979998503	0.4170016643390321
540	mmu-miR-223-5p	C57	Heart	0.9797815875274138	0.3973711690095968	2.4656584672949724	-3.0115147182822284	0.01383905536099178	0.4179394719019517
541	mmu-miR-18a-5p	C57	Lung	0.4931346613067911	0.3004554918156464	1.6412902234763238	-5.150448370990616	0.10104395345534116	0.41994197321115945
542	mmu-miR-384-3p	C57	Lung	0.8280607194564001	0.5026582643955171	1.6473631851098738	-4.925773651458188	0.09978991219292513	0.41994197321115945
543	mmu-miR-598-3p	C57	Lung	-0.8218456665548461	0.5007339500588351	-1.6412820949294151	-4.944205456697748	0.10104564035323704	0.41994197321115945
544	mmu-miR-152-3p	C3H	RBC	-0.9178388425694934	0.4970120226875217	-1.8467135615883312	-4.249531096383167	0.06507676474262625	0.42113963469156707
545	mmu-miR-212-3p	C57	Lung	1.3388532958020658	0.8191212583967211	1.6344995103931552	-4.826985525712122	0.1024610633095942	0.42195328799314696
546	mmu-miR-126a-5p	strain	Heart	-0.942430110879716	0.3898301036696704	-2.4175406209221366	-3.647739588135524	0.015799405418258243	0.42244772890224014
547	mmu-miR-219a-5p	strain	Heart	-1.5695100653349168	0.6607671468567307	-2.375284656328748	-3.3225898550585637	0.017718558165877626	0.42244772890224014
548	mmu-miR-34c-3p	strain	Heart	1.847960161906404	0.755959605224342	2.444522364866301	-3.078923170123532	0.014671990438900837	0.42244772890224014
549	mmu-miR-410-5p	strain	Heart	-1.1583334742459208	0.4854073750471117	-2.3863120623857386	-3.4467805365207385	0.017198949105636258	0.42244772890224014
550	mmu-miR-9-5p	strain	Heart	-1.1239294393715733	0.4655758906100509	-2.4140628027342053	-3.422599857137704	0.01595013926223974	0.42244772890224014
551	mmu-miR-299a-5p	C3H	Lung	0.8345436310100436	0.5833392559435333	1.4306316993191124	-5.208342802185095	0.15284056781483782	0.4273875137044539
552	mmu-let-7c-1-3p	C3H	Heart	-0.6501391184627718	0.3982989444326184	-1.6322893333019068	-4.8860185109372765	0.1029256915903095	0.431716095281576
553	mmu-miR-33-5p	C3H	Heart	-1.0099260242590398	0.6179413397582426	-1.6343396359501592	-4.5854120478397355	0.10249461629772524	0.431716095281576
554	mmu-miR-489-3p	C3H	Heart	-0.5488035984714681	0.33572742386796006	-1.6346701504113943	-5.047827340451176	0.10242526059719397	0.431716095281576
555	mmu-miR-28a-5p	C3H	RBC	-0.7693164501168491	0.4206565728336239	-1.8288468546552947	-4.345719825711115	0.06771299125288774	0.4320279582754669
556	mmu-miR-190a-5p	C3H	Lung	-0.5436619910722094	0.3831240093853713	-1.4190235478700013	-5.691162764614584	0.1561961517233087	0.43409114558686396
557	mmu-miR-341-3p	C57	Lung	1.2640402118833358	0.7845837777255796	1.6110965428671578	-4.850615094607901	0.10746654543210547	0.4346637953637837
558	mmu-miR-540-3p	C57	Lung	0.8350179403023539	0.5178537246853405	1.6124590796556102	-4.955931803681231	0.107169901612866	0.4346637953637837
559	mmu-miR-1224-5p	C57	Brain	0.8376167333015436	0.3512822251926239	2.384455213588563	-3.392978966434545	0.017285494893297938	0.4350182881479981
560	mmu-miR-376c-3p	C57	Lung	0.933103226269464	0.5810835165991265	1.6057988217091117	-5.10001855800784	0.10862612870501684	0.435465807994448
561	mmu-miR-409-3p	C3H	Heart	0.7642829513136764	0.4709356352407845	1.622903204007712	-4.73259229766023	0.10491758783431752	0.436033644852714
562	mmu-miR-378c	C57	Lung	0.6986220168783628	0.43673231608119983	1.5996572526326882	-5.163816890406852	0.1099827999627926	0.4370369156416232
563	mmu-miR-142a-5p	strain	Heart	-1.3552343647553045	0.5787070611555402	-2.34183139574835	-3.6652477145713096	0.019380091992001157	0.4389590836188261
564	mmu-miR-3083-5p	C3H	Heart	-0.601699173777146	0.37274960039848815	-1.6142181591446354	-5.032430592978073	0.10678788592607168	0.4397719302228225
565	mmu-miR-3069-5p	C3H	Heart	-0.6477012923513341	0.4024924547632443	-1.6092259238308642	-4.973359319738953	0.10787486643810146	0.4402460765446843
566	mmu-miR-132-5p	C57	Heart	1.1510985415200552	0.4752735245294973	2.421970680272163	-3.1389319879668203	0.015609217959918884	0.4419359834902034
567	mmu-miR-19a-3p	C3H	Heart	-0.6854223190908302	0.4276783280024616	-1.6026585267768936	-4.91515935912882	0.109318153274508	0.4421528877977867
568	mmu-miR-30d-5p	C3H	Lung	-0.2510712793756369	0.17865862259791868	-1.4053129690845485	-6.0514001612753585	0.16023123740082765	0.4425899423327739
569	mmu-miR-140-3p	C57	Heart	0.4390695305881298	0.18463729252350009	2.3780110972556994	-3.4417285571043497	0.01758882285035512	0.4426520417339372
570	mmu-miR-210-3p	C57	Heart	0.7863063277552911	0.3282238017799786	2.3956407898851384	-3.3203495046705616	0.0167698825541518	0.4426520417339372
571	mmu-miR-148b-5p	strain	Heart	-2.2866268420057207	0.9934130498109842	-2.3017886089183097	-3.3368838856020764	0.021546876046866916	0.4436697658741232
572	mmu-miR-329-5p	strain	Heart	1.813873576304453	0.7850258406234665	2.3105909161714684	-3.332222434668608	0.02105324924873784	0.4436697658741232
573	mmu-miR-100-5p	C3H	RBC	-1.0007911853111686	0.5548534445412465	-1.803703653923648	-4.391912628097668	0.07157129133626286	0.44413417774420655
574	mmu-miR-672-5p	C3H	RBC	0.9558524200044394	0.5286368061018188	1.8081457987250629	-4.240188903507134	0.07087680150279564	0.44413417774420655
575	mmu-miR-124-5p	strain	Heart	-1.0184060188310204	0.44589789257793705	-2.2839444540613445	-3.7272790454760085	0.022578607583824902	0.4447004015422905
576	mmu-miR-211-5p	C3H	Heart	-0.8188323510782727	0.5161852804091945	-1.586314802369338	-5.130088393087753	0.1129763389052096	0.44532208353559627
577	mmu-miR-24-3p	C3H	Heart	0.3704410732708681	0.2335714301358147	1.5859862357971939	-5.291388003735852	0.11305086005870545	0.44532208353559627
578	mmu-miR-409-5p	C3H	Heart	0.8392422841413084	0.5289397218856285	1.586650140680446	-4.751190454857758	0.11290032185543925	0.44532208353559627
579	mmu-miR-129-5p	C3H	Heart	1.0926950215500282	0.6932181866672453	1.5762642160375655	-4.703096052263466	0.11527348611617935	0.44631529239854056
580	mmu-miR-1839-5p	C3H	Heart	0.4788621090994276	0.30336591060630624	1.5784967669649341	-5.161295005605545	0.11476006529254942	0.44631529239854056
581	mmu-miR-184-3p	strain	Lung	2.599858616585556	1.0852535236231058	2.3956232898520877	-3.2854319802714467	0.016770678561190654	0.44688925813055097
582	mmu-miR-25-3p	strain	Lung	0.5873425420389005	0.2495031809572611	2.354048312271858	-3.731245093473393	0.018758140154735467	0.44723355211027205
583	mmu-miR-501-3p	strain	Lung	1.8077713517393772	0.7667109766625955	2.3578263606038323	-3.2424863309433976	0.01856937633928731	0.44723355211027205
584	mmu-miR-1964-3p	C57	Lung	-0.9438820938933434	0.5977874854069866	-1.578959273880965	-5.0577021659331765	0.1146539279936282	0.4478548684305179
585	mmu-miR-30a-3p	C57	Lung	-0.37390661184571705	0.2368244034573314	-1.5788348091968645	-5.5264445652414596	0.1146824828652099	0.4478548684305179
586	mmu-miR-122-5p	C3H	Lung	1.5002318802397343	1.0757528078937841	1.3945879287798821	-5.3249017552647455	0.1634422954131072	0.4487233928614398
587	mmu-miR-1306-3p	C3H	Lung	0.8662598979662647	0.6278300316895601	1.3797681764841092	-5.563333855565961	0.1679589286384568	0.4493446440348013
588	mmu-miR-141-5p	C3H	Lung	0.6471821073010835	0.4708858217167317	1.374392851629339	-5.7408849446009365	0.169620163642276	0.4493446440348013
589	mmu-miR-200c-3p	C3H	Lung	0.6624423086926683	0.4804481361991685	1.378800871064373	-5.943842068930151	0.16825696654125968	0.4493446440348013
590	mmu-miR-29b-3p	C3H	Lung	-0.5383544669621596	0.3899586370358096	-1.3805424879273105	-6.049156798899858	0.1677206406142246	0.4493446440348013
591	mmu-miR-320-3p	C3H	Lung	-0.3322726886119156	0.2413304372170786	-1.3768370556302176	-5.764474154977281	0.16886326330764456	0.4493446440348013
592	mmu-miR-543-3p	C3H	Lung	0.4484512546836754	0.3261347647240535	1.3750489159385244	-5.8597934742959685	0.16941674953494054	0.4493446440348013
593	mmu-miR-337-3p	C57	Lung	0.9077749335303108	0.5772143530222513	1.5726825377388296	-4.908935962561812	0.11610094360941965	0.4495190380774966
594	mmu-miR-148a-3p	C57	Lung	0.7223814173056944	0.4622001298119709	1.5629191138470009	-5.687711921277515	0.11838028747895472	0.4544599171861566
595	mmu-miR-181c-3p	C3H	Lung	0.6430924146694705	0.4741735148365663	1.3562385804933152	-5.682941357651362	0.17532193559548712	0.4564415909468717
596	mmu-miR-192-3p	C3H	Lung	-0.8382090940242981	0.6167935462666293	-1.3589783795532042	-5.410040365787152	0.17445237869986344	0.4564415909468717
597	mmu-miR-450b-3p	C3H	Lung	0.5176976096516928	0.3805114136352231	1.3605310934194028	-5.689288897788893	0.17396101253134505	0.4564415909468717
598	mmu-let-7i-5p	C3H	Heart	0.5025645289092271	0.3231651324852089	1.5551322787962871	-5.480983375535735	0.12022325428019875	0.4581928208795236
599	mmu-miR-151-5p	C3H	Heart	-0.528724001759203	0.3423700329878317	-1.5443057242629483	-5.276237803779735	0.12282294738590825	0.4581928208795236
600	mmu-miR-221-5p	C3H	Heart	0.8630225679536836	0.561281438851908	1.5375932789065363	-4.773325675222521	0.1244567073550342	0.4581928208795236
601	mmu-miR-3059-5p	C3H	Heart	-0.4509559125241713	0.2939920923362423	-1.5339049051986324	-5.2946165723702565	0.1253616298278452	0.4581928208795236
602	mmu-miR-344f-5p	C3H	Heart	-0.4509559125241713	0.2946064004767335	-1.5307064333783391	-5.299389020793053	0.12615050802639025	0.4581928208795236
603	mmu-miR-455-5p	C3H	Heart	-0.5641066650001108	0.3697861809903202	-1.5254941747400703	-5.172031807164137	0.12744436077443702	0.4581928208795236
604	mmu-miR-582-5p	C3H	Heart	-0.7174538648936863	0.464742892519501	-1.543765114952417	-4.898437509879526	0.1229539033935311	0.4581928208795236
605	mmu-miR-667-5p	C3H	Heart	0.5888589906222359	0.3813747949406922	1.5440427590759105	-5.072136252455724	0.12288663385766505	0.4581928208795236
606	mmu-miR-7a-2-3p	C3H	Heart	-0.4509559125241713	0.2953047288255525	-1.5270866616923284	-5.304778131513384	0.12704796133025287	0.4581928208795236
607	mmu-miR-206-3p	C57	Lung	2.168772454663129	1.3958961750283336	1.5536774822232808	-5.157810538462396	0.12057005258974325	0.4589767548164175
608	mmu-miR-24-3p	C57	Lung	0.35532798432934065	0.2294017132186525	1.5489334379585142	-5.636051083358735	0.12170640050692398	0.45944166191363794
609	mmu-let-7g-5p	C3H	RBC	-0.4181767746998197	0.2349778952529969	-1.7796430351441168	-4.784017542091872	0.07543061636746085	0.4604011926470976
610	mmu-miR-101b-3p	C3H	RBC	-0.41878389596027343	0.2359593377223546	-1.7748138302246057	-4.543747022834181	0.07622536302104264	0.4604011926470976
611	mmu-miR-27b-5p	strain	WBC	-2.1290661018468517	0.6882868535465266	-3.0932831142661525	-1.7183448257393563	0.002033137542042975	0.4605056532727338
612	mmu-miR-410-5p	C3H	Lung	-0.4406890157838026	0.3268930885621153	-1.3481135918848408	-5.8880322275360175	0.17791968269236635	0.460557807197954
613	mmu-let-7e-5p	C3H	Lung	0.3916730908081014	0.29259438569045537	1.3386213473776782	-6.04814341851338	0.1809907914276006	0.4643668489221944
614	mmu-miR-152-5p	C3H	Lung	0.7430723072427208	0.5567911384327183	1.3345620214688676	-5.647135867443804	0.18231610669906234	0.4643668489221944
615	mmu-miR-200a-5p	C3H	Lung	0.5863468402037695	0.44000209870458507	1.332600098795073	-5.748508404673463	0.1829592256085387	0.4643668489221944
616	mmu-miR-3058-5p	C3H	Lung	0.8040317730925389	0.605504822543289	1.3278701393580672	-5.575918922343453	0.1845166287108057	0.4643668489221944
617	mmu-miR-674-5p	C3H	Lung	0.4634047132541746	0.34862280411949725	1.3292438353956146	-5.8406475059773975	0.1840633115887744	0.4643668489221944
618	mmu-miR-101c	strain	RBC	-0.9866033145241015	0.3915780109102273	-2.5195575007665307	-2.8849084636376734	0.011901337386016168	0.4649181899074268
619	mmu-miR-103-3p	strain	RBC	-0.972142035720596	0.3595304384421704	-2.7039213701428033	-2.4660671555115705	0.006966100927957492	0.4649181899074268
620	mmu-miR-139-3p	strain	RBC	-1.277129071699367	0.4912136756905909	-2.5999460823314173	-2.6918352724032366	0.00945793102138478	0.4649181899074268
621	mmu-miR-143-5p	strain	RBC	-1.4080416008299328	0.5687033058921752	-2.4758808085720783	-2.952840928770617	0.013451425503449304	0.4649181899074268
622	mmu-miR-19b-3p	strain	RBC	-1.1637905518552252	0.4420351096488501	-2.6328011654543304	-2.6062095852662126	0.008595779041355703	0.4649181899074268
623	mmu-miR-218-5p	strain	RBC	-1.82293726823836	0.6964918971197487	-2.6173129590981303	-2.7393181358629435	0.008993032525776368	0.4649181899074268
624	mmu-miR-30a-5p	strain	RBC	-0.7114194162359766	0.2784623385681162	-2.5548137672554683	-2.7937650183698075	0.010768000766311124	0.4649181899074268
625	mmu-miR-486a-3p	strain	RBC	-1.4165367124114896	0.5043990237583478	-2.8083652935262964	-2.4656280159569	0.005073929053025974	0.4649181899074268
626	mmu-miR-669f-3p	strain	RBC	-2.319333018210247	0.8278412239774134	-2.8016640764359027	-2.3150625569958905	0.0051796884870396204	0.4649181899074268
627	mmu-miR-669o-3p	strain	RBC	-1.996174382715373	0.8140666006343068	-2.4521020530261137	-3.1559894507116937	0.014368332579920476	0.4649181899074268
628	mmu-miR-7a-5p	strain	RBC	-0.8835227811409538	0.3577957977125009	-2.4693492399563888	-2.9652026049056786	0.013697976965793446	0.4649181899074268
629	mmu-let-7c-5p	C3H	Heart	0.5214232827869516	0.3494365362376283	1.4921830682077464	-5.543868931120329	0.13595886074548452	0.4652269771927605
630	mmu-miR-142a-5p	C3H	Heart	-0.6069123372084739	0.4095185020343817	-1.4820144491481846	-5.403397863727882	0.1386438011501604	0.4652269771927605
631	mmu-miR-200a-3p	C3H	Heart	-0.7963753289313731	0.5310830117837287	-1.4995307913476972	-5.236251220557196	0.13404390766312774	0.4652269771927605
632	mmu-miR-27b-3p	C3H	Heart	0.2856377251092805	0.19165081518591934	1.490407044875781	-5.5586655533378115	0.13642488487467325	0.4652269771927605
633	mmu-miR-30a-5p	C3H	Heart	-0.29004840001903004	0.1923641172125076	-1.5078092745260236	-5.447773053191581	0.13191148303584174	0.4652269771927605
634	mmu-miR-351-5p	C3H	Heart	0.7777811679281332	0.5238279652062366	1.4848026825408465	-4.955341391979954	0.13790355319487255	0.4652269771927605
635	mmu-miR-374b-5p	C3H	Heart	-0.6297002781614927	0.4211164815801161	-1.495311406000371	-5.1579691523715905	0.13514098762029542	0.4652269771927605
636	mmu-miR-431-3p	C3H	Heart	-0.5084718623799522	0.3367922814374877	-1.5097491552054172	-5.232370657791203	0.13141562376085866	0.4652269771927605
637	mmu-miR-770-3p	C3H	Heart	-0.4542127014573905	0.3052689716810736	-1.4879098224628091	-5.362291926482646	0.13708223719691287	0.4652269771927605
638	mmu-miR-140-3p	strain	Heart	-0.5831943320787252	0.2592101899840123	-2.249889682634374	-3.7969449989954978	0.024667420885280768	0.4655975692096746
639	mmu-miR-223-3p	C57	Lung	0.5342103757481613	0.3474444758343657	1.537541716457829	-5.529820682306637	0.12446932265926425	0.4659884559061711
640	mmu-miR-872-5p	C3H	Heart	0.3498901313098788	0.2376856506153835	1.4720709071161453	-5.3707605317622615	0.14130868780620442	0.4706826145309603
641	mmu-miR-455-3p	C3H	Lung	-0.6851143589355646	0.5204315143402798	-1.3164351889874375	-5.471469418542512	0.18832229834240044	0.4713259731994884
642	mmu-miR-874-5p	C3H	Lung	-0.6761055512356615	0.516284597254898	-1.309559794792517	-5.515504092796473	0.1906382432685299	0.4745006824211211
643	mmu-miR-205-5p	C3H	Heart	-1.1740070222069745	0.8023765998396244	-1.4631620892753228	-4.845796651070682	0.14372959270653635	0.4752518649347515
644	mmu-miR-132-3p	C57	Lung	0.5882651379052843	0.38681701750238456	1.5207840174758032	-5.278428202303747	0.1286224469704406	0.4770178940534321
645	mmu-miR-669f-3p	C57	Lung	-0.8595456215228086	0.5665295439081381	-1.5172123515277474	-5.336439334613028	0.12952141494166036	0.4770178940534321
646	mmu-miR-134-5p	strain	Brain	-1.2301255042777477	0.4499438134936525	-2.7339535901744347	-2.4116604520516733	0.006365704457234998	0.4806106865212424
647	mmu-miR-18b-5p	strain	Brain	-1.8825649965733897	0.6679300819349198	-2.818506079438445	-2.6976116618505372	0.004917600283380689	0.4806106865212424
648	mmu-miR-5114	strain	Brain	1.7697166819460088	0.5948248769196771	2.9751894223230084	-2.0684076999684105	0.0029967353533154532	0.4806106865212424
649	mmu-miR-708-5p	strain	Brain	-1.384728712781402	0.4953413057947363	-2.7955042242231607	-2.28815363801914	0.005278659419768719	0.4806106865212424
650	mmu-miR-96-5p	strain	Brain	1.8771121323641529	0.6792578295692553	2.7634751498624683	-2.3661535843802004	0.005821381028957926	0.4806106865212424
651	mmu-miR-382-5p	C57	Lung	0.6230266015918557	0.4130773917288038	1.5082563559927025	-5.402112813752389	0.1317970745173488	0.4808806938197453
652	mmu-miR-434-5p	C57	Lung	0.7316672729329423	0.4862345632938609	1.5047619568145585	-5.260564524511584	0.13269334818425646	0.4808806938197453
653	mmu-miR-503-3p	C3H	Lung	0.3340810296415686	0.2573987170422408	1.2979125672438518	-5.960854199511696	0.19460936378087865	0.4817379332936504
654	mmu-miR-150-5p	C57	Heart	-0.8638675299577683	0.3745116099472015	-2.306650867457904	-3.6098041545801047	0.021272970972217243	0.4818327925207205
655	mmu-miR-181b-1-3p	C57	Heart	1.1865393651476321	0.5119718546317179	2.3175870986133753	-3.3166588615887527	0.020667975565442698	0.4818327925207205
656	mmu-miR-106a-5p	C3H	Heart	-0.7083774540951052	0.4898435733113681	-1.4461299334937407	-4.866336191028335	0.14844645229736125	0.4825933359417724
657	mmu-miR-201-3p	C3H	Heart	-0.5748429652363134	0.3962024058947155	-1.4508820660444672	-5.176733016677642	0.14711865120066014	0.4825933359417724
658	mmu-miR-26a-5p	C3H	Heart	-0.445431478062126	0.3091623886208616	-1.4407686525167096	-5.618193418548928	0.14995543860589092	0.4825933359417724
659	mmu-miR-450a-5p	C3H	Heart	-1.2653874536452163	0.8788241953453648	-1.4398641506996042	-4.876639147971812	0.15021117078982318	0.4825933359417724
660	mmu-miR-101c	strain	Heart	-0.7490861115004002	0.35425222737031764	-2.1145558266803577	-3.980390678677217	0.034708730456832884	0.483196206296049
661	mmu-miR-106b-5p	strain	Heart	-1.5457794907973064	0.7005862194996086	-2.206408644322713	-3.721870044017659	0.02757654477465415	0.483196206296049
662	mmu-miR-1a-1-5p	strain	Heart	-2.5282420013527798	1.1734046922230466	-2.154620667625726	-3.717967905103873	0.0314239560302807	0.483196206296049
663	mmu-miR-208a-5p	strain	Heart	-1.085583475862224	0.5133746043598229	-2.114602994855861	-3.974413689885004	0.03470469690620997	0.483196206296049
664	mmu-miR-3069-5p	strain	Heart	-1.1580041126707512	0.5491166871460732	-2.1088488836302743	-3.982789792376976	0.035199723637460524	0.483196206296049
665	mmu-miR-330-3p	strain	Heart	-1.1827201324189065	0.5529776800036823	-2.1388207430199184	-3.929303994321893	0.032685988790166966	0.483196206296049
666	mmu-miR-486b-3p	strain	Heart	-0.7259647432616576	0.342576839553404	-2.1191296650644933	-4.021508292447281	0.03431946314555005	0.483196206296049
667	mmu-miR-501-3p	strain	Heart	1.1589953557553547	0.537339724323567	2.1569135935638517	-3.8257758382927487	0.0312443306416547	0.483196206296049
668	mmu-miR-598-3p	strain	Heart	-1.7686392158488515	0.8172781026101991	-2.1640604467441658	-3.6115564217793543	0.030690103848482805	0.483196206296049
669	mmu-miR-331-3p	C3H	Heart	-0.8539715529274398	0.5952694251994427	-1.4345966998747162	-4.847871226391863	0.15170707305805695	0.4839669302485902
670	mmu-miR-101b-3p	C3H	Lung	-0.3566997252637352	0.2766875902709914	-1.2891786180738314	-5.710245259802824	0.1976268406512933	0.4865486892121514
671	mmu-miR-100-5p	C3H	Lung	0.5320788303863848	0.4190343944649795	1.2697736448716572	-6.022065688257804	0.20445346012768845	0.4874600917781204
672	mmu-miR-144-3p	C3H	Lung	0.5773881006372799	0.4545770302366488	1.270165587418037	-5.940024614690713	0.2043138971076548	0.4874600917781204
673	mmu-miR-222-5p	C3H	Lung	0.6648411795889575	0.5200360002116295	1.2784522212277598	-5.54351292235514	0.20137941860116249	0.4874600917781204
674	mmu-miR-337-3p	C3H	Lung	0.7213748002572369	0.5642872388315457	1.2783822681352286	-5.445394616847276	0.2014040610008604	0.4874600917781204
675	mmu-miR-361-3p	C3H	Lung	0.6444205044888716	0.5065352198643688	1.2722126304690584	-5.432081882951291	0.20358611319738756	0.4874600917781204
676	mmu-miR-491-5p	C3H	Lung	-0.4686131675614789	0.3673616652102594	-1.275618040584796	-5.818826122674552	0.20237958019477	0.4874600917781204
677	mmu-miR-99b-5p	C3H	Heart	0.4693154460414952	0.329574432183862	1.4240044136059526	-5.406141390122539	0.15474953376232278	0.4902205510093162
678	mmu-miR-127-5p	C57	Heart	-0.9415532142872328	0.412758453352612	-2.281124000343322	-3.4968075726404173	0.02274555867773163	0.4906541943339252
679	mmu-miR-98-5p	C3H	Lung	0.4620972844798281	0.3664929620713258	1.2608626421314362	-6.040456681760817	0.20764525266795336	0.4924780076365595
680	mmu-miR-484	C3H	Lung	-0.7665764859997977	0.6094907119383741	-1.257732843150047	-5.530443932707096	0.20877484651321432	0.492578153492115
681	mmu-miR-203-3p	C3H	Lung	-0.4895274282622424	0.3901693180191495	-1.2546538275934254	-6.117603861455223	0.20989045681560886	0.4926444400905223
682	mmu-miR-125b-1-3p	C57	Lung	0.6218187258996632	0.4191347379044641	1.4835771642516498	-5.472806917257542	0.13822853932817908	0.4930514040603553
683	mmu-miR-541-3p	C57	Lung	-0.509763743047879	0.3428228026298789	-1.4869598496288887	-5.522694041517253	0.1373329432333753	0.4930514040603553
684	mmu-miR-299a-3p	C3H	Lung	0.9110978512902714	0.7291218580750508	1.2495824136937188	-5.615685560720471	0.2117373776297292	0.4944176910632336
685	mmu-miR-181d-5p	C3H	Lung	0.4853303695066584	0.39043227321471424	1.2430590471186689	-5.952392703369666	0.21413033356229716	0.4974412364293365
686	mmu-miR-128-1-5p	C3H	Lung	0.4317585421762669	0.3513811814991634	1.228746913349697	-6.004489988869046	0.2194487352232183	0.4983366175100825
687	mmu-miR-181a-1-3p	C3H	Lung	0.4977055706647882	0.40248336572793975	1.2365866841841464	-5.990013030326977	0.21652382473000564	0.4983366175100825
688	mmu-miR-185-3p	C3H	Lung	0.8344563794044868	0.6799484778511369	1.227234719374101	-5.481279301798541	0.22001616667111806	0.4983366175100825
689	mmu-miR-369-3p	C3H	Lung	0.9898667395657812	0.8034902954627905	1.2319585502842227	-5.5651248248714245	0.21824710124413726	0.4983366175100825
690	mmu-miR-92b-5p	C3H	Lung	0.6283988933466653	0.5113878678009445	1.2288107186603552	-5.615478208806251	0.21942481625013652	0.4983366175100825
691	mmu-miR-181b-5p	C57	Lung	-0.6173279664293014	0.4191605475148936	-1.472772115814088	-5.5407884631023085	0.1411194799597352	0.4994306595450004
692	mmu-miR-100-5p	C3H	Heart	0.588156827380109	0.4288125617619952	1.371594211147562	-5.469663368085922	0.1704899480870238	0.5015777688778011
693	mmu-miR-192-3p	C3H	Heart	-0.8888221920580284	0.6461816460147796	-1.3754989754656373	-4.990446467241346	0.1692773136246522	0.5015777688778011
694	mmu-miR-200b-5p	C3H	Heart	-0.45421270145739007	0.32879739914573697	-1.3814364184068972	-5.511081229427486	0.16744585713980406	0.5015777688778011
695	mmu-miR-24-2-5p	C3H	Heart	-1.3315708917001363	0.9596853661664098	-1.3875077589431968	-5.0884200868409275	0.16558855504414166	0.5015777688778011
696	mmu-miR-301b-3p	C3H	Heart	-0.7126803372728319	0.5209768937648871	-1.367969185970192	-5.093398722012456	0.17162153239748162	0.5015777688778011
697	mmu-miR-322-5p	C3H	Heart	0.4545327997096234	0.32363362595412776	1.404467160572645	-5.500397881752306	0.16048272326328195	0.5015777688778011
698	mmu-miR-346-5p	C3H	Heart	-0.4249384172135056	0.3064201270514293	-1.3867836336422648	-5.473640910989778	0.16580925559048815	0.5015777688778011
699	mmu-miR-429-3p	C3H	Heart	-0.9349274878782952	0.6826061913608271	-1.369644019803639	-5.086053107736313	0.17109802017692727	0.5015777688778011
700	mmu-miR-667-3p	C3H	Heart	-0.4311157111361883	0.30752223561719616	-1.4019009398489197	-5.453141484696896	0.1612475708843124	0.5015777688778011
701	mmu-miR-760-3p	C3H	Heart	-0.4300853043831387	0.3129510322061445	-1.3742894578466722	-5.490416201810626	0.1696522378219663	0.5015777688778011
702	mmu-miR-92b-5p	C3H	Heart	-0.4617715592635268	0.33082670294651856	-1.3958110247774551	-5.417181974056078	0.16307366704087925	0.5015777688778011
703	mmu-miR-99b-3p	C3H	Heart	0.6507065735803219	0.4744384178351821	1.3715301061609533	-5.052152770170025	0.1705099102932684	0.5015777688778011
704	mmu-miR-3074-5p	C3H	RBC	0.6992643365654327	0.4067853664388285	1.7190007169802817	-4.436880450062259	0.08591616562612225	0.5018406281099139
705	mmu-miR-484	C3H	RBC	-0.8428110481471207	0.4910633360121114	-1.7162980543233508	-4.506822086659907	0.08640964457521698	0.5018406281099139
706	mmu-miR-574-3p	C3H	RBC	-0.6389989976276409	0.3722974832672481	-1.7163666861775295	-4.585814415399228	0.08639708478239377	0.5018406281099139
707	mmu-miR-196b-5p	C3H	Heart	1.2375192183860753	0.9076408039605786	1.3634459942590067	-5.020305484514486	0.17304137100758654	0.5024855196566456
708	mmu-miR-504-5p	C3H	Lung	-0.4224697362721483	0.3471481279787205	-1.2169725319620477	-5.978818643574266	0.22389478820329245	0.5045987017715994
709	mmu-let-7d-3p	C57	Lung	-0.382264544210206	0.2622062781082476	-1.4578771605628538	-5.54819752875878	0.1451807120387734	0.5071588717770462
710	mmu-miR-547-3p	C57	Lung	0.8234492408786257	0.5653357786261151	1.456566649434042	-5.0959757962360595	0.14554228108392053	0.5071588717770462
711	mmu-miR-200a-5p	C3H	Heart	0.6063782326176312	0.44762391707241656	1.3546600382381522	-5.3155607694713	0.1758244012992162	0.5073149922837257
712	mmu-miR-380-5p	strain	Heart	1.524471737121518	0.7343540430266069	2.0759356492931893	-3.817573098616628	0.03814873278868317	0.5082757633315729
713	mmu-miR-15b-3p	C57	Lung	0.4748462865887109	0.3283728936227796	1.4460581120139395	-5.438953926812222	0.148466590134314	0.5091858223553283
714	mmu-miR-193b-5p	C57	Lung	-0.4759860533211637	0.3299967000428341	-1.4423964035379142	-5.711863828600628	0.14949605821911405	0.5091858223553283
715	mmu-miR-34c-3p	C57	Lung	-0.4906558948610886	0.3394180067459072	-1.4455800373266587	-5.622143449457632	0.1486006894931214	0.5091858223553283
716	mmu-miR-344b-3p	C57	Lung	0.5704525892896526	0.3973853557321694	1.4355148750728686	-5.455164448474776	0.1514455062051811	0.5119762262010973
717	mmu-miR-16-1-3p	C3H	RBC	-0.6335637542961834	0.37299021582966224	-1.6986069001486097	-4.632852035065998	0.08969674697860135	0.5143370428013471
718	mmu-miR-1198-5p	C3H	RBC	0.5027892073164146	0.3013051614491135	1.6687042628087507	-4.7076962401270235	0.09548139207834776	0.5176991684617679
719	mmu-miR-199a-3p	C3H	RBC	-1.098613304983176	0.6565597171916759	-1.6732877089723233	-4.38374767124951	0.0945757928253192	0.5176991684617679
720	mmu-miR-214-3p	C3H	RBC	-0.6760363800222673	0.4060194322401579	-1.665034543524991	-4.81722848821199	0.09621145838092313	0.5176991684617679
721	mmu-miR-29a-3p	C3H	RBC	-0.5283691664092327	0.3182181573497499	-1.6603991764948485	-4.8442562654486405	0.0971400205722964	0.5176991684617679
722	mmu-miR-362-5p	C3H	RBC	-0.7141514436757533	0.4278342700486481	-1.6692244957248252	-4.593265322185462	0.09537825567986416	0.5176991684617679
723	mmu-miR-409-5p	C3H	RBC	0.5307451240009633	0.3150934211898292	1.6844056026203538	-4.813292769516598	0.09240774329507792	0.5176991684617679
724	mmu-miR-421-3p	C3H	RBC	-0.5461914450385095	0.3302985851295828	-1.6536293815010668	-4.677154197673321	0.0985090316077247	0.5188905967244103
725	mmu-let-7g-5p	C3H	Heart	-0.3137077555790686	0.2365540892908665	-1.3261565526915668	-5.694411907721097	0.18508326847090087	0.5192115437168128
726	mmu-miR-208b-3p	C3H	Heart	0.4622585945198852	0.34918826362478045	1.3238090814432533	-5.4943472106128	0.1858616091913053	0.5192115437168128
727	mmu-miR-20b-5p	C3H	Heart	-0.6925210098702761	0.5199403217795878	-1.3319240321658459	-5.0687477858911345	0.1831812301237157	0.5192115437168128
728	mmu-miR-23a-3p	C3H	Heart	-0.370960002433419	0.2782147410185009	-1.3333585455443238	-5.658809612400737	0.1827104071443289	0.5192115437168128
729	mmu-miR-872-3p	C3H	Heart	-0.6081039669724171	0.4603656472120921	-1.3209151696157324	-5.226984817455429	0.18682446275019976	0.5192115437168128
730	mmu-miR-873a-5p	C3H	Heart	-0.4273927166749325	0.32197326878826343	-1.327416770601522	-5.507514751550201	0.18466642103630107	0.5192115437168128
731	mmu-miR-15a-5p	C57	Lung	0.4906139223697386	0.3446691395193908	1.4234344364391145	-5.6689253584948505	0.15491455687788822	0.5198244019680249
732	mmu-miR-129-2-3p	C3H	Heart	-0.5211711187138923	0.3977292020796068	-1.310366741966254	-5.372577712782948	0.19036534416822612	0.5204803941227751
733	mmu-miR-143-5p	C3H	Heart	-0.4327528772168829	0.3346140951062502	-1.2932894446047491	-5.601259544219262	0.19620235429371327	0.5204803941227751
734	mmu-miR-22-5p	C3H	Heart	-0.4206205778532519	0.3244656199868603	-1.2963486790073029	-5.500248435155281	0.1951471660677551	0.5204803941227751
735	mmu-miR-26a-2-3p	C3H	Heart	-0.8076570321278673	0.6190864262714479	-1.3045949609848784	-5.239532204279009	0.1923236351134456	0.5204803941227751
736	mmu-miR-350-3p	C3H	Heart	-0.6088322906206551	0.4708243611536646	-1.2931197721562848	-5.2990551565891035	0.19626099984763498	0.5204803941227751
737	mmu-miR-376a-5p	C3H	Heart	-0.5754002982810137	0.4462372451834751	-1.2894492884484168	-5.298831968137219	0.1975328153140223	0.5204803941227751
738	mmu-miR-384-3p	C3H	Heart	-0.7659205990127365	0.5911635736945093	-1.2956153475865801	-5.043747650319761	0.19539972546940715	0.5204803941227751
739	mmu-miR-450b-3p	C3H	Heart	-0.68501500020991	0.5313516071096571	-1.2891934286905071	-5.108212567058212	0.19762169489871376	0.5204803941227751
740	mmu-miR-9-5p	C3H	Heart	-0.4250439659143597	0.3294697579120611	-1.29008491889507	-5.5689078905369565	0.19731213923794771	0.5204803941227751
741	mmu-miR-185-3p	C57	Brain	1.3572516621997688	0.598610370516124	2.2673373684280502	-3.4262346282482765	0.023577178749752625	0.5206521862633977
742	mmu-miR-200c-5p	C57	Brain	-1.1641845923358158	0.5086166289966466	-2.2889235741906733	-3.591327549446087	0.02228648112652625	0.5206521862633977
743	mmu-miR-501-3p	C57	Brain	1.2041414671229909	0.5374928873494271	2.2402928400802664	-3.4463626532218194	0.02528553663972351	0.5206521862633977
744	mmu-miR-770-3p	C57	Brain	0.7907024206756157	0.3526045117880125	2.242462572773288	-3.704098238836485	0.02514462560640313	0.5206521862633977
745	mmu-miR-144-3p	C57	Lung	-0.7183094560973071	0.5064010363758276	-1.4184596880726184	-5.514488497969782	0.15636056158657166	0.5208186352846835
746	mmu-miR-22-5p	C3H	Lung	0.4212859384993957	0.3529930275896534	1.1934681582128337	-5.941003252476553	0.232962226274162	0.5224350915950267
747	mmu-miR-212-5p	C3H	Heart	0.547206391324853	0.4276491514481078	1.279568518894285	-5.323374610916832	0.2009864779790283	0.5235840521301657
748	mmu-miR-412-5p	C3H	Heart	-0.3939861135862617	0.30799115039777275	-1.2792124484012797	-5.613115398510941	0.2011117551228451	0.5235840521301657
749	mmu-miR-25-5p	C57	Brain	1.1063055390273822	0.5000684449143974	2.212308235559157	-3.6117260491383565	0.02716521558789069	0.5242241615199862
750	mmu-miR-29c-3p	C57	Brain	0.6033236918990532	0.27378863943679	2.2036111255023183	-4.0555802792708775	0.027773465510992648	0.5242241615199862
751	mmu-miR-99a-5p	C3H	Lung	0.3972221395130529	0.3344840463136704	1.1875667730369068	-6.239966997720273	0.2352792538472159	0.5250320295211272
752	mmu-miR-10a-5p	C3H	Lung	-0.29921922676635226	0.2529991390008505	-1.1826887156534809	-6.2413845692508065	0.23720679345399756	0.5267386148757887
753	mmu-miR-215-5p	C57	Lung	0.8702144755884458	0.6180056867371572	1.4081010810480696	-5.291185003178146	0.15940435527478386	0.5270815543027525
754	mmu-miR-182-5p	C57	Lung	0.5961235178173974	0.4262025611080162	1.3986859118528774	-5.7405187572575125	0.16220967882776466	0.5324709022389665
755	mmu-miR-30b-3p	C3H	Lung	0.4841401897318503	0.412803940695196	1.1728090311262973	-5.860006639656396	0.24114487383017655	0.5328713553418049
756	mmu-miR-6967-3p	C3H	Heart	-0.4645673246511048	0.3671094263093892	-1.2654737017283255	-5.660614531710088	0.2059891473972836	0.5332176215483969
757	mmu-miR-495-3p	strain	Lung	1.2828875921631533	0.565716035657276	2.267723577382128	-3.6423429821988567	0.02355352738699127	0.5334873953153522
758	mmu-miR-139-3p	C3H	RBC	-0.5025346378249114	0.3074589233821134	-1.6344773223587843	-4.876418092973879	0.10246571940853334	0.5335284010582253
759	mmu-miR-547-3p	strain	WBC	-1.7605042379417657	0.6022129199099783	-2.923391677157864	-2.0128696589408435	0.003538527561034445	0.5343176617162013
760	mmu-miR-30b-5p	strain	Heart	-1.0094755670288045	0.4961948084701727	-2.0344339557705915	-4.379920092952113	0.04216486835689047	0.534760641771954
761	mmu-miR-34c-5p	strain	Heart	1.058598403632239	0.5228114770458807	2.0248186011787546	-4.215101719463656	0.04314484052338731	0.534760641771954
762	mmu-miR-486a-3p	strain	Heart	-1.1887940020422894	0.5890735443965837	-2.018073996617906	-3.8699059768430457	0.043843678221939436	0.534760641771954
763	mmu-miR-664-5p	strain	Heart	1.159923766760056	0.5775247991861749	2.0084397559976206	-4.149490384436703	0.044858508581311816	0.534760641771954
764	mmu-miR-17-5p	C3H	Heart	-0.4216180924448176	0.33563610209429523	-1.2561762272115953	-5.547897521604559	0.2093383114058372	0.5359145337228864
765	mmu-miR-202-5p	C3H	Heart	1.606390547443386	1.2789590299114342	1.2560140785390332	-5.141366776999576	0.2093970694678828	0.5359145337228864
766	mmu-miR-298-5p	C3H	Heart	0.5197804523906762	0.41526977393081743	1.251669360547464	-5.393530736373007	0.21097592846251212	0.5369218853568427
767	mmu-let-7i-3p	strain	Heart	-1.6214000831052267	0.8212957515456465	-1.9741975774911968	-4.245017247616175	0.04862742224964048	0.5372737141240765
768	mmu-miR-19b-3p	strain	Heart	-0.955340034644645	0.4838677528553184	-1.9743825229252296	-4.325268187775782	0.0486063719788248	0.5372737141240765
769	mmu-miR-218-5p	strain	Heart	-0.9895844523134968	0.497136277726927	-1.990569782672484	-4.3306153358656205	0.04679341433584229	0.5372737141240765
770	mmu-miR-223-3p	C3H	Lung	0.4104661569873178	0.3534762099475157	1.1612271078957874	-6.142573359326431	0.2458199003175123	0.5401413574623556
771	mmu-miR-344-3p	C3H	Lung	0.5734323380086335	0.4948626581251215	1.1587706782750344	-5.7158816204585	0.2468195606947188	0.5401413574623556
772	mmu-miR-486b-3p	C3H	Lung	-0.2485921404274225	0.2153990423865217	-1.1541004902952987	-6.195979239701122	0.2487279825650617	0.5417008466441008
773	mmu-miR-206-3p	C3H	Lung	1.9681724884590943	1.7101266684798386	1.1508928108867147	-5.621093594541148	0.2500447381296109	0.5419629969986304
774	mmu-miR-124-3p	strain	Lung	-1.891612838928426	0.8655087463171179	-2.185550229246729	-3.6015673405649222	0.029074252170632694	0.5438975810095237
775	mmu-miR-128-1-5p	strain	Lung	1.0332137277280848	0.4702378524960457	2.1972151374963445	-3.9505821703064408	0.02822825380981133	0.5438975810095237
776	mmu-miR-3069-5p	strain	Lung	1.3294435310260082	0.6037284937329903	2.202055302716883	-3.7602236738641586	0.027883506322678997	0.5438975810095237
777	mmu-miR-541-3p	strain	Lung	1.1082792871119522	0.4968216347210125	2.23073877959099	-3.8096169713465375	0.025914187333493245	0.5438975810095237
778	mmu-miR-9-5p	strain	Lung	-1.123346823352371	0.5169807623927255	-2.1728986938570416	-3.908733329252105	0.030016422793020067	0.5438975810095237
779	mmu-miR-122-5p	C57	Lung	1.394318706362247	1.022621901962718	1.3634743238787783	-5.291967994942738	0.17303245100066925	0.5479052675908681
780	mmu-miR-125b-2-3p	C57	Lung	0.4582541741104098	0.33958668293738764	1.349446833858623	-5.597396142112881	0.1774914574932919	0.5479052675908681
781	mmu-miR-16-5p	C57	Lung	0.1891084629252333	0.13900047145401356	1.3604879245880637	-6.118590910386696	0.17397465957563096	0.5479052675908681
782	mmu-miR-204-5p	C57	Lung	0.8516150805673832	0.6212367805228081	1.3708381526455953	-5.365636574130448	0.17072549532574788	0.5479052675908681
783	mmu-miR-326-3p	C57	Lung	-0.3706716020822407	0.2744638431133311	-1.3505298106941674	-5.755101581785589	0.17714418132749005	0.5479052675908681
784	mmu-miR-340-3p	C57	Lung	0.7920364929898621	0.5754890057943276	1.3762843164947025	-5.184498748456079	0.1690342084114062	0.5479052675908681
785	mmu-miR-375-3p	C57	Lung	-0.4635592551529415	0.3421484417368456	-1.3548483599684953	-5.782591572766732	0.17576440017893344	0.5479052675908681
786	mmu-miR-383-5p	C57	Lung	0.7026982157530178	0.5115595363278268	1.3736391677833997	-5.325486648218722	0.16985407118557733	0.5479052675908681
787	mmu-miR-96-5p	C57	Lung	0.5955424679246324	0.44163488377219096	1.3484950800033082	-5.83398434306786	0.17779707358908964	0.5479052675908681
788	mmu-miR-106b-5p	C3H	RBC	-0.6178382409603564	0.3850339948267581	-1.6046329655602125	-4.933811029064733	0.10888264138667096	0.5480426283129104
789	mmu-miR-33-5p	C3H	RBC	-0.8208541354700649	0.5112279809705442	-1.6056518148942256	-4.584022265504637	0.1086584468670286	0.5480426283129104
790	mmu-miR-467e-5p	C3H	RBC	-1.368586154500219	0.8528960633531198	-1.6046341556785808	-4.523227425950627	0.10888237929135328	0.5480426283129104
791	mmu-miR-34c-3p	strain	Lung	1.0324753939862177	0.4793078006125247	2.1540967884661595	-4.0238685782399	0.03146512044947385	0.5482192139850636
792	mmu-miR-296-5p	C3H	Heart	-0.4401479515209694	0.35605054838334194	-1.2361951231910024	-5.509202303082386	0.21666924079874444	0.5483305367700069
793	mmu-miR-669a-3p	C3H	WBC	-1.537973849947042	0.7289708142111601	-2.1097879640233983	-3.7759392102054847	0.035118524678646484	0.5485755751526503
794	mmu-miR-298-5p	strain	Lung	1.0851878804595063	0.5078614950878061	2.136779202510489	-3.986126122985204	0.032852187764129515	0.5511867058203951
795	mmu-miR-301a-3p	C57	Lung	0.2894491115971913	0.21618645012931595	1.338886463162016	-5.811256242758191	0.1809044845371621	0.5537144019955029
796	mmu-miR-409-5p	strain	Lung	1.6581492843897014	0.7823147112188431	2.1195425071405243	-3.7418199160312473	0.03428451179351562	0.5546744229450921
797	mmu-miR-18b-5p	C57	Lung	0.6114424951148729	0.4589369103300866	1.3323018509779434	-5.356320531217231	0.1830571386067118	0.5559970350925542
798	mmu-miR-676-5p	C57	Lung	-0.664188004552972	0.4997210714680991	-1.32911746667335	-5.406798045457842	0.18410497850746824	0.5559970350925542
799	mmu-miR-16-2-3p	C3H	Lung	-0.5469724828142768	0.4838923244320474	-1.130359906940594	-5.8400861548799785	0.2585890241241654	0.5565550886489261
800	mmu-miR-376c-3p	C3H	Lung	0.7285551720386954	0.6470753534707255	1.1259201391784366	-5.759882544391539	0.26046286709397865	0.5565550886489261
801	mmu-miR-671-5p	C3H	Lung	0.3668715960993163	0.3254004832892345	1.1274463774327583	-6.057650607282372	0.2598176464209615	0.5565550886489261
802	mmu-miR-215-5p	C3H	WBC	-1.7295775821277592	0.832954883715394	-2.0764360902873644	-3.846885226355328	0.03810236516264876	0.5567861747961254
803	mmu-miR-339-5p	C3H	WBC	-0.8579438669032502	0.4105828992174033	-2.089575256394129	-4.202779059358462	0.03690203507715091	0.5567861747961254
804	mmu-miR-3083-5p	C3H	Lung	0.5674682799448596	0.5085051586500536	1.1159538311299289	-5.7912762692745074	0.2647034399843431	0.5629608371498
805	mmu-miR-1249-3p	C3H	Heart	-0.4798054232959377	0.3961459331377312	-1.2111835138520024	-5.695529293088571	0.2261042441119625	0.5643271625474706
806	mmu-miR-15b-5p	C3H	Heart	-0.4298332640196856	0.35592338429177944	-1.2076567120617063	-5.64348239089215	0.22745790984117265	0.5643271625474706
807	mmu-miR-222-5p	C3H	Heart	0.7133013233876384	0.5880370959053465	1.2130209613552256	-5.149438596152279	0.22540127611743	0.5643271625474706
808	mmu-miR-27b-5p	C3H	Heart	-0.4899438820080819	0.4061481764897391	-1.206318064117813	-5.468979067335025	0.2279732246052696	0.5643271625474706
809	mmu-miR-132-5p	C57	Lung	0.5895534369784741	0.4482843419845217	1.315132789087757	-5.535021086198849	0.18875940244628192	0.5662782073388457
810	mmu-miR-873a-5p	C57	Lung	0.4362906963841482	0.33290511717982635	1.3105556925052486	-5.766325769262668	0.1903014851875376	0.5671485051970693
811	mmu-miR-18a-3p	strain	Heart	-1.0050881198693642	0.5194870589899335	-1.9347702747853064	-4.309275896225419	0.053293374067289456	0.5672139936323284
812	mmu-miR-24-2-5p	strain	Heart	-2.558999098116657	1.3325839426472943	-1.92032863088008	-4.160649245055855	0.0550936329355904	0.5672139936323284
813	mmu-miR-301a-3p	strain	Heart	-0.6103208220084655	0.3168848219615755	-1.9260020667145463	-4.436923799305284	0.05438043176348373	0.5672139936323284
814	mmu-miR-10a-3p	C3H	Heart	0.5678716209577471	0.4733683675977012	1.1996399840564775	-5.358063378952014	0.2305564059922605	0.5676198473613805
815	mmu-miR-106a-5p	C57	Lung	0.5841820916158922	0.450779664349296	1.2959371014643346	-5.3645890556563485	0.19528888387334106	0.5679605249431895
816	mmu-miR-129-1-3p	C57	Lung	-0.3644027211530898	0.2882134232825217	-1.2643502755799243	-5.952028297416086	0.2063917483311322	0.5679605249431895
817	mmu-miR-154-3p	C57	Lung	0.6360607824912246	0.4918313278602674	1.2932498327392714	-5.4547179461078725	0.1962160445809688	0.5679605249431895
818	mmu-miR-17-3p	C57	Lung	-0.36149246722892414	0.2859867898660728	-1.2640180597090187	-5.792653483203868	0.20651091370761301	0.5679605249431895
819	mmu-miR-1983	C57	Lung	1.004223725483075	0.7974505151574226	1.2592928418697351	-5.405867972400178	0.2082112621636636	0.5679605249431895
820	mmu-miR-3059-5p	C57	Lung	-0.3644027211530898	0.28860194945570583	-1.2626481624269752	-5.954148187999338	0.20700282247317053	0.5679605249431895
821	mmu-miR-3078-5p	C57	Lung	-0.3644027211530898	0.28593289209708644	-1.2744344257860318	-5.9394106376813	0.20279834054296925	0.5679605249431895
822	mmu-miR-3099-3p	C57	Lung	-0.3644027211530898	0.2901158000772941	-1.2560595495178264	-5.962327114205017	0.20938059087309635	0.5679605249431895
823	mmu-miR-30c-2-3p	C57	Lung	-0.4306980744203717	0.3371577586816698	-1.277437826447941	-5.852080048144328	0.20173697542217586	0.5679605249431895
824	mmu-miR-376b-5p	C57	Lung	0.7302840948181544	0.5640997284176821	1.294601039547785	-5.2978875861500905	0.19574944867309815	0.5679605249431895
825	mmu-miR-383-3p	C57	Lung	-0.3644027211530898	0.2848610500844669	-1.279229719349266	-5.9333755373273815	0.2011056773272273	0.5679605249431895
826	mmu-miR-410-3p	C57	Lung	-0.3644027211530898	0.28724113873520024	-1.2686299837051638	-5.946685573234732	0.20486109227817464	0.5679605249431895
827	mmu-miR-486a-3p	C57	Lung	-0.28631811288483666	0.22024160774323093	-1.3000182654797958	-5.8660174780708205	0.19388696094416588	0.5679605249431895
828	mmu-miR-503-5p	C57	Lung	0.3581846223527805	0.2830618975863361	1.2653932776082353	-5.921272994369649	0.20601794989687636	0.5679605249431895
829	mmu-miR-7a-2-3p	C57	Lung	-0.3644027211530898	0.2898905196574797	-1.2570356615443996	-5.961118086748612	0.2090270765503298	0.5679605249431895
830	mmu-miR-1839-5p	C57	Lung	0.3483299038237142	0.27811637064618505	1.2524609860771323	-5.96292394956774	0.2106876132701107	0.56810410006762
831	mmu-miR-200b-3p	strain	Brain	1.916117482986248	0.7411986118818967	2.585160646916544	-2.813189016187544	0.009870519348856494	0.5684393495524647
832	mmu-miR-877-3p	strain	Brain	-1.6376613237635531	0.6349264915373685	-2.579292793088897	-2.7897319374198455	0.01003866400975655	0.5684393495524647
833	mmu-miR-30b-3p	strain	RBC	-1.7668372992828805	0.7510703130755852	-2.3524259560303933	-3.3120096005509416	0.018839712982721392	0.568959332078186
834	mmu-miR-136-5p	C3H	Heart	-0.5362136125385693	0.4508246439386272	-1.1894061687798203	-5.509697634367074	0.23455531654577705	0.5743435588931729
835	mmu-let-7c-1-3p	C57	Lung	0.6129827844521765	0.5015984581802341	1.2220587492952777	-5.495209252973874	0.22196636152318625	0.5749042437957804
836	mmu-miR-1224-5p	C57	Lung	-0.3644027211530898	0.2982694842233994	-1.2217231075511483	-6.004260972749946	0.2220932509144847	0.5749042437957804
837	mmu-miR-27a-5p	C57	Lung	0.39453001532318055	0.32145770334132384	1.2273154795244354	-5.871565655017853	0.2199858358341624	0.5749042437957804
838	mmu-miR-425-5p	C57	Lung	0.2484750372879052	0.2007235797057388	1.237896602143954	-5.904867853768695	0.2160378649158288	0.5749042437957804
839	mmu-miR-504-5p	C57	Lung	-0.3644027211530898	0.29400195053390965	-1.2394568147977651	-5.982748114817003	0.21546007638469944	0.5749042437957804
840	mmu-miR-673-3p	C57	Lung	-0.3644027211530898	0.2959836154867164	-1.2311584225831715	-5.992853417376088	0.2185460251878656	0.5749042437957804
841	mmu-miR-92a-3p	C57	Lung	-0.41384302659245176	0.336950565673659	-1.2282010144872828	-5.689598714458983	0.21965345532015132	0.5749042437957804
842	mmu-miR-106b-3p	C3H	RBC	-0.960829945962728	0.610540751630635	-1.57373597650368	-4.523426396931272	0.11585708904053002	0.5755681828412155
843	mmu-miR-219a-2-3p	C3H	RBC	0.5348108145646564	0.34080114384855514	1.5692752921108597	-4.992264208087276	0.11689243448430865	0.5755681828412155
844	mmu-miR-142a-3p	C57	Lung	0.4842285717548567	0.3990361081958572	1.2134956256068556	-6.041582903782995	0.22521993405907575	0.5764103397105159
845	mmu-miR-770-3p	C57	Lung	-0.3644027211530898	0.29967207497109843	-1.2160049320185546	-6.011131820022591	0.22426300553443315	0.5764103397105159
846	mmu-miR-487b-3p	C3H	Heart	-0.5234272559788458	0.4423738804630822	-1.1832236917580123	-5.414086048414837	0.23699485642816226	0.5771971503331049
847	mmu-miR-338-3p	C3H	RBC	-1.0700985366050089	0.6857280933803624	-1.5605289427910929	-4.5482158401810775	0.11894361127283785	0.5793704936193069
848	mmu-miR-223-5p	strain	Brain	-1.2812065100556922	0.5138086047642845	-2.493548177620459	-3.0821735268765424	0.01280409320473328	0.5800254221744175
849	mmu-miR-29c-3p	strain	Brain	-0.980544361387622	0.38818426649592896	-2.5259765683932103	-2.845246241491103	0.011687424521592658	0.5800254221744175
850	mmu-miR-125a-3p	C3H	Lung	0.5920073147265819	0.5519878059311398	1.0725007117284662	-5.69822499431762	0.28374763022622224	0.5816184456673242
851	mmu-miR-146a-5p	C3H	Lung	0.3114766214266691	0.2862007773286786	1.0883150784351758	-6.438327490523317	0.2767118561632819	0.5816184456673242
852	mmu-miR-24-3p	C3H	Lung	0.24553962997806345	0.2277129501879157	1.078285753073932	-6.384808598610033	0.2811599357338658	0.5816184456673242
853	mmu-miR-27a-5p	C3H	Lung	0.35541059670033626	0.3253118536558581	1.0925227368945465	-6.142876045231994	0.2748601094078019	0.5816184456673242
854	mmu-miR-29c-3p	C3H	Lung	-0.3096096729167215	0.2884948243230445	-1.073189696360145	-6.4269586263996255	0.2834385975443278	0.5816184456673242
855	mmu-miR-3068-5p	C3H	Lung	0.4169391264880664	0.3871150013408118	1.0770420289680218	-6.035692637420433	0.2817149051589662	0.5816184456673242
856	mmu-miR-489-3p	C3H	Lung	-0.4675285131714975	0.433608202134876	-1.0782280198336065	-5.9341794973258475	0.2811856807617018	0.5816184456673242
857	mmu-miR-664-5p	C3H	Lung	0.6970293787284111	0.6456912446297974	1.0795087970072257	-5.6197833123414185	0.28061491933293503	0.5816184456673242
858	mmu-miR-30c-1-3p	C3H	Lung	0.6478900702379585	0.6067759879997564	1.0677582551902476	-5.630350641763813	0.285880978929136	0.5833517272743179
859	mmu-miR-1264-3p	C3H	Lung	-0.4377412459880663	0.4117446469217605	-1.063137673460138	-6.004470508947594	0.2879699182497292	0.5844783440576781
860	mmu-miR-331-3p	C3H	Lung	0.4954152508090992	0.4670038293145121	1.0608376628009466	-5.8600378179934856	0.2890135741035759	0.5844783440576781
861	mmu-miR-1198-5p	C3H	Lung	0.3304403364390813	0.3154437684164611	1.0475411769834715	-6.085670360223433	0.2950969932280807	0.5848617697516224
862	mmu-miR-140-3p	C3H	Lung	0.1852825154734461	0.17734264765261498	1.0447713391331792	-6.2935186113420745	0.2963749856892204	0.5848617697516224
863	mmu-miR-142a-3p	C3H	Lung	0.4213897259585391	0.4048935950979248	1.0407418913520343	-6.350185969753317	0.2982407700057942	0.5848617697516224
864	mmu-miR-192-5p	C3H	Lung	-0.3639573331012063	0.3493307137555889	-1.04187040752406	-6.3002703473966335	0.2977174347173715	0.5848617697516224
865	mmu-miR-212-3p	C3H	Lung	0.8850856144268278	0.8498401037845528	1.0414731082768605	-5.668391614473561	0.2979016071471369	0.5848617697516224
866	mmu-miR-324-5p	C3H	Lung	0.3400082466931913	0.3252256374911862	1.045453394498783	-6.1978068588177	0.2960599443353694	0.5848617697516224
867	mmu-miR-708-5p	C3H	Lung	0.6072168247027026	0.5828674816116924	1.0417750927255052	-5.7730339669411626	0.2977616119902396	0.5848617697516224
868	mmu-miR-28a-5p	C57	Lung	0.4688230665475297	0.3902090574650797	1.2014663872570033	-5.774171597590794	0.2298478647217053	0.5849499029153511
869	mmu-miR-125b-2-3p	C3H	Heart	-0.3609169504181642	0.3099165690730854	-1.1645616479867902	-5.642084781688235	0.2444674412964113	0.5858439163419259
870	mmu-miR-138-2-3p	C3H	Heart	0.5722974182285332	0.4902827177220113	1.1672804231966096	-5.378799738511129	0.24336860900747756	0.5858439163419259
871	mmu-miR-200b-3p	C3H	Heart	-0.7488528588001282	0.6447918507204841	-1.1613869777717685	-5.377695897856254	0.2457549388864626	0.5858439163419259
872	mmu-miR-21a-3p	C3H	Heart	0.7483838237260279	0.6472705685768956	1.156214819671845	-5.333353862630527	0.24786270824476125	0.5858439163419259
873	mmu-miR-342-3p	C3H	Heart	0.4437236749463258	0.3805723028780833	1.1659379087512662	-5.568108532618262	0.2439107704456712	0.5858439163419259
874	mmu-miR-93-5p	C3H	Heart	0.23734378442229165	0.2054685918640145	1.1551341364103629	-5.872178666216586	0.2483047062641275	0.5858439163419259
875	mmu-miR-139-5p	C3H	Lung	0.35716753325966405	0.3452149425798116	1.034623619100987	-5.944296835555594	0.30108874861972323	0.5879017376066148
876	mmu-miR-15a-5p	C3H	Heart	-0.448536307804833	0.3909552403103066	-1.1472830174851307	-5.628797273580562	0.25153238432759584	0.5893491224003717
877	mmu-miR-542-5p	C3H	Heart	-0.5735545945741409	0.5008321950268392	-1.1452031244584917	-5.293452704315152	0.2523923393944197	0.5893491224003717
878	mmu-miR-192-3p	C3H	RBC	-0.981148454672703	0.6345571265732347	-1.5461940518596755	-4.599423919067066	0.1223663791168398	0.5897018057439194
879	mmu-miR-99b-5p	C57	Lung	-0.3682934326817264	0.3086413284895431	-1.193273222624184	-6.0346398000589145	0.23303850294516126	0.5897566582913857
880	mmu-miR-183-5p	C57	Lung	0.5313986326262352	0.4483366592267517	1.1852669677798398	-6.074060266465973	0.2361866224092975	0.5904122815521852
881	mmu-miR-215-3p	C57	Lung	0.5954809263731623	0.5031054832405454	1.1836104876806723	-5.618518728109566	0.2368417062158684	0.5904122815521852
882	mmu-miR-34b-3p	C57	Lung	-0.41342352578567176	0.3495630059266329	-1.1826867224972943	-5.913685954451712	0.23720758331677194	0.5904122815521852
883	mmu-miR-365-3p	C3H	Lung	-0.4663075224406512	0.4534181569185952	-1.0284271049259504	-6.255880823519973	0.30399158015855515	0.5910222567031137
884	mmu-miR-369-3p	C57	Lung	0.8539644876697818	0.7245631398073343	1.178592231309001	-5.599229595210974	0.23883410967982585	0.5912123042894051
885	mmu-miR-27a-3p	C3H	Heart	-0.3349212160480519	0.2952365340383664	-1.1344165692059252	-5.872109200545499	0.25688507339551864	0.596763785888051
886	mmu-miR-214-3p	C3H	Lung	0.4594027672519552	0.4508626412543506	1.018941746811945	-6.181234947195994	0.3084710564210634	0.59716832717411
887	mmu-miR-29a-3p	C57	Brain	0.5159758494886333	0.24172209741436645	2.1345828743333044	-4.236935589992371	0.033031796360377834	0.5985361500500462
888	mmu-miR-22-3p	C57	Lung	0.3619332813495788	0.3099970795128044	1.167537713317809	-6.151496022999329	0.2432648018044888	0.5989073653121382
889	mmu-miR-124-3p	C3H	Lung	0.6603196401752294	0.6513976633153659	1.0136966669706091	-5.69971975176117	0.3109667316693088	0.599437997643391
890	mmu-miR-20a-5p	C3H	Lung	-0.24575384739117997	0.24380332471834876	-1.0080003940679831	-6.368903127877128	0.3136921605058249	0.5996498272208862
891	mmu-miR-362-5p	C3H	Lung	0.4627314019590481	0.4590890487341982	1.0079338708577184	-5.958462988136548	0.3137240817910597	0.5996498272208862
892	mmu-miR-500-3p	C57	Lung	0.6061342596567489	0.5209690236934547	1.1634746637324194	-5.716274089376188	0.2449077362738524	0.5996929974705683
893	mmu-let-7i-5p	C57	Lung	0.3548792370487313	0.309781026028044	1.14558093372899	-6.344605972550237	0.25223597757493643	0.5997071291647527
894	mmu-miR-125b-5p	C57	Lung	-0.391499358494249	0.34219513117336176	-1.1440821999770328	-6.2233439831891655	0.2528566482791783	0.5997071291647527
895	mmu-miR-199a-5p	C57	Lung	0.4772221659590645	0.4170248471198407	1.144349477626989	-5.9728458873907115	0.2527458825648549	0.5997071291647527
896	mmu-miR-3069-5p	C57	Lung	0.4891658729373956	0.42700445449589225	1.1455755737136022	-5.797277418217682	0.252238195421649	0.5997071291647527
897	mmu-miR-377-3p	C57	Lung	0.9452224714113532	0.8197728598354019	1.1530297204534676	-5.491598532385884	0.2491669935831172	0.5997071291647527
898	mmu-miR-802-5p	C57	Lung	0.5036035272275212	0.4397145575600483	1.1452964623732025	-5.965538543461597	0.2523537038598299	0.5997071291647527
899	mmu-miR-25-3p	strain	RBC	-0.4777808948309872	0.20925332859488	-2.2832654469071008	-3.4472826408897435	0.02261870226524335	0.6008961180542074
900	mmu-miR-30e-5p	strain	RBC	-0.6588090393369228	0.2860729470004628	-2.302940722793537	-3.339980733357869	0.021481697661479948	0.6008961180542074
901	mmu-miR-335-5p	strain	RBC	-1.720000056377217	0.7602291346250191	-2.262475848450089	-3.374481895997484	0.023876666942551292	0.6008961180542074
902	mmu-miR-1839-5p	C3H	RBC	-0.5049702977772386	0.3301231411793477	-1.5296422297850991	-4.9412566702733525	0.12641384232469866	0.6027944270851421
903	mmu-miR-486a-5p	C3H	RBC	0.37099948318693343	0.24382568332650098	1.5215767187664853	-5.233099171042967	0.12842358859018707	0.603521054489875
904	mmu-miR-486b-5p	C3H	RBC	0.3672899345141669	0.2418983211026685	1.5183649594586426	-5.2379337991915085	0.12923077767222488	0.603521054489875
905	mmu-miR-101b-3p	strain	Heart	-0.7800981280458199	0.43105686388819797	-1.8097336880550208	-4.361642949338581	0.07062989571774238	0.6036857124554207
906	mmu-miR-137-3p	strain	Heart	-1.2504779135543451	0.6838890481697025	-1.828480682503995	-4.319046870229611	0.06776792652740221	0.6036857124554207
907	mmu-miR-145a-5p	strain	Heart	-0.9686331403144592	0.5315042183710761	-1.8224373520177717	-4.729927117770204	0.06867989746089644	0.6036857124554207
908	mmu-miR-199b-5p	strain	Heart	-1.2477775227752552	0.6800430765606429	-1.834850711348996	-4.5258486642837	0.06681747815258493	0.6036857124554207
909	mmu-miR-30a-5p	strain	Heart	-0.4991670727689818	0.2693631972395762	-1.8531376145086893	-4.738776340284859	0.06414986575957413	0.6036857124554207
910	mmu-miR-450a-5p	strain	Heart	-2.125289431425231	1.1696924412947465	-1.8169643201872137	-4.25007318403535	0.06951450029936754	0.6036857124554207
911	mmu-miR-451a	strain	Heart	-1.3087109423768617	0.7033855003194665	-1.8605884565184607	-4.533489203826248	0.06308851621643727	0.6036857124554207
912	mmu-miR-489-3p	strain	Heart	-0.8539183362723366	0.4589269604991078	-1.8606846181877277	-4.552887397084486	0.06307491387235592	0.6036857124554207
913	mmu-miR-672-5p	strain	Heart	1.395481536096748	0.7603905640439176	1.8352167978982832	-4.236903783489675	0.06676319142653239	0.6036857124554207
914	mmu-miR-152-3p	C3H	WBC	-0.9284215438484288	0.457690635734038	-2.02849145549906	-4.253288676262783	0.0427682608372332	0.6054381924770825
915	mmu-miR-29c-3p	C3H	Heart	-0.3175449258556249	0.2831003918452737	-1.121668973277778	-5.98421375711707	0.2622659071177481	0.606155387369081
916	mmu-miR-103-3p	C3H	Lung	0.2500653330006113	0.2520272891399989	0.9922153027710512	-6.560023896483762	0.32132667238308416	0.6065040941230714
917	mmu-miR-296-5p	C3H	Lung	-0.3532592236274328	0.35514267040872377	-0.9946966474653036	-6.170338415060674	0.3201185780214028	0.6065040941230714
918	mmu-miR-5113	C3H	Lung	0.3765986755350375	0.3792097501004778	0.9931144318817	-6.1716501575943825	0.3208885685900765	0.6065040941230714
919	mmu-miR-17-3p	C3H	Lung	0.2899380234729394	0.2937358173974389	0.987070715590122	-6.201907530035013	0.32384090968931023	0.6072485298467398
920	mmu-miR-19b-3p	C3H	Lung	-0.3289316959540329	0.3336271604699916	-0.9859260124105484	-6.3096865602660825	0.324402084377287	0.6072485298467398
921	mmu-miR-378a-5p	C3H	Heart	-0.3853131887670429	0.3450408465805725	-1.1167176077429029	-5.7516588318392134	0.26437678375227097	0.607932401217151
922	mmu-miR-222-3p	C3H	Heart	0.3429216932543522	0.3086699912004254	1.1109654421562691	-5.474942798571496	0.26684375284521394	0.610506161812535
923	mmu-miR-149-5p	C3H	Heart	-0.4130754160995176	0.37414681525142496	-1.1040463242268488	-5.709279884864116	0.2698321511104793	0.6142410274022468
924	mmu-miR-3068-3p	strain	RBC	1.0385978799708313	0.465334591217453	2.2319378347815317	-3.4228423100174035	0.025834554811626838	0.6159501752456292
925	mmu-miR-148b-5p	C57	Lung	0.8029364239179158	0.7141886472775915	1.1242637739743149	-5.4794663442237415	0.26116435458376497	0.6161846490960705
926	mmu-miR-195a-5p	C57	Lung	-0.31144616042146994	0.2796290011757253	-1.1137834742175043	-6.082849686674695	0.2656331904266401	0.6185177846839239
927	mmu-miR-365-3p	C57	Lung	-0.5138972602797693	0.4604376314403453	-1.1161061242370462	-6.018733523111378	0.26463828419500657	0.6185177846839239
928	mmu-miR-532-5p	C57	Lung	0.2726534730195258	0.24511527064452585	1.1123479671527148	-6.116746149768332	0.26624937751294736	0.6185177846839239
929	mmu-miR-872-3p	C3H	Lung	-0.3650583573511064	0.37660729709500784	-0.969334264542973	-6.190979837406287	0.3326071033192913	0.6200453407557159
930	mmu-miR-135a-5p	C3H	Heart	-1.0289170408754342	0.9454134510199428	-1.0883249437221407	-5.381239039236679	0.27670750461711197	0.6205371266908503
931	mmu-miR-191-5p	C3H	Heart	0.3453618302671249	0.3165927719863777	1.09087086259185	-5.891090990173717	0.2755860693425873	0.6205371266908503
932	mmu-miR-540-3p	C3H	Heart	0.4919095922066426	0.4514723577308468	1.0895674647259428	-5.499118401663772	0.27615980603781776	0.6205371266908503
933	mmu-miR-431-3p	C3H	Lung	0.3383314597446858	0.350752893567713	0.9645863682073113	-6.2494621624586335	0.3349795396547676	0.6219087355065972
934	mmu-miR-672-3p	C3H	Heart	0.7429714713636659	0.6860122926635881	1.0830293849093022	-5.270069883572867	0.2790500778049591	0.6227078090918545
935	mmu-miR-30d-5p	C3H	RBC	-0.2941469194765123	0.1973320743037254	-1.4906188997120329	-5.20026382862103	0.1363692299190965	0.6246862028304908
936	mmu-miR-671-5p	C3H	RBC	-0.7107755427265587	0.4770171209840497	-1.4900419952648312	-4.697249874358525	0.13652082578414698	0.6246862028304908
937	mmu-miR-203-3p	C57	Lung	-0.4260807814180669	0.3863823904001646	-1.102743789583133	-6.1737651938923275	0.2703972832133745	0.6249488229370339
938	mmu-miR-25-5p	strain	Lung	1.1808343042229672	0.5802924672244747	2.034895110513617	-4.170402925972499	0.04211834651028321	0.6255000212418107
939	mmu-miR-351-5p	strain	Lung	1.136102422718282	0.5601708737918101	2.0281354777123224	-4.181540154884488	0.04280463721522325	0.6255000212418107
940	mmu-miR-540-5p	strain	Lung	1.2350499494772271	0.6049970483939956	2.041414834594232	-4.055180679364239	0.041465269532904886	0.6255000212418107
941	mmu-miR-744-5p	C3H	Heart	-0.38719233688683	0.3605842824242083	-1.0737914982975292	-5.300920324074214	0.2831688560849789	0.6257341063731485
942	mmu-miR-92b-3p	C3H	Heart	-0.4139041385257407	0.3845955635249636	-1.0762062222771187	-5.845754596368541	0.28208827322493685	0.6257341063731485
943	mmu-miR-215-5p	C3H	RBC	-1.026261188649228	0.6943366820538988	-1.4780454715621136	-4.681244585198289	0.13970280739219024	0.6265878390956652
944	mmu-miR-350-3p	C3H	RBC	-0.8976494931083552	0.607140739378155	-1.478486675145115	-4.673666976746051	0.13958477794998944	0.6265878390956652
945	mmu-miR-31-5p	C3H	Heart	0.3552372712430518	0.3322156359625044	1.0692972659575417	-5.831676539213665	0.2851874831296939	0.6271355818337444
946	mmu-miR-344-3p	C3H	Heart	-0.5081474367990925	0.4767650977415137	-1.0658234824785626	-5.467471737836922	0.2867544275892914	0.6275350516809131
947	mmu-miR-192-5p	C3H	Heart	-0.3684037992090961	0.347737939536717	-1.0594294073862396	-5.8817736466662325	0.28965384415750844	0.6278143129346953
948	mmu-miR-361-5p	C3H	Heart	-0.3311971611218123	0.3122108457452661	-1.0608124786031206	-5.812276693929733	0.28902501582639584	0.6278143129346953
949	mmu-miR-135a-5p	C57	Lung	0.9550521932523744	0.870911935772603	1.0966116710814495	-5.701952951776949	0.2730687472855617	0.6279195051794897
950	mmu-miR-130b-5p	C3H	Lung	0.8843538720929189	0.9292229272350894	0.9517133576593092	-5.751628557880304	0.34146672890734664	0.6287984885976751
951	mmu-miR-301a-3p	C3H	Lung	0.20996733984092766	0.22022028348306927	0.953442328381482	-6.358703346434507	0.3405907847978067	0.6287984885976751
952	mmu-miR-3078-5p	C3H	Lung	0.2755742438731654	0.2909057862949326	0.9472972242421352	-6.411696808911126	0.3437106113192936	0.6303680442414575
953	mmu-miR-324-5p	C3H	Heart	-0.3634006645270551	0.3449176958212673	-1.0535866061083905	-5.733331242877468	0.29232051323595165	0.6305771071232671
954	mmu-miR-148a-5p	C3H	WBC	-1.5505262662965904	0.7859826879529996	-1.972723178337115	-4.197117066571877	0.0487955109375802	0.6315533272778238
955	mmu-miR-28a-5p	C3H	WBC	-1.290402709397023	0.6508395630115573	-1.982674045545244	-4.036441698252942	0.04767048288330495	0.6315533272778238
956	mmu-miR-30a-5p	C3H	WBC	-0.44677617183852897	0.2261246712325152	-1.9757957829339483	-4.614273480392542	0.04844576926880617	0.6315533272778238
957	mmu-miR-378a-3p	C57	Lung	0.31655609660920625	0.2908935373356209	1.0882197642087077	-6.14595492452349	0.27675390136615297	0.6331793803983197
958	mmu-miR-125a-5p	C57	Lung	-0.3632830907529021	0.3370647824807757	-1.0777841816613452	-6.093964214740479	0.28138365536887394	0.6336890593833862
959	mmu-miR-211-5p	C57	Lung	0.9558769848186469	0.8874377481891556	1.0771200422442522	-5.552580889709977	0.28168007253502364	0.6336890593833862
960	mmu-miR-299a-3p	C57	Lung	0.7892941553537165	0.7341423551490526	1.0751241224782166	-5.681630176409677	0.28257216334535096	0.6336890593833862
961	mmu-miR-361-5p	C57	Lung	-0.34261176452356606	0.31725525486305706	-1.0799246325217025	-6.049391545622558	0.2804297772918381	0.6336890593833862
962	mmu-miR-466d-3p	C3H	Heart	-0.871424740752109	0.8325990787191974	-1.0466318820489662	-5.288551979400244	0.295516130129115	0.634449322030754
963	mmu-miR-322-3p	C3H	Lung	0.3542265475202271	0.3768065757525131	0.9400752808328998	-6.304428373867741	0.3474004245111054	0.6345660979981079
964	mmu-miR-126a-3p	C3H	Heart	0.20803346812068926	0.19947252118414247	1.042917926167102	-6.2730404573802065	0.2972322113137746	0.6346242785679848
965	mmu-miR-375-3p	C3H	Heart	-0.5635592051053742	0.5442385118309284	-1.0355004154510254	-5.460502942503064	0.3006795010667997	0.6346242785679848
966	mmu-miR-802-5p	C3H	Heart	-0.4192304018931989	0.4052953447342299	-1.03438247524927	-5.888713678716817	0.3012013684152687	0.6346242785679848
967	mmu-miR-9-3p	C3H	Heart	-0.6130948868740158	0.5925937843826816	-1.0345955408774503	-5.569819699178575	0.3011018603590384	0.6346242785679848
968	mmu-miR-671-3p	C3H	Heart	0.5675262824875149	0.5503035954358089	1.031296700938446	-5.309777294751376	0.30264497687538816	0.6347137709469947
969	mmu-miR-10a-3p	C3H	RBC	-0.4713934346736934	0.3249330729415729	-1.4507400875085927	-5.148593083650903	0.14715818941493766	0.6348824743330166
970	mmu-miR-143-3p	C3H	RBC	-0.8544109491877387	0.5888173417308918	-1.4510628146176978	-4.829314320828875	0.14706832806812495	0.6348824743330166
971	mmu-miR-192-5p	C3H	RBC	-0.5071145346234598	0.3472142446321547	-1.4605234159120009	-5.163098955950613	0.14445271290293718	0.6348824743330166
972	mmu-miR-532-5p	C3H	RBC	-0.4032957912475634	0.2761431500886889	-1.4604591535876843	-5.074565591327035	0.14447035855888302	0.6348824743330166
973	mmu-miR-132-5p	C3H	Lung	0.39293939823542295	0.4198579598855324	0.9358865039561276	-6.140279289546312	0.3495520617596639	0.6359320641651717
974	mmu-miR-3074-1-3p	C3H	Lung	-0.4283072455838776	0.4590698863326437	-0.9329891991075288	-6.052250716509344	0.3510452576254558	0.636094006817326
975	mmu-miR-146a-5p	C57	Heart	0.7116086973209175	0.33392891787980056	2.1310184869256057	-4.033010226973497	0.03332507189964139	0.6376494955948667
976	mmu-miR-34b-3p	C57	Heart	1.198511210179374	0.5682957151282696	2.1089569712994565	-3.6895707479931854	0.03519036951406549	0.6376494955948667
977	mmu-miR-540-3p	C57	Heart	0.916357394377938	0.4297975607898099	2.132067461467232	-3.7756802978124036	0.033238532124807194	0.6376494955948667
978	mmu-miR-9-5p	C57	Heart	0.6988854734572136	0.3289537787269055	2.1245704371051537	-3.981950214172888	0.033861284324017873	0.6376494955948667
979	mmu-miR-200a-3p	C3H	Lung	-0.3649078352052406	0.3936946730061491	-0.926880296395428	-6.6058304888643065	0.3542068728033614	0.6383021535946087
980	mmu-miR-29a-5p	C3H	Lung	-0.5300109824621764	0.5732826676128714	-0.9245194603024076	-6.068354914602134	0.355433516314866	0.6383021535946087
981	mmu-miR-9-5p	C3H	Lung	0.3495664370702336	0.3789386416437662	0.9224882306905376	-6.232967491606087	0.3564910482548256	0.6383021535946087
982	mmu-miR-201-3p	strain	Lung	1.1977357787413159	0.5976329731841103	2.0041326909389494	-4.124095772994508	0.04531857395089545	0.6415410624923636
983	mmu-miR-30c-5p	strain	Heart	-0.6934203005982518	0.3910968834729299	-1.7730141300045603	-4.888109066023967	0.07652328527990589	0.6419453376258772
984	mmu-miR-421-3p	strain	RBC	-0.9999309438551398	0.4554274423804665	-2.195587816642354	-3.4748808019129878	0.028344985314335776	0.6420139173697053
985	mmu-miR-410-3p	strain	Lung	0.8278664738166709	0.4161395763888897	1.989396156454524	-4.407393011275174	0.04692291543395224	0.644123657320617
986	mmu-miR-1912-3p	C3H	Lung	-0.5155409173551102	0.5684658110305094	-0.9068987217024408	-5.834543825124536	0.3646735006112003	0.6480556043868151
987	mmu-miR-194-5p	C3H	Lung	-0.35894370079789795	0.3958965395968618	-0.9066603642542757	-6.262948884391103	0.3647995124031741	0.6480556043868151
988	mmu-miR-31-5p	C3H	Lung	0.27423891958441793	0.30606518626976376	0.8960147442012748	-6.483462276027702	0.3704552610059893	0.6529814522790394
989	mmu-miR-490-5p	C3H	Lung	-0.5294621659202344	0.5908719579531627	-0.8960692055083174	-5.7862181747000205	0.3704261890128717	0.6529814522790394
990	mmu-miR-20b-5p	C57	Lung	0.3751857033722104	0.3580949458711141	1.0477268883522517	-5.9825147577201925	0.2950114391726896	0.6550989311040608
991	mmu-miR-362-5p	C57	Lung	0.4538177409375144	0.4321457163628976	1.050149807701478	-5.846646004489579	0.2938967665699832	0.6550989311040608
992	mmu-miR-384-5p	strain	Lung	-1.5852133637316632	0.8054622234791934	-1.968079094863488	-3.9901040783275383	0.04932815490602935	0.6572251227185675
993	mmu-miR-3074-5p	C3H	Heart	-0.2564847115158217	0.2554382692419625	-1.0040966542600085	-5.9628163026593475	0.3155689998789025	0.6587684651849901
994	mmu-miR-15b-3p	strain	RBC	-0.8736815622751495	0.40338551602277856	-2.1658724162664638	-3.5362248368165767	0.030550939469843868	0.6590274085637751
995	mmu-miR-215-5p	C3H	Heart	-0.5444196212300025	0.5456986667005648	-0.9976561323151188	-5.618334613061999	0.3186815854197593	0.659190676690187
996	mmu-miR-879-3p	C3H	Heart	0.3573264024905749	0.3575569087740823	0.999355329801072	-5.8185391540306926	0.31785844612690434	0.659190676690187
997	mmu-miR-335-5p	C3H	RBC	-0.7603999471037627	0.5348063704342962	-1.4218229047763031	-4.9239449892535845	0.15538186110063304	0.6597046769581397
998	mmu-miR-378b	C3H	RBC	-0.7728817967252266	0.5441677712900741	-1.4203005718125017	-4.747368505856771	0.1558242835199138	0.6597046769581397
999	mmu-miR-1198-5p	strain	Heart	0.8995335038281094	0.5442133404181015	1.6529060150143084	-4.612344834687003	0.09865622114504533	0.6599561221311686
1000	mmu-miR-1264-3p	strain	Heart	-0.7493128075326596	0.44962919789789657	-1.66651278661582	-4.903305165969186	0.09591683545300764	0.6599561221311686
1001	mmu-miR-140-5p	strain	Heart	-0.5232064293739533	0.3070795984327093	-1.7038137083815554	-4.870647212935169	0.08871899088967086	0.6599561221311686
1002	mmu-miR-151-5p	strain	Heart	-0.7935602882071819	0.4827581272546562	-1.6438051343019169	-4.975656201691963	0.10052311794050912	0.6599561221311686
1003	mmu-miR-17-5p	strain	Heart	-0.7796468288687457	0.4724515778598548	-1.6502153139173463	-4.854696759320248	0.09920526518919318	0.6599561221311686
1004	mmu-miR-19a-3p	strain	Heart	-1.0489289327753886	0.6008697022021084	-1.7456845118520734	-4.560003129768452	0.08116540128958084	0.6599561221311686
1005	mmu-miR-200a-5p	strain	Heart	0.9716823046325781	0.5835084598113014	1.6652411602512271	-4.794886332055606	0.09617023485077457	0.6599561221311686
1006	mmu-miR-200b-5p	strain	Heart	-0.7874295116731259	0.472359831085957	-1.6670120104472532	-4.925008647416884	0.09581750059644034	0.6599561221311686
1007	mmu-miR-370-3p	strain	Heart	1.0401356292273396	0.6179260750473806	1.683268713247916	-4.633741044100184	0.09262759168898876	0.6599561221311686
1008	mmu-miR-379-5p	strain	Heart	0.972068739456036	0.5700178583338654	1.705330324732888	-4.785430813539397	0.08843581762250648	0.6599561221311686
1009	mmu-miR-486a-5p	strain	Heart	0.7547609781465479	0.4528219649535759	1.6667940969337192	-4.847412773090918	0.09586085057360218	0.6599561221311686
1010	mmu-miR-505-5p	strain	Heart	1.1074750257267565	0.6615941095634824	1.6739493440433817	-4.5645446882423695	0.09444563795631443	0.6599561221311686
1011	mmu-miR-668-3p	strain	Heart	-0.8276228702069204	0.4883039082845242	-1.6948929880870058	-4.792123396223976	0.09039945542532836	0.6599561221311686
1012	mmu-miR-873a-5p	strain	Heart	-0.7544973627803389	0.4444179369588809	-1.6977203214238124	-4.84019374150088	0.08986409484488317	0.6599561221311686
1013	mmu-miR-9-3p	strain	Heart	-1.4420572703163517	0.8416606232299669	-1.7133476730588817	-4.554411137924903	0.08695096915306992	0.6599561221311686
1014	mmu-miR-151-5p	strain	Lung	-0.9382935959267512	0.4802340726098548	-1.9538255393407435	-4.484289322031883	0.05099353491505766	0.6600020376148892
1015	mmu-miR-33-5p	C3H	Lung	-0.5440265836630935	0.6156406705090677	-0.8836755102830404	-5.823222763681433	0.37707861535834	0.6620798944082481
1016	mmu-miR-671-5p	C57	Lung	-0.34260454536607465	0.330166551939662	-1.037671876067827	-6.01034154657843	0.29966756345981466	0.6621922255965661
1017	mmu-miR-129-2-3p	C3H	Lung	-0.31032239696297026	0.35266702995867105	-0.8799302758733554	-6.341129971322289	0.37910333024543785	0.663064898074067
1018	mmu-miR-130a-3p	C3H	Lung	-0.2931599681233763	0.33753133690314885	-0.8685414836237725	-6.487499504722843	0.3853012812492265	0.6635727958262475
1019	mmu-miR-195a-5p	C3H	Lung	-0.23447022852555574	0.2707651632332037	-0.8659541933893912	-6.4868741891021875	0.3867179207464224	0.6635727958262475
1020	mmu-miR-31-3p	C3H	Lung	0.7322852536328021	0.8419705124222486	0.8697279095037482	-5.916077261424793	0.3846527316128405	0.6635727958262475
1021	mmu-miR-495-5p	C3H	Lung	0.2573787418550069	0.2971041700263375	0.8662912467105086	-6.484365528090682	0.3865331911716653	0.6635727958262475
1022	mmu-miR-669a-3p	C3H	Lung	0.511576565417629	0.5882628201438876	0.8696394670880248	-5.915574479731388	0.3847010548337472	0.6635727958262475
1023	mmu-miR-193b-5p	C3H	Brain	1.3346464431814762	0.4833349555592771	2.7613282007239235	-2.3284578750893754	0.005859501872183578	0.6635885870247903
1024	mmu-miR-3074-5p	C3H	Brain	0.7985685572985737	0.2851450459497417	2.8005696351439524	-2.2215662262073006	0.005197149365002275	0.6635885870247903
1025	mmu-miR-3068-3p	C3H	Heart	-0.5670885493244452	0.5726933877352537	-0.9902131951741696	-5.385875003720347	0.3223036110389743	0.6636524354575244
1026	mmu-miR-1251-5p	C3H	Lung	0.2529442711573133	0.29775280857675834	0.8495109495906108	-6.4986083536723855	0.3957954050292857	0.6643667581903374
1027	mmu-miR-148b-5p	C3H	Lung	0.6233909947248305	0.7230856944597246	0.8621260239294541	-5.838400127639504	0.3888198182623447	0.6643667581903374
1028	mmu-miR-204-5p	C3H	Lung	0.4670468720724634	0.5502851971267798	0.8487360272656232	-6.167847744616594	0.3962263572992519	0.6643667581903374
1029	mmu-miR-378a-5p	C3H	Lung	0.37580381688620745	0.4439269519546626	0.8465442686719044	-6.169960956666929	0.3974467802860517	0.6643667581903374
1030	mmu-miR-574-3p	C3H	Lung	0.2890720051106213	0.33626648740452725	0.8596515440531212	-6.347106472395173	0.3901821567098921	0.6643667581903374
1031	mmu-miR-744-5p	C3H	Lung	0.18540618693465305	0.2166456545784799	0.8558038576651426	-6.3599268325981955	0.39230628482096896	0.6643667581903374
1032	mmu-miR-873a-5p	C3H	Lung	0.2529442711573133	0.2966170706408377	0.8527637017344624	-6.4958692096328825	0.3939895694788734	0.6643667581903374
1033	mmu-miR-129-1-3p	C3H	Lung	0.2464266235854047	0.29322598007468115	0.8403983286973506	-6.506226432118975	0.4008810714655073	0.6671103045953057
1034	mmu-miR-20b-5p	C3H	Lung	-0.3045681118780381	0.3655811810840502	-0.8331066467231949	-6.2896321199303875	0.40497866173004216	0.6671103045953057
1035	mmu-miR-214-5p	C3H	Lung	0.4910430928572698	0.5878232654139661	0.8353583836316171	-6.090248990206951	0.4037106205518618	0.6671103045953057
1036	mmu-miR-3099-3p	C3H	Lung	0.2464266235854047	0.2951614426696056	0.8348875834071826	-6.510793561270129	0.4039755495588735	0.6671103045953057
1037	mmu-miR-1954	C57	Lung	0.5148665645741389	0.500963100991447	1.027753468379559	-5.7137377423423805	0.30430827150224843	0.669182752381158
1038	mmu-miR-672-3p	C57	Lung	-0.5406382974117214	0.5277557637276451	-1.024410029353511	-5.8140680145771775	0.3058833414529715	0.6693968776724449
1039	mmu-miR-486b-5p	strain	Heart	0.7291387264572968	0.4491470082470189	1.623385468608732	-4.915964185783069	0.1048145016422968	0.6700438029237015
1040	mmu-miR-582-5p	strain	Heart	-1.2178869540056718	0.7506541129209728	-1.622434265052629	-4.561037656408257	0.10501790288649626	0.6700438029237015
1041	mmu-miR-500-3p	C3H	Lung	0.4636979157108137	0.5614435805801742	0.8259029611339506	-6.098888989275969	0.4090513270035838	0.6713777214950125
1042	mmu-miR-200c-5p	C3H	Lung	0.5910187094010615	0.7180364024688372	0.8231041035927308	-6.0269463388632385	0.4106402462853529	0.6715524605316421
1043	mmu-let-7e-3p	C3H	Lung	0.612924511365734	0.7540485656286817	0.8128448740628705	-5.909539614362293	0.4164957544432721	0.6737815438416155
1044	mmu-miR-544-5p	C3H	Lung	0.2464266235854047	0.30352007767237793	0.8118956263954296	-6.529524798589781	0.4170400248149929	0.6737815438416155
1045	mmu-miR-671-3p	C3H	Lung	0.4125587969965938	0.5091399229583681	0.8103053372821608	-5.944845577956912	0.4179527898885076	0.6737815438416155
1046	mmu-miR-872-5p	C3H	Lung	0.17927778605295686	0.2210243965454215	0.8111221605173096	-6.585021351116099	0.4174838175099044	0.6737815438416155
1047	mmu-miR-151-3p	C3H	Heart	0.2916921185133843	0.30264457019759405	0.9638108436009308	-5.921249384576509	0.33536808985215416	0.6782220745670795
1048	mmu-miR-301a-5p	C3H	Heart	-0.4374430178103226	0.4508442546108885	-0.970275241031668	-5.594386605628529	0.3321382081073021	0.6782220745670795
1049	mmu-miR-326-3p	C3H	Heart	-0.3811392896667583	0.3931986286443441	-0.9693301601301012	-5.584380248353241	0.3326091495144644	0.6782220745670795
1050	mmu-miR-421-3p	C3H	Heart	-0.4211661924080303	0.4368837668033371	-0.9640234414972392	-5.496397032298502	0.33526154600659	0.6782220745670795
1051	mmu-miR-423-5p	C3H	Heart	0.35010015334940503	0.365094982193189	0.9589289648581104	-5.577820012465558	0.3378206595804584	0.6801455946219894
1052	mmu-miR-135b-5p	strain	Lung	1.6712258326027385	0.8742590320264064	1.9115911547737492	-4.248937735565148	0.056207273914548266	0.6817129990850759
1053	mmu-miR-144-3p	strain	Lung	1.295697556734587	0.6805014960022376	1.9040333700167595	-4.425191646891753	0.057185637892346326	0.6817129990850759
1054	mmu-miR-667-3p	strain	Lung	0.8344910513780777	0.4353197884657327	1.9169609870463469	-4.5201683867343725	0.055520657033463136	0.6817129990850759
1055	mmu-miR-208b-3p	C3H	RBC	0.4445354122171397	0.31943687416509553	1.391622095536125	-5.257529536482575	0.1643387783798554	0.6829859321658209
1056	mmu-miR-365-3p	C3H	RBC	-0.9481853944474028	0.6794587558193983	-1.3955010312641147	-4.870186256710109	0.16316703639804922	0.6829859321658209
1057	mmu-miR-136-5p	C57	Lung	0.453176004388185	0.4504865835762401	1.0059700353129155	-5.971594779414967	0.31466739617406003	0.6853092810906212
1058	mmu-miR-137-3p	C3H	Heart	-0.442586520727541	0.4666489750002954	-0.9484356431453876	-5.618513599898258	0.34313126889938994	0.6877808177496622
1059	mmu-miR-208a-3p	strain	Lung	-1.143112467762294	0.6091966865221112	-1.876425944284587	-4.418131302924878	0.06088075946139548	0.6888400257752004
1060	mmu-miR-9-3p	strain	Lung	-1.6419305365906562	0.8799823213057748	-1.8658676394251343	-4.304551142100819	0.0623453444962102	0.6888400257752004
1061	mmu-miR-93-5p	strain	Lung	0.5228953147804152	0.27875791621834056	1.8758043605507904	-4.736060170819019	0.060966183893127975	0.6888400257752004
1062	mmu-miR-344b-3p	C3H	Heart	0.4704556396234487	0.4990444233253482	0.9427129482553874	-5.551808763852386	0.3460498803581634	0.6905753119041763
1063	mmu-miR-383-5p	C3H	Heart	0.4297589061561706	0.4577264661271974	0.9388989668706312	-5.648426758907981	0.34800380459509284	0.6914286117613029
1064	mmu-miR-107-3p	C3H	Heart	-0.4837667938156631	0.5174749154239846	-0.9348603756363664	-5.935100174745075	0.3500804393107977	0.6925172009073859
1065	mmu-let-7d-5p	C3H	Heart	-0.3201005304439661	0.3493375289935329	-0.9163073070511472	-6.1373029890950965	0.3597212613449061	0.6935938450171864
1066	mmu-miR-132-5p	C3H	Heart	0.39090031974301703	0.427400793857977	0.9145989557354708	-5.745793303327313	0.3606173005122528	0.6935938450171864
1067	mmu-miR-133a-3p	C3H	Heart	-0.5947955662281911	0.6443038301069381	-0.9231600658488556	-6.174888984230008	0.3561410468739353	0.6935938450171864
1068	mmu-miR-18b-5p	C3H	Heart	-0.48903946027441597	0.5394287971132717	-0.9065876032045156	-5.415430679891084	0.3648379842188014	0.6935938450171864
1069	mmu-miR-3078-5p	C3H	Heart	-0.2564847115158213	0.2872966300919987	-0.8927522450705019	-6.065865535358872	0.3721994037769324	0.6935938450171864
1070	mmu-miR-3102-3p	C3H	Heart	-0.489765791083127	0.5405519177016065	-0.9060476432413396	-5.5000558424433805	0.3651235629844942	0.6935938450171864
1071	mmu-miR-344d-3-5p	C3H	Heart	-0.2564847115158213	0.28817627732142564	-0.8900271524770366	-6.068236195635022	0.3736601475801664	0.6935938450171864
1072	mmu-miR-383-3p	C3H	Heart	-0.2564847115158213	0.2862196759998753	-0.8961113893369547	-6.062933332668735	0.3704036718363406	0.6935938450171864
1073	mmu-miR-410-3p	C3H	Heart	-0.2564847115158213	0.2886111163258233	-0.8886861836127845	-6.069400098342642	0.3743802558585999	0.6935938450171864
1074	mmu-miR-431-5p	C3H	Heart	0.4421801727192127	0.4866441722647967	0.9086313941896136	-5.741421970908978	0.36375831212538456	0.6935938450171864
1075	mmu-miR-449c-5p	C3H	Heart	-0.3274491266545345	0.3690375695757827	-0.8873056665502781	-5.867625192171193	0.3751224989607299	0.6935938450171864
1076	mmu-miR-467e-5p	C3H	Heart	-0.7799954827401068	0.8511036800347523	-0.9164517802440448	-5.4984124238955125	0.3596455486816865	0.6935938450171864
1077	mmu-miR-511-5p	C3H	Heart	-0.2564847115158213	0.28577460550548434	-0.8975070092814775	-6.061711860803238	0.3696591881936023	0.6935938450171864
1078	mmu-miR-7689-3p	C3H	Heart	-0.4255148194036713	0.4734875677096901	-0.8986821374464632	-5.672966734178869	0.3690330471827922	0.6935938450171864
1079	mmu-miR-7a-1-3p	C3H	Heart	-0.37341129710294	0.4014306469033625	-0.930201268845406	-5.671139803467182	0.35248590097093224	0.6935938450171864
1080	mmu-miR-874-3p	C3H	Heart	-0.4289708433646848	0.4687221528984136	-0.9151921681364524	-5.607797771462496	0.3603059986777384	0.6935938450171864
1081	mmu-miR-23b-3p	C57	Lung	0.24257994039558994	0.24389594370151665	0.99460424275224	-6.350162697957997	0.3201635137937338	0.6939429270266096
1082	mmu-miR-139-5p	strain	RBC	-1.2281188227433435	0.5858703328047169	-2.0962297525188083	-3.6860789415756376	0.03630651644611085	0.6942784795283758
1083	mmu-miR-1969	strain	RBC	-1.5295270446860845	0.7315166728893674	-2.0908984051514654	-3.6734118431657863	0.03678296580282786	0.6942784795283758
1084	mmu-miR-21a-5p	strain	RBC	-0.7597917163186292	0.3614787382571492	-2.101898772751961	-3.7892595036840264	0.03580567869236626	0.6942784795283758
1085	mmu-miR-130b-3p	strain	RBC	-0.9490785966949468	0.4647550246097635	-2.0421050799651943	-3.755073596840077	0.04139663348402139	0.6945435173430256
1086	mmu-miR-429-3p	strain	RBC	1.4689028251507041	0.7166077327306711	2.0498004111026997	-3.7239756310095316	0.04063793489289212	0.6945435173430256
1087	mmu-miR-669a-3p	strain	RBC	-1.7542819061636763	0.8537961687371857	-2.05468467814556	-3.7534840135354655	0.04016253467390466	0.6945435173430256
1088	mmu-miR-10a-5p	C3H	Heart	0.2591283229122068	0.29426042306700684	0.8806088165420736	-5.996219413231434	0.37873600765438653	0.6951194177216231
1089	mmu-miR-135b-5p	C3H	Heart	-0.6509564557521059	0.7444297864206848	-0.8744363372158833	-5.536589993578076	0.3820855077542696	0.6951194177216231
1090	mmu-miR-3099-3p	C3H	Heart	-0.2564847115158213	0.2914994881748335	-0.8798804866579687	-6.076999529557576	0.3791302918827079	0.6951194177216231
1091	mmu-miR-411-5p	C3H	Heart	0.3923297587584411	0.44744243970900704	0.8768273278091181	-5.93699295023963	0.3807858820060328	0.6951194177216231
1092	mmu-miR-191-5p	strain	Lung	0.7826595621114354	0.42294565992007854	1.8504967334558529	-4.7473265659163575	0.06452957723660066	0.6959975830519072
1093	mmu-miR-6540-5p	C3H	Heart	-0.2564847115158213	0.2945680728614989	-0.8707145653100573	-6.084829580644358	0.3841138941202218	0.6960143761458419
1094	mmu-miR-300-5p	C3H	Heart	-0.26989826372972425	0.3155568028104742	-0.8553080184800426	-6.042939769323138	0.392580524400863	0.6988304859595356
1095	mmu-miR-322-3p	C3H	Heart	-0.3906258829334335	0.4568306733674994	-0.8550780534370834	-5.7947279280246375	0.3927077533565114	0.6988304859595356
1096	mmu-miR-365-3p	C3H	Heart	-0.4847533341087704	0.561441874482541	-0.8634078720180046	-5.8037302607258034	0.3881152314353591	0.6988304859595356
1097	mmu-miR-486b-5p	C3H	Heart	0.2709677039668934	0.31734397182958834	0.8538611980075718	-5.985337447026717	0.3933813993811955	0.6988304859595356
1098	mmu-miR-582-3p	C3H	Heart	-0.4682505195763085	0.5445456326482695	-0.8598921587141969	-5.902518556045863	0.3900495575922386	0.6988304859595356
1099	mmu-miR-148b-3p	strain	RBC	-0.354198182827572	0.1763460590989724	-2.008540392891808	-3.8898978508946986	0.04484780624310107	0.7005536630387857
1100	mmu-miR-425-5p	strain	RBC	-0.5302948362227582	0.2632911055222869	-2.0141008378191114	-3.8415645045781024	0.04425981720331694	0.7005536630387857
1101	mmu-miR-203-3p	C3H	WBC	-1.2288416688228416	0.6457205131769924	-1.9030550272854891	-4.391828001509025	0.057313316343418484	0.7017008730694211
1102	mmu-miR-30a-3p	C3H	WBC	-1.0641137972557977	0.5567479247890189	-1.9113026737532008	-4.125341155753453	0.056244360244112585	0.7017008730694211
1103	mmu-miR-3058-5p	C57	Lung	0.6404342897460884	0.6535980165415372	0.9798595980062736	-5.76952582684394	0.3273866366741247	0.7028727318169598
1104	mmu-miR-877-3p	C57	Lung	-0.36440272115308936	0.3711120176111614	-0.9819211016089976	-6.264799648184522	0.3263704226762364	0.7028727318169598
1105	mmu-miR-664-5p	strain	RBC	1.4267018365855868	0.7159497924008151	1.9927400660336616	-3.805049209290903	0.046554732782464636	0.702976465015216
1106	mmu-miR-184-5p	C57	Lung	-0.4783767763042182	0.4916502964375971	-0.9730021109932074	-6.27065369443897	0.33078180661098777	0.7034937013839316
1107	mmu-miR-99a-5p	C57	Lung	-0.3296544820454681	0.33790036485094915	-0.9755967034568952	-6.326007183873682	0.3294945396523895	0.7034937013839316
1108	mmu-miR-5113	C57	Lung	-0.3985071374907754	0.4113374476601165	-0.9688083099598004	-5.988216184727457	0.33286937662689153	0.7046253626728124
1109	mmu-miR-141-5p	C3H	Heart	-0.4985232386414952	0.5904836992972489	-0.844262490623876	-5.7075363538961525	0.3987197369188805	0.7055470344697378
1110	mmu-miR-145a-5p	C57	Lung	-0.36350598894523145	0.3796213901692927	-0.9575487534649336	-6.319592145940447	0.3385161405494713	0.7066719431747028
1111	mmu-miR-181c-5p	C57	Lung	-0.28855252802435416	0.29978717027153495	-0.9625246062498104	-6.2073454601870575	0.33601315584083336	0.7066719431747028
1112	mmu-miR-299a-5p	C57	Lung	0.5419860407681689	0.5657909618991868	0.9579262965758378	-5.654818459599531	0.338325807243377	0.7066719431747028
1113	mmu-miR-7689-3p	C3H	Lung	0.34071426121579784	0.4412139938054677	0.7722199794189201	-6.236640235622	0.4401621557887432	0.7070689949372364
1114	mmu-miR-184-5p	C3H	Lung	0.3872716950095128	0.5057721729629759	0.7657038400130848	-6.551923745933963	0.4440288185346166	0.7107599109405701
1115	mmu-miR-15a-5p	strain	RBC	-0.9000043730609395	0.4607790229914434	-1.9532234067818064	-3.9406331372076577	0.05106491355576312	0.7117528767451806
1116	mmu-miR-26b-5p	strain	RBC	0.6496294744368072	0.32929426027909203	1.9727931907656584	-3.9626065863172517	0.04878751814637061	0.7117528767451806
1117	mmu-miR-7b-5p	strain	RBC	-1.0734222651481329	0.5514201207097981	-1.9466505207796987	-3.8846298298337496	0.05184954731256283	0.7117528767451806
1118	mmu-miR-128-3p	C3H	Heart	-0.266966825120841	0.32478254044190474	-0.8219863812802293	-6.09708786557948	0.4112758048947624	0.7120064332635084
1119	mmu-miR-1298-3p	C3H	Heart	-0.24779493594313395	0.3017972821280125	-0.8210641732619298	-6.100538169682497	0.4118006302760248	0.7120064332635084
1120	mmu-miR-212-3p	C3H	Heart	0.673357450327952	0.8164547477758342	0.8247333390641622	-5.5199032416591525	0.4097148786055768	0.7120064332635084
1121	mmu-miR-30d-5p	C3H	Heart	0.15807648113045758	0.1907840913465155	0.8285621721118663	-6.215168876928742	0.4075450851350123	0.7120064332635084
1122	mmu-miR-340-5p	C3H	Heart	0.22012212593538735	0.2656488138330992	0.8286207747710286	-6.007585620811489	0.4075119284938992	0.7120064332635084
1123	mmu-miR-467c-5p	C3H	Heart	-0.6739005991206377	0.817778855784409	-0.8240621463295672	-5.5893179016539225	0.4100959498875609	0.7120064332635084
1124	mmu-miR-1958	C3H	Lung	0.3534918690690584	0.4644109275187732	0.7611618248469594	-6.187050693713016	0.4467354880738157	0.7121656044680749
1125	mmu-miR-200b-3p	C3H	Lung	-0.29952666481344536	0.3946542910411132	-0.7589596049324143	-6.6131339896273005	0.44805120810905374	0.7121656044680749
1126	mmu-miR-29a-3p	C3H	Lung	-0.18926292048363716	0.2503086174049934	-0.7561182768926179	-6.773145432062637	0.44975201704956014	0.7123694535784991
1127	mmu-miR-425-5p	C3H	Heart	-0.18003813222644194	0.2202243017029931	-0.8175216396837598	-5.965917037338335	0.4138203703729029	0.7127780523913498
1128	mmu-miR-10a-3p	C3H	Lung	-0.3871303914392037	0.5247932289933602	-0.7376817574071667	-6.077281915774693	0.46087669595753794	0.7148705798079689
1129	mmu-miR-145a-5p	C3H	Lung	-0.2791655238197439	0.3734967934535749	-0.7474375381871754	-6.644014465652917	0.4549709202795914	0.7148705798079689
1130	mmu-miR-154-5p	C3H	Lung	0.3776301650038016	0.5220110148779757	0.7234141698946251	-6.269065957911657	0.4695905151150986	0.7148705798079689
1131	mmu-miR-1934-5p	C3H	Lung	-0.286813329421697	0.3976610971059323	-0.7212506617042634	-6.434671775939699	0.4709197793589524	0.7148705798079689
1132	mmu-miR-1954	C3H	Lung	0.33002613146472193	0.4601696726426226	0.7171835761567605	-6.1827645112538265	0.47342422503839	0.7148705798079689
1133	mmu-miR-1a-3p	C3H	Lung	-0.535874058523726	0.7414910292299103	-0.7226979658543791	-6.731345093241161	0.47003032232938297	0.7148705798079689
1134	mmu-miR-211-5p	C3H	Lung	-0.5601982192226675	0.7571814891040943	-0.7398466910297825	-6.119965593902098	0.459562434942921	0.7148705798079689
1135	mmu-miR-32-5p	C3H	Lung	-0.28302223638161816	0.3944363057041101	-0.7175359678830625	-6.431177912809519	0.4732069379974383	0.7148705798079689
1136	mmu-miR-329-5p	C3H	Lung	0.4481697683583907	0.6106995776693965	0.7338629086149595	-5.9086059247456735	0.4632001165020106	0.7148705798079689
1137	mmu-miR-344b-3p	C3H	Lung	-0.27074820688364776	0.3688116796906623	-0.7341096331622022	-6.399824540454334	0.4630498098753767	0.7148705798079689
1138	mmu-miR-361-5p	C3H	Lung	-0.21812666068264885	0.3038518396194277	-0.7178717790744691	-6.5423907419268605	0.4729999257651834	0.7148705798079689
1139	mmu-miR-467e-5p	C3H	Lung	-0.4789342828710774	0.6586350247316224	-0.7271618800810531	-6.275399425161946	0.4672928370358996	0.7148705798079689
1140	mmu-miR-6967-3p	C3H	Lung	0.2711158338770736	0.3666463703566538	0.7394477507396207	-6.585130566946994	0.4598044605845082	0.7148705798079689
1141	mmu-miR-92b-3p	C3H	Lung	-0.5275568470524306	0.7272394868232348	-0.7254238206411642	-5.94723280650387	0.4683576443535221	0.7148705798079689
1142	mmu-miR-672-5p	C3H	Lung	0.25880290520057514	0.3624306646241897	0.7140756300765337	-6.439317379794501	0.4753429827826633	0.7153832930250713
1143	mmu-miR-136-3p	C57	Lung	0.5515167103132277	0.5913576809010334	0.9326279646404504	-5.660515067664912	0.3512317119601963	0.7178312658018626
1144	mmu-miR-140-3p	C57	Lung	0.1652228190295819	0.17837382613259267	0.9262727756188004	-6.272668190081428	0.35452227231956235	0.7178312658018626
1145	mmu-miR-194-5p	C57	Lung	-0.36169202636511066	0.3885449244875081	-0.9308885628661436	-6.129684087164612	0.3521303990803851	0.7178312658018626
1146	mmu-miR-22-5p	C57	Lung	0.3169746625179224	0.3425118080437925	0.925441561645066	-6.11997189934701	0.3549540916989343	0.7178312658018626
1147	mmu-miR-301b-3p	C57	Lung	0.5818419075181185	0.6282835250261307	0.9260817518554528	-5.656045624298511	0.35462148060478393	0.7178312658018626
1148	mmu-miR-8114	C57	Lung	-0.3259742797213707	0.347272546820357	-0.9386698796262642	-6.142227857465762	0.34812139050054536	0.7178312658018626
1149	mmu-miR-874-5p	C57	Lung	-0.3858892844475841	0.4124341325935376	-0.935638575839905	-6.008576763506117	0.3496796792946111	0.7178312658018626
1150	mmu-miR-143-5p	strain	Heart	-0.7484039947722128	0.4742747060977526	-1.5779968553034311	-5.0526977021173085	0.11487487337735708	0.7188065938127739
1151	mmu-miR-16-5p	strain	Heart	0.3230316341896451	0.20525126415982306	1.573835052914022	-5.3342504025136215	0.11583417516188188	0.7188065938127739
1152	mmu-miR-125b-1-3p	C3H	Heart	0.3701996249312085	0.4621516141496546	0.8010350144775863	-5.871169395182758	0.4232970102587852	0.7201569954781938
1153	mmu-miR-140-3p	C3H	Heart	-0.14412480149059534	0.18193128593273672	-0.7921936062381316	-6.090368460121077	0.4284310933843365	0.7201569954781938
1154	mmu-miR-140-5p	C3H	Heart	-0.17000651931875232	0.2157850857985427	-0.7878511097725758	-6.1355332854304026	0.4309659493308855	0.7201569954781938
1155	mmu-miR-1843a-3p	C3H	Heart	-0.40093685879844104	0.5082708936955943	-0.7888251398447457	-5.9484156462070485	0.4303966197388781	0.7201569954781938
1156	mmu-miR-1a-3p	C3H	Heart	-0.4591488501840857	0.5857218385027521	-0.7839025626187718	-6.5042988918627955	0.4332783883568511	0.7201569954781938
1157	mmu-miR-223-3p	C3H	Heart	-0.28237999862325136	0.35706291482518504	-0.7908410168037254	-6.082612142310669	0.4292197107232069	0.7201569954781938
1158	mmu-miR-30e-3p	C3H	Heart	-0.18931423779253365	0.24036661124047706	-0.7876062187486281	-6.20334973646475	0.4311091591919365	0.7201569954781938
1159	mmu-miR-340-3p	C3H	Heart	-0.4426740393878619	0.5528850982316494	-0.8006619111343619	-5.558296266816144	0.4235129347107026	0.7201569954781938
1160	mmu-miR-344d-3p	C3H	Heart	0.3813450075139209	0.4872362199768144	0.7826696618163311	-5.720273166241009	0.4340018979371896	0.7201569954781938
1161	mmu-miR-425-3p	C3H	Heart	-0.34317616314307303	0.4260738085771522	-0.8054382978599156	-5.7118704133413365	0.42075359631857057	0.7201569954781938
1162	mmu-miR-138-2-3p	C57	Lung	-0.3453197954946978	0.3759496882530848	-0.9185266174824774	-6.139283547864545	0.3585593148657644	0.7218994205964057
1163	mmu-miR-301a-3p	strain	RBC	-0.5890105346549568	0.3056147389502372	-1.9272975402893264	-3.972868888306967	0.054218665590046365	0.7223839856556177
1164	mmu-miR-802-5p	C3H	Lung	0.2755742438731659	0.3917838364471296	0.7033833921587882	-6.61087688723999	0.4819765866774788	0.7229648800162182
1165	mmu-miR-669c-5p	C3H	Lung	-0.21518983030712316	0.3072911846066243	-0.7002798683684864	-6.422141312296095	0.4839114522282054	0.7234715770936536
1166	mmu-let-7b-5p	C57	Lung	-0.2830658945701217	0.3247030627379879	-0.8717684772765311	-6.525076656329468	0.38353883757558105	0.7239295559239092
1167	mmu-miR-130b-5p	C57	Lung	0.8053181077386241	0.9062462592155272	0.8886305455602437	-5.70723097140559	0.3744101523828409	0.7239295559239092
1168	mmu-miR-15b-5p	C57	Lung	0.2985554673267883	0.3375800776015247	0.8843989534216513	-6.297533466376997	0.3766882849446086	0.7239295559239092
1169	mmu-miR-199b-5p	C57	Lung	-0.40522092067414217	0.4523273916948134	-0.8958575759823669	-6.234044182786226	0.3705391669371838	0.7239295559239092
1170	mmu-miR-20a-5p	C57	Lung	-0.2093018299146614	0.2388113764735412	-0.8764315712482431	-6.380725620481869	0.3810008079823409	0.7239295559239092
1171	mmu-miR-296-5p	C57	Lung	0.3380016221083284	0.3753765393016451	0.9004335293227184	-6.0755804084587925	0.3681010836014006	0.7239295559239092
1172	mmu-miR-3102-3p	C57	Lung	-0.4263532995000503	0.4854313117679601	-0.8782978954267591	-5.879790067779632	0.3799879052578348	0.7239295559239092
1173	mmu-miR-324-5p	C57	Lung	0.2816818048532186	0.31937857661691915	0.8819683769556146	-6.240614373416232	0.37800068089295946	0.7239295559239092
1174	mmu-miR-330-3p	C57	Lung	0.5039486391850914	0.5737082777022599	0.8784057312253529	-5.797971568594664	0.3799294306628099	0.7239295559239092
1175	mmu-miR-338-3p	C57	Lung	-0.3343270422993019	0.3779988262424701	-0.8844658212902634	-6.289786779022883	0.37665221930046777	0.7239295559239092
1176	mmu-miR-423-3p	C57	Lung	-0.2572253160270348	0.2910385432455328	-0.8838187312188004	-6.177881479336665	0.3770013213397291	0.7239295559239092
1177	mmu-miR-484	C57	Lung	-0.5992873947993287	0.6612519289620725	-0.9062920931512354	-5.69845023189726	0.3649942588539272	0.7239295559239092
1178	mmu-miR-667-3p	C57	Lung	-0.27284955961389645	0.30489098146569465	-0.8949085942202478	-6.303876830774336	0.3710460420515687	0.7239295559239092
1179	mmu-miR-874-3p	C57	Lung	-0.524641435488481	0.5803623747286506	-0.9039894009906791	-5.682727688465299	0.3662134259369032	0.7239295559239092
1180	mmu-miR-92b-5p	C57	Lung	0.3995598931741462	0.4579709719419578	0.8724568098276444	-5.956265925727232	0.3831635409391578	0.7239295559239092
1181	mmu-let-7g-5p	C3H	Lung	-0.16355663673279966	0.2364328801506428	-0.6917677297192752	-6.7340088748444975	0.4892398618878271	0.7250838227530649
1182	mmu-miR-200b-5p	C3H	Lung	0.3750191554490372	0.5407128131267525	0.6935643956362583	-6.132526087711117	0.4881125607926093	0.7250838227530649
1183	mmu-miR-505-5p	C3H	Lung	0.4167024473363863	0.6031394989392717	0.6908890034050693	-5.9354692937917815	0.4897917213298849	0.7250838227530649
1184	mmu-miR-125b-2-3p	C3H	Lung	0.23975070700524626	0.35129040063280564	0.6824857911669814	-6.3564969812374095	0.4950860262526181	0.7265539991097116
1185	mmu-miR-340-3p	C3H	Lung	0.4061910905750774	0.5954926104049225	0.6821093721026629	-5.9553965918019065	0.4953238972777581	0.7265539991097116
1186	mmu-miR-877-3p	C3H	Lung	0.2573787418550073	0.3775663320679358	0.6816782112042156	-6.625752385483918	0.4955964364788099	0.7265539991097116
1187	mmu-miR-1247-5p	C57	Lung	-0.4409705468998427	0.5147585514028326	-0.8566551166524559	-5.995053466950929	0.39183574046589054	0.7268138635505399
1188	mmu-miR-379-3p	C57	Lung	0.4021326601494526	0.4664928815431286	0.8620338617370185	-5.943233883788141	0.3888705066110675	0.7268138635505399
1189	mmu-miR-450b-5p	C57	Lung	0.34806505454518355	0.4056473335899608	0.8580484221720956	-6.129764674498106	0.39106631332676595	0.7268138635505399
1190	mmu-miR-497a-5p	C57	Lung	0.27185657179795264	0.3165177727275472	0.8588982838317958	-6.349629073039347	0.3905974444653209	0.7268138635505399
1191	mmu-miR-99b-3p	C57	Lung	0.31300819139820035	0.3663532949502485	0.854388907408919	-6.092009751669058	0.3930891756509543	0.7268138635505399
1192	mmu-miR-181a-5p	C3H	Heart	0.28381176463738633	0.3686530071884583	0.7698615204630611	-6.172259365641682	0.44155942170966855	0.727368792852654
1193	mmu-miR-27a-5p	C3H	Heart	0.2663739029164356	0.34583578622238514	0.7702323285455122	-5.975232888753488	0.4413395685639082	0.727368792852654
1194	mmu-miR-181a-1-3p	C3H	Heart	-0.33702731863049884	0.4404931268420129	-0.7651136830368226	-5.963830613238366	0.44437997293192105	0.7292469424790883
1195	mmu-miR-30d-3p	C3H	Heart	-0.4668700251628781	0.6124356103667675	-0.7623169150521555	-5.908871512419702	0.4460462586917896	0.7292469424790883
1196	mmu-miR-423-3p	C3H	Heart	-0.24019648243237945	0.3161173931587776	-0.7598331747337134	-5.925463873392997	0.4475290287178511	0.7292469424790883
1197	mmu-miR-16-1-3p	C57	Lung	0.33558840201534856	0.3959763313584584	0.8474961138815048	-6.095205956215506	0.3969164917843814	0.7309071982858729
1198	mmu-miR-193a-5p	C3H	WBC	-0.7871735168859457	0.4203440712769331	-1.872688520370105	-4.589064422720819	0.06139589459837432	0.7319036908700939
1199	mmu-miR-499-5p	strain	Heart	-0.7689488570013712	0.4938446402543493	-1.557066320706311	-5.219189065882818	0.11976342382517273	0.7331463647676115
1200	mmu-miR-143-5p	C3H	WBC	-1.1464151683189796	0.6250877282920044	-1.8340068384504284	-4.369663821063654	0.0669427541558821	0.7336962311784786
1201	mmu-miR-26b-5p	C3H	WBC	-0.4987560651233487	0.2694196835433676	-1.851223557847679	-4.859914745970403	0.06442488806721519	0.7336962311784786
1202	mmu-miR-674-3p	C3H	WBC	-1.0348352124412636	0.566483079941672	-1.8267716178704143	-4.288532155034303	0.06802481613575298	0.7336962311784786
1203	mmu-miR-872-3p	C3H	WBC	-1.2813144509567604	0.6982047507298473	-1.8351557327809316	-4.2539450483807375	0.06677224420308772	0.7336962311784786
1204	mmu-miR-139-3p	C3H	Heart	0.3419592821470864	0.458010116894505	0.746619494926683	-5.752103575575693	0.4554644869475033	0.7368764735257821
1205	mmu-miR-29b-3p	C3H	Heart	-0.2846628173573098	0.3799726473251331	-0.7491666028100463	-6.329274734694106	0.4539286819307743	0.7368764735257821
1206	mmu-miR-669o-3p	C3H	Heart	-0.4868667128932521	0.6544790725985487	-0.7438995886609374	-5.520566199124952	0.4571077114893976	0.7369031790202744
1207	mmu-miR-141-5p	C57	Lung	0.3755497050172023	0.4655212313159559	0.806729488911992	-6.231177263218831	0.4200094887942036	0.7375864892930767
1208	mmu-miR-148a-5p	C57	Lung	0.6661837272644053	0.8240718058611046	0.8084049503044022	-5.8298876155324235	0.4190450833087339	0.7375864892930767
1209	mmu-miR-201-3p	C57	Lung	-0.2791573749154228	0.33740521413870794	-0.8273653257790516	-6.283325582964742	0.4082225978696555	0.7375864892930767
1210	mmu-miR-202-5p	C57	Lung	0.8310788734518784	1.0303444352619215	0.8066029620867625	-6.029667749122697	0.4200823713854609	0.7375864892930767
1211	mmu-miR-27b-5p	C57	Lung	0.3843821002388617	0.4704637802985928	0.8170280398522985	-5.976255086418308	0.4141022566873428	0.7375864892930767
1212	mmu-miR-30b-3p	C57	Lung	0.3171521435850071	0.3855683064163707	0.8225576073219	-6.138970418068015	0.4109509216489832	0.7375864892930767
1213	mmu-miR-339-3p	C57	Lung	0.4427482521118411	0.5399497979447455	0.8199804015060466	-5.8765546023223045	0.4124179092848179	0.7375864892930767
1214	mmu-miR-374b-5p	C57	Lung	-0.3136801980425137	0.3809829305130677	-0.8233444937285832	-6.276550022829329	0.41050363216762775	0.7375864892930767
1215	mmu-miR-551b-3p	C57	Lung	0.4797450738121557	0.5900338467056101	0.8130805995126554	-5.770454955489191	0.4163606615653658	0.7375864892930767
1216	mmu-miR-674-3p	C57	Lung	0.3351516140095536	0.40801353936478796	0.8214227756542865	-5.946794288706485	0.4115965036392467	0.7375864892930767
1217	mmu-miR-708-5p	C57	Lung	-0.4753194651358896	0.5686127024286987	-0.8359283271472334	-5.857511259649449	0.4033900409987472	0.7375864892930767
1218	mmu-miR-98-5p	C57	Lung	0.30005307744387544	0.3631618862646805	0.8262240306384743	-6.366697765124633	0.4088692895071674	0.7375864892930767
1219	mmu-miR-344b-3p	C57	Heart	0.733999266745547	0.3612420268733327	2.0318767256914967	-4.0850243403320565	0.04242363569414968	0.7391502680557617
1220	mmu-let-7e-5p	C3H	Heart	0.2314617126132781	0.3154544329509791	0.733740561031351	-6.185578505423713	0.4632746617573938	0.7403741506706083
1221	mmu-miR-378a-3p	C3H	Heart	0.17481993835026088	0.2387331143710587	0.7322818990185892	-6.378930954421248	0.4641639266897412	0.7403741506706083
1222	mmu-miR-551b-3p	C3H	Heart	-0.2403578281374794	0.32772133230333617	-0.7334213688445713	-6.11306018602155	0.4634691741335927	0.7403741506706083
1223	mmu-miR-16-1-3p	strain	Brain	-1.1686818144736346	0.5002182321254319	-2.3363438983579115	-3.2393174888770737	0.019665279223909943	0.7423642907026003
1224	mmu-miR-16-2-3p	strain	Brain	1.1934305162791263	0.5093402861020743	2.3430907565005707	-3.2143194549825496	0.01931515545232313	0.7423642907026003
1225	mmu-miR-301a-5p	C3H	Lung	0.2627638850190737	0.3970453997550564	0.6617980845041318	-6.352487779153599	0.5082493792166644	0.7426998993069319
1226	mmu-let-7a-1-3p	strain	Heart	-1.0081659433051642	0.6559938161608524	-1.5368528154813548	-4.801290043887179	0.12463796548616154	0.7429078732267259
1227	mmu-miR-93-3p	strain	Heart	0.8330139423147687	0.5415754262190978	1.5381309822904845	-4.683727357099135	0.12432521198227932	0.7429078732267259
1228	mmu-miR-17-3p	C3H	WBC	-0.5399931929211261	0.3002956088757864	-1.7982054247902364	-4.799133331592834	0.07243861396390326	0.7439908086148896
1229	mmu-miR-222-3p	C3H	WBC	-0.4564485003055383	0.2551384789344908	-1.789022581822069	-4.8066238265470185	0.0739063717167109	0.7439908086148896
1230	mmu-miR-669o-3p	C3H	WBC	-1.2690474500001343	0.7061110479420611	-1.7972349444166524	-4.340257283263389	0.07259259433940307	0.7439908086148896
1231	mmu-miR-382-5p	C3H	RBC	0.8065068807999354	0.6022548973300547	1.3391454089877566	-4.863428663740322	0.18082021578689444	0.7446505250133016
1232	mmu-let-7e-5p	C3H	RBC	-0.660031415074223	0.4964572426126072	-1.3294829008854951	-4.977366953875863	0.18398450486429502	0.7447147964133657
1233	mmu-miR-212-3p	C3H	RBC	-0.6397757321188302	0.481374404323647	-1.3290605532251851	-5.249528862554058	0.18412374657460695	0.7447147964133657
1234	mmu-miR-16-1-3p	C3H	Lung	0.26487435388574365	0.4056245976286437	0.6530036773761947	-6.343933776650706	0.5139003406773208	0.7461437638680329
1235	mmu-miR-7a-1-3p	C3H	Lung	-0.2510763459205139	0.38380735730857934	-0.6541728321238242	-6.321468978945316	0.5131472027328531	0.7461437638680329
1236	mmu-miR-223-5p	C3H	RBC	-0.6349168585807607	0.4799416110495051	-1.3229043782896128	-4.819279214565496	0.1861622237112253	0.7462963481520801
1237	mmu-miR-224-5p	C3H	Lung	-0.2686459258400169	0.4147234593911508	-0.6477712310618066	-6.31187807320155	0.517277984656799	0.7469200775948369
1238	mmu-miR-3102-3p	C3H	Lung	-0.3108801507931922	0.4804441806402238	-0.6470681992212368	-6.187564219092027	0.517732680716951	0.7469200775948369
1239	mmu-miR-103-3p	C57	Lung	0.1965685319155348	0.250982828760992	0.7831951408226605	-6.616258943382396	0.4336934428962855	0.7470080974601421
1240	mmu-miR-1843b-5p	C57	Lung	-0.4131166130569044	0.5257684524531626	-0.7857386861637659	-5.825754378988291	0.4322021825654535	0.7470080974601421
1241	mmu-miR-27a-3p	C57	Lung	0.22603757133458305	0.2848978320585088	0.7933987061304216	-6.5068853087049625	0.4277291804244172	0.7470080974601421
1242	mmu-miR-337-5p	C57	Lung	0.4137684920366369	0.5266914774921951	0.7855993683565317	-5.851471303226972	0.4322837864141241	0.7470080974601421
1243	mmu-miR-872-3p	C57	Lung	-0.28849112684272793	0.3660826980299665	-0.7880490621250636	-6.245242060840137	0.4308502089425143	0.7470080974601421
1244	mmu-miR-125b-5p	C3H	RBC	-0.7938755948639802	0.6026354849996204	-1.317339610136765	-5.015823833441363	0.18801920186905527	0.7471289337428252
1245	mmu-miR-130a-3p	C3H	RBC	-0.4849697215401374	0.3712323327449303	-1.3063779169077785	-5.299133200906886	0.1917171244516273	0.7486884256602343
1246	mmu-miR-1843a-5p	C3H	RBC	-0.47997970768250703	0.3662338686823303	-1.3105825231550046	-5.081032620986832	0.19029241860386992	0.7486884256602343
1247	mmu-miR-124-5p	strain	Lung	-0.8598330359757158	0.4870323857839228	-1.7654535120734047	-4.7009783362054005	0.07778527408088604	0.7522359439392671
1248	mmu-miR-1298-5p	strain	Lung	0.9208281244030224	0.5218404215395671	1.7645779943346207	-4.686911814298026	0.07793250244034299	0.7522359439392671
1249	mmu-miR-137-3p	strain	Lung	-1.40866180635024	0.7935711502167179	-1.7750920077746597	-4.341614929306907	0.07617939817848057	0.7522359439392671
1250	mmu-miR-151-3p	strain	Lung	0.7291401342235693	0.40868725079580254	1.7841029608919183	-4.765047656794086	0.07470267132818535	0.7522359439392671
1251	mmu-miR-344f-5p	strain	Lung	0.7600202237430453	0.43087472461419796	1.7639006892863391	-4.791790789187663	0.07804655488994604	0.7522359439392671
1252	mmu-miR-872-5p	C3H	RBC	0.3203046016840876	0.2469810141652092	1.2968794494860694	-5.341459480043255	0.19496451828273206	0.7548626220690398
1253	mmu-let-7b-5p	C3H	RBC	0.4346519283156543	0.3376845768302997	1.2871536283816851	-5.530483362031883	0.19833132128623246	0.7549923406946495
1254	mmu-miR-28a-3p	C3H	RBC	-0.5739382873762131	0.4458135823015701	-1.2873952480612696	-4.891306726879159	0.19824716688130595	0.7549923406946495
1255	mmu-miR-503-3p	C3H	Heart	0.20694083106658126	0.2896197634693454	0.7145259307847087	-6.0201864762601875	0.4750647154746242	0.7551028635438765
1256	mmu-miR-153-3p	C57	Lung	-0.4328529200972948	0.5648090305669555	-0.7663703954286937	-5.82460223633587	0.4436323965030488	0.7555338964806888
1257	mmu-miR-192-5p	C57	Lung	-0.2609297624538982	0.3391101879543409	-0.7694542120009404	-6.442113683268257	0.4418009884034986	0.7555338964806888
1258	mmu-miR-423-5p	C57	Lung	-0.2464943626012164	0.3216488724132689	-0.7663461113723705	-6.120764772109684	0.4436468354610668	0.7555338964806888
1259	mmu-miR-1981-5p	C3H	Lung	0.6174788554649311	0.9769963947936506	0.6320175373782699	-6.006589097048957	0.5275163531660219	0.7562180632411643
1260	mmu-miR-350-3p	C3H	Lung	0.2830899810636587	0.44730641747559097	0.6328770838149368	-6.352919336849881	0.5269550738239633	0.7562180632411643
1261	mmu-miR-299a-5p	C3H	Heart	-0.3918098470291336	0.5516334457992706	-0.7102721019053403	-5.615079784918387	0.4776969759886668	0.7566319235065246
1262	mmu-miR-224-5p	C3H	Heart	0.3528362525676503	0.4989251137822898	0.7071928087420618	-5.703827252837764	0.4796074097966128	0.7570109987382075
1263	mmu-miR-200a-3p	strain	Brain	1.5158473926969391	0.6623972459636541	2.288426472081247	-3.3094454831219986	0.0223154976111092	0.7590493581012364
1264	mmu-miR-29a-3p	strain	Brain	-0.7782457942548772	0.3429484767856168	-2.269279051912432	-3.388662736922741	0.02345847905831636	0.7590493581012364
1265	mmu-miR-378a-5p	C3H	RBC	-0.5722759548321936	0.4498597186762962	-1.2721209103053388	-5.119109573824001	0.20361868191265092	0.7592008440276999
1266	mmu-miR-582-3p	C3H	RBC	-0.6705215337587196	0.5299196597408851	-1.2653267744144172	-5.286689610832081	0.20604176907173186	0.7592008440276999
1267	mmu-miR-669c-5p	C3H	RBC	-0.5598847965364562	0.442578895604746	-1.265050823924674	-4.969544827168037	0.2061406265240775	0.7592008440276999
1268	mmu-miR-7b-5p	C3H	RBC	-0.4476920823294146	0.3507987326115615	-1.2762078100924694	-5.3094520878688645	0.2021711567336129	0.7592008440276999
1269	mmu-miR-140-3p	C3H	WBC	-0.3449785732345365	0.19823546686741214	-1.740246479028256	-4.955904582209182	0.0821158577553685	0.7595157617690499
1270	mmu-miR-23a-3p	C3H	WBC	-0.6778190486216875	0.3881873064723041	-1.746113377022666	-4.847848386048453	0.08109082648154761	0.7595157617690499
1271	mmu-miR-24-3p	C3H	WBC	-0.523176757966052	0.30231696785241424	-1.73055704310139	-4.9339345451486585	0.08383176178466334	0.7595157617690499
1272	mmu-miR-30e-5p	C3H	WBC	-0.4062514028578868	0.2315267169228057	-1.7546631691466377	-5.04340544815112	0.0796157038815353	0.7595157617690499
1273	mmu-miR-409-3p	C3H	WBC	-0.6434631482731383	0.3707234041697277	-1.735696050035575	-4.851352546689213	0.08291810822646041	0.7595157617690499
1274	mmu-miR-1981-5p	C3H	RBC	1.2149509313752913	0.9690125155623076	1.2538031365572904	-4.9085908868824815	0.21019944573104452	0.7617627913293055
1275	mmu-miR-376c-3p	C3H	RBC	0.6319897792673792	0.5029331436298796	1.2566079354127344	-5.233391189881981	0.2091819309554366	0.7617627913293055
1276	mmu-miR-133a-3p	C3H	Lung	-0.515449411861697	0.8278156860509751	-0.6226620497137533	-6.568774787012615	0.5336451217581373	0.7625906629540574
1277	mmu-miR-221-5p	C57	Lung	0.3029352067897761	0.4005533352743499	0.7562918096345087	-6.176324891149482	0.4496480359787608	0.7628859936268862
1278	mmu-miR-15a-5p	C3H	Lung	0.21994154652719103	0.3577510318088602	0.6147894121090942	-6.5744643412477775	0.5388302500064055	0.7631690728176584
1279	mmu-miR-30d-3p	C3H	Lung	0.3730425672517379	0.6071904763602839	0.614374865508247	-6.418761048558603	0.539103980798346	0.7631690728176584
1280	mmu-miR-370-5p	C3H	Lung	-0.1804198268453585	0.2922197830280593	-0.6174114051273332	-6.67494643838034	0.5371005301778057	0.7631690728176584
1281	mmu-miR-153-3p	C3H	Heart	-0.3758314377364629	0.5384635211864078	-0.6979701000141768	-5.6552656028868915	0.4853541919449947	0.7634216977468147
1282	mmu-miR-27b-5p	C3H	RBC	-0.4772131988666437	0.3838239366600192	-1.2433127621463231	-5.2542037751785	0.21403690010303225	0.7634544546982174
1283	mmu-miR-296-5p	C3H	RBC	-0.6931220305447979	0.5567961587154534	-1.244839820992754	-4.927470193133613	0.21347516522633064	0.7634544546982174
1284	mmu-miR-362-3p	C3H	RBC	-0.9096891767541224	0.7352632055380682	-1.237229294084434	-4.94283510282318	0.21628532778251555	0.7654472928553091
1285	mmu-miR-335-5p	C3H	Heart	0.28064095281046075	0.4050089622146897	0.6929252905314645	-6.124090479056487	0.4885134004130992	0.7657320774641313
1286	mmu-miR-15b-5p	strain	RBC	-0.8065052890415512	0.4374106849583487	-1.843817073463463	-4.141764386286252	0.06549829061516159	0.7667037562251184
1287	mmu-miR-16-2-3p	strain	RBC	-1.4865628421870147	0.8128034488647781	-1.828932744150212	-4.031109963749179	0.06770011092495527	0.7667037562251184
1288	mmu-miR-186-5p	strain	RBC	-0.6268556619426828	0.3413272376560566	-1.8365239945320249	-4.160910037121194	0.06656964485017823	0.7667037562251184
1289	mmu-miR-194-5p	strain	RBC	-0.9562044842709998	0.5135751650633664	-1.8618588851605011	-4.049334226529913	0.06290900618184689	0.7667037562251184
1290	mmu-miR-210-3p	strain	RBC	-0.8494907629867434	0.4555932155805574	-1.8645816793040844	-4.0248666381222336	0.06252570281806358	0.7667037562251184
1291	mmu-miR-340-5p	strain	RBC	-0.6527603985364898	0.3518046997913578	-1.8554624168569025	-4.084369755244569	0.0638171315492654	0.7667037562251184
1292	mmu-miR-181b-5p	C3H	WBC	-1.064086758616806	0.6264854570139802	-1.698501931215716	-4.693582812840836	0.0897165474671214	0.7668225660869056
1293	mmu-miR-223-5p	C3H	WBC	-0.6898389791889898	0.4048870858077663	-1.7037811364438382	-4.691341646276984	0.0887250805386994	0.7668225660869056
1294	mmu-miR-879-3p	C3H	WBC	-1.0144599174558828	0.5910045518027944	-1.7165010224733197	-4.5671207383178265	0.08637250519387091	0.7668225660869056
1295	mmu-miR-370-5p	C3H	Heart	0.21711848059959934	0.3175690986970477	0.6836889404240319	-6.142413662089827	0.4943261285292855	0.7668826583005697
1296	mmu-miR-377-3p	C3H	Heart	-0.5023218714359314	0.7345716448871077	-0.6838296508343044	-5.740047081687534	0.4942372979811196	0.7668826583005697
1297	mmu-miR-92a-3p	C3H	Heart	-0.2511260383487417	0.3660001407443396	-0.6861364529478682	-5.846309317840867	0.4927822326576983	0.7668826583005697
1298	mmu-miR-126a-3p	C57	Lung	-0.1490206165580119	0.1990287552925516	-0.7487391273636169	-6.8178433273062975	0.4541862282458417	0.7677103037140532
1299	mmu-miR-26a-2-3p	C57	Lung	0.4353103492671755	0.5861621272464118	0.7426449595304183	-6.10262445996978	0.4578668150242125	0.7681987674295121
1300	mmu-miR-30b-5p	C57	Lung	-0.2573643403135222	0.34540278285336196	-0.7451136849200898	-6.575378244862483	0.45637380654600607	0.7681987674295121
1301	mmu-miR-193b-5p	C3H	Heart	-0.2303570768941952	0.33947195787577256	-0.6785746850362608	-6.204695156332367	0.4975605559953158	0.7692659790644302
1302	mmu-miR-499-5p	C57	Lung	-0.5882870730451213	0.7963523363795971	-0.738727126386809	-5.783500742516637	0.4602418237859071	0.7693341187269961
1303	mmu-let-7b-5p	strain	Heart	0.7099445542610779	0.5025759447329642	1.4126114902660052	-5.399132213529671	0.15807353505954638	0.7699710901287582
1304	mmu-let-7c-2-3p	strain	Heart	-0.9716577374319404	0.6435609695619466	-1.5098145838354984	-4.839204011612534	0.13139892459534572	0.7699710901287582
1305	mmu-miR-106a-5p	strain	Heart	-1.0094560116307547	0.6718906179439497	-1.5024112328280277	-4.6948286603441725	0.13329893657286698	0.7699710901287582
1306	mmu-miR-141-3p	strain	Heart	-1.3065474280769251	0.8799410022539856	-1.4848125325790922	-5.023430737702684	0.1379009435274895	0.7699710901287582
1307	mmu-miR-144-5p	strain	Heart	-0.901467985068506	0.6341959303958696	-1.421434515522361	-5.258799352936727	0.15549464445470002	0.7699710901287582
1308	mmu-miR-150-5p	strain	Heart	-0.7850237472167194	0.5350126543212806	-1.4672994010068865	-5.188197591179117	0.14260137663764647	0.7699710901287582
1309	mmu-miR-18b-5p	strain	Heart	-1.044913172152783	0.7205679574559553	-1.4501243933215742	-4.756707034886967	0.1473297422213715	0.7699710901287582
1310	mmu-miR-1969	strain	Heart	-0.7184129459970479	0.4955267211153744	-1.449796580858408	-5.163887680648991	0.14742114407985651	0.7699710901287582
1311	mmu-miR-216a-5p	strain	Heart	1.4594740317076065	1.0125779655967402	1.4413448458237959	-4.856078166471872	0.14979270344168902	0.7699710901287582
1312	mmu-miR-223-3p	strain	Heart	-0.7141437407276738	0.5019157148132454	-1.4228359855068395	-5.2576745262222655	0.15508796788673465	0.7699710901287582
1313	mmu-miR-34a-5p	strain	Heart	0.7104550967176602	0.5002752359367041	1.4201284526655011	-5.295660033050713	0.15587436519161554	0.7699710901287582
1314	mmu-miR-376a-5p	strain	Heart	-0.8678502554219579	0.6094466471047685	-1.4239970956354575	-5.015890514003999	0.1547516516561225	0.7699710901287582
1315	mmu-miR-384-3p	strain	Heart	-1.2109677068715334	0.8424152344323346	-1.43749502308983	-4.744408380911106	0.15088257908628422	0.7699710901287582
1316	mmu-miR-410-3p	strain	Heart	-0.5907568461221842	0.4175952383761165	-1.414663750524152	-5.305434802604611	0.15747080153400192	0.7699710901287582
1317	mmu-miR-425-5p	strain	Heart	-0.467015287658147	0.3122274701056571	-1.495753360523051	-5.06044366793501	0.13502575052727953	0.7699710901287582
1318	mmu-miR-540-5p	strain	Heart	-0.8898460368419334	0.6285893371218003	-1.4156238171591988	-5.000129354946555	0.1571894366115324	0.7699710901287582
1319	mmu-miR-99b-5p	strain	Heart	0.6933790006931728	0.4665408112072493	1.4862129615176505	-5.167689231138887	0.13753030199644706	0.7699710901287582
1320	mmu-miR-1843b-5p	C3H	Heart	0.3676974856384331	0.5572913541398508	0.6597939890992108	-5.600333225666676	0.509534259155622	0.7704577145441179
1321	mmu-miR-30c-2-3p	C3H	Heart	0.2359208915418041	0.35816181780160344	0.6586991684090896	-6.106138612598662	0.5102368970490848	0.7704577145441179
1322	mmu-miR-324-3p	C3H	Heart	-0.2451520659983621	0.3636317472821201	-0.674176740151798	-6.053568727321465	0.5003509632147182	0.7704577145441179
1323	mmu-miR-376b-5p	C3H	Heart	-0.3960933461591858	0.5935599321992302	-0.6673182010308537	-5.578503137543197	0.504719101916411	0.7704577145441179
1324	mmu-miR-410-5p	C3H	Heart	-0.22754374650617334	0.34509140927658866	-0.6593723876904698	-6.110310114731201	0.5098047759197499	0.7704577145441179
1325	mmu-miR-495-5p	C3H	Heart	-0.1991052237833837	0.3012585625106789	-0.6609114181653373	-6.216229149108673	0.5088176350657247	0.7704577145441179
1326	mmu-miR-497a-5p	C3H	Heart	0.22410108613130572	0.33775301417403497	0.6635058066893594	-6.1555868785479175	0.5071558566778447	0.7704577145441179
1327	mmu-miR-141-3p	C57	Lung	0.3021821783508685	0.4146002572687169	0.7288518833576451	-6.641185108275311	0.4662587611388069	0.7708584627586844
1328	mmu-miR-222-3p	C57	Lung	-0.17218468591361535	0.2347041343430219	-0.7336244263254694	-6.3366346316548015	0.4633454277576176	0.7708584627586844
1329	mmu-miR-3083-5p	C57	Lung	0.3957809768694144	0.5416385487815414	0.7307105038216998	-5.950220728622233	0.4651229826081329	0.7708584627586844
1330	mmu-miR-96-5p	C3H	Lung	0.27449536891733217	0.4552550303611538	0.60294856862883	-6.652931421317375	0.546676282016266	0.7714777437799641
1331	mmu-miR-1912-3p	C3H	Heart	-0.1991052237833837	0.3041641965264791	-0.6545978325428928	-6.220278145174293	0.5128735716764541	0.7718662058785173
1332	mmu-miR-1249-3p	strain	Heart	-0.7867431175258903	0.5597672421059723	-1.405482597670387	-5.2975802184744945	0.16018083734536884	0.7719353118877881
1333	mmu-miR-503-5p	C57	Heart	0.6262857675456504	0.3140135228808565	1.9944547667881063	-4.196953336988969	0.04636688135227384	0.7724012295599193
1334	mmu-miR-543-3p	C57	Heart	-0.7590629917955926	0.38377422558823215	-1.9778894495380308	-4.148412116782496	0.04820866577056415	0.7724012295599193
1335	mmu-miR-873a-3p	C57	Heart	0.6581056592400454	0.3345654849732548	1.9670458812948215	-4.247703107967055	0.04944731933165046	0.7724012295599193
1336	mmu-miR-100-5p	C3H	WBC	-1.1622314521465262	0.6893661545109163	-1.6859421434333297	-4.702856732963423	0.09211127853864204	0.7727112810741639
1337	mmu-miR-423-5p	C3H	Lung	0.17499577638203245	0.2926050094941871	0.598061450432922	-6.454442788664872	0.5499310455335941	0.7736607566047146
1338	mmu-miR-218-2-3p	C3H	Lung	0.2018996423579069	0.3413877248172291	0.5914086174773835	-6.581950504521336	0.5543770661340484	0.7751012683911231
1339	mmu-miR-582-3p	C3H	Lung	-0.31837948940735483	0.5375109334804202	-0.5923218851490625	-6.508921536097982	0.5537656972107888	0.7751012683911231
1340	mmu-miR-106a-5p	C3H	Lung	-0.2823900335906986	0.4811892666855139	-0.5868585464007396	-6.068297860540472	0.5574279396587027	0.7760315430956714
1341	mmu-miR-483-5p	C3H	Lung	-0.24201840184782156	0.41348807694456896	-0.5853092636580809	-6.643488116378955	0.5584686160026244	0.7760315430956714
1342	mmu-miR-30c-1-3p	C57	Lung	0.4182514929892185	0.5809937855671407	0.7198897877727551	-5.8439439801689055	0.4717569675433848	0.7771123865351031
1343	mmu-miR-466d-3p	C3H	Lung	-0.4186737562366809	0.7200413223869631	-0.5814579569527515	-6.155074409630593	0.5610596858919192	0.7772478217401816
1344	mmu-miR-151-5p	C57	Lung	-0.2412526509664392	0.3376558711804314	-0.7144926878452598	-6.481058829269878	0.4750852551817872	0.7775107259881372
1345	mmu-miR-193a-5p	C57	Lung	-0.3951453741840865	0.554331381789227	-0.7128324088538294	-5.9296177649512165	0.4761117070822058	0.7775107259881372
1346	mmu-miR-362-3p	C57	Lung	0.3408673655122554	0.4793128412252903	0.7111584255512118	-6.267130365442064	0.4771478627476869	0.7775107259881372
1347	mmu-miR-376b-3p	C3H	RBC	0.6224740472412589	0.5092674983953425	1.2222928995127715	-5.440273193054037	0.2218778718111448	0.7791525265926248
1348	mmu-miR-181b-1-3p	strain	Heart	-0.9187722561136498	0.6838267927102466	-1.343574521952016	-5.012829744508928	0.17938336580499634	0.7813525452852246
1349	mmu-miR-190a-5p	strain	Heart	-0.7478224060866171	0.5470455022882182	-1.3670204817671945	-5.214848530573296	0.17191860640747167	0.7813525452852246
1350	mmu-miR-199a-5p	strain	Heart	-0.829065881163217	0.6157524242196976	-1.3464273116160892	-5.270223952591818	0.17846240314333367	0.7813525452852246
1351	mmu-miR-218-2-3p	strain	Heart	-0.7694245663396058	0.5712578066882127	-1.3468954950484393	-5.167714457995174	0.17831159720968892	0.7813525452852246
1352	mmu-miR-27b-5p	strain	Heart	-0.8118160351968395	0.5891947362554539	-1.3778399317621617	-5.093094753155198	0.16855343647046087	0.7813525452852246
1353	mmu-miR-33-5p	strain	Heart	-1.1858117854548065	0.8818693667058076	-1.3446569641990909	-4.850443947772032	0.17903350654010575	0.7813525452852246
1354	mmu-miR-344f-5p	strain	Heart	-0.5569995762296789	0.4129705829030676	-1.3487633242884465	-5.4094633751686265	0.1777108984334059	0.7813525452852246
1355	mmu-miR-496a-3p	strain	Heart	-0.6198255211138597	0.4521937906068834	-1.3707077230804074	-5.328482449499139	0.17076615485459928	0.7813525452852246
1356	mmu-miR-5113	strain	Heart	-0.9626447741626162	0.7024857268557816	-1.3703406878759894	-4.975466611076948	0.17088061174802746	0.7813525452852246
1357	mmu-miR-7a-2-3p	strain	Heart	-0.5569995762296789	0.4139494790329645	-1.3455738065690928	-5.413611289297714	0.1787375690238557	0.7813525452852246
1358	mmu-miR-205-3p	C3H	Heart	-0.2564847115158213	0.40451549551008587	-0.6340541075995105	-6.2586412458258405	0.5261869789506021	0.7815170539823696
1359	mmu-miR-296-3p	C3H	Heart	0.3411618327776672	0.5376133732892111	0.6345858375701862	-5.728229939248402	0.5258401738825799	0.7815170539823696
1360	mmu-miR-362-5p	C3H	Heart	0.3796671756367418	0.597498826139085	0.6354274837493377	-5.620946912340068	0.5252914745087137	0.7815170539823696
1361	mmu-miR-668-3p	C3H	Heart	-0.2280652447598419	0.35721532946964024	-0.6384531288129537	-6.096152329651713	0.5233213738557159	0.7815170539823696
1362	mmu-miR-16-5p	C3H	RBC	0.1589630479446562	0.13122727650133775	1.2113567558725926	-5.841610843978293	0.22603789860744336	0.7816425043448232
1363	mmu-miR-23b-3p	C3H	RBC	-0.4304353676066839	0.3549065299459455	-1.2128133220660715	-5.26626799114286	0.22548063603293866	0.7816425043448232
1364	mmu-miR-100-5p	strain	Heart	0.8138227534782745	0.6082714737313635	1.3379268774285649	-5.35962861557498	0.18121701717987584	0.7818219884046071
1365	mmu-miR-181c-3p	C3H	Heart	-0.293154327233621	0.4646547082543207	-0.6309079022033026	-6.005917694595477	0.5282413903957638	0.7820044112721601
1366	mmu-miR-547-3p	C3H	Heart	0.2079110921370253	0.3318634742106101	0.6264958583693936	-6.1513311213657085	0.5311292470713034	0.7837184004016301
1367	mmu-miR-20b-5p	strain	Heart	-0.9801889818756696	0.7367331379971866	-1.3304532283430597	-4.940797981900639	0.1836648982261328	0.7849075367588504
1368	mmu-miR-200c-3p	C3H	Heart	-0.5409754630509738	0.8716368666698853	-0.6206431643005036	-5.723193545174719	0.5349724023593669	0.7868262930804975
1369	mmu-miR-652-3p	C57	Lung	-0.26788685847410143	0.3831655097567477	-0.6991413675102677	-6.305491893216826	0.4846222973436522	0.7868598591278653
1370	mmu-miR-15b-5p	C3H	Lung	0.19090895692725685	0.3366231562026541	0.5671296029686255	-6.658655458735378	0.5707503056874617	0.7882618551110371
1371	mmu-miR-134-5p	strain	Lung	1.192862077549622	0.6960975563458301	1.7136420989775651	-4.528678311407104	0.08689682618127814	0.7892539086429546
1372	mmu-miR-219a-2-3p	strain	Lung	-1.353170632763482	0.7901904544239431	-1.712461375846355	-4.491464108827095	0.087114117951761	0.7892539086429546
1373	mmu-miR-666-3p	strain	Lung	0.8673771844791269	0.5053623664329752	1.7163470058156078	-4.762040885001481	0.08640068618450332	0.7892539086429546
1374	mmu-miR-30e-3p	C3H	RBC	0.5483772189084279	0.4584138652854926	1.196249198454998	-5.029491977376782	0.2318759592814539	0.7897730041691625
1375	mmu-miR-329-5p	C3H	RBC	-0.4364141676453441	0.364650250049352	-1.1968020523399598	-5.341902972205387	0.2316604458390389	0.7897730041691625
1376	mmu-miR-16-2-3p	strain	Heart	-0.9162774356137584	0.6957470893304828	-1.316969125225507	-5.085897728350945	0.1881433179631493	0.7900158999561011
1377	mmu-miR-3068-3p	strain	Heart	-1.0338556680516338	0.7853909175106398	-1.3163580645018444	-4.938636288616599	0.18834816157893802	0.7900158999561011
1378	mmu-miR-181a-5p	C3H	Lung	-0.1855265180864656	0.3299930473162074	-0.5622134150865595	-6.827864032103273	0.5740935436809833	0.7904692257978281
1379	mmu-miR-135b-5p	strain	Heart	-1.3354884255415491	1.0225561942457615	-1.3060293733065758	-4.993994736686974	0.19183557810074534	0.7908867814968784
1380	mmu-miR-192-3p	strain	Heart	-1.207408763479601	0.9249296768258808	-1.3054060148909	-4.940862493064422	0.1920475628358866	0.7908867814968784
1381	mmu-miR-1198-5p	C57	Brain	0.5435273525860111	0.27257501479997265	1.9940468607692277	-4.246305042564663	0.04641151084582277	0.7910847804191568
1382	mmu-miR-486b-3p	C57	Brain	-0.4336738825728701	0.21821848386758091	-1.9873379875374424	-4.318019287324408	0.047150748501804035	0.7910847804191568
1383	mmu-miR-532-3p	C3H	Heart	0.2359617566930261	0.3855549359940485	0.6120055397155348	-5.744643496515758	0.5406698170457305	0.7926324502320903
1384	mmu-miR-1191a	C57	Lung	0.3215034789410716	0.4665152405068891	0.68915964801438	-6.087557679713213	0.4908787736121224	0.7941717301653266
1385	mmu-miR-669f-3p	C3H	Heart	-0.37714063976753465	0.6227154330648105	-0.6056388195027806	-5.917970011660098	0.5448886926429766	0.7962405734428012
1386	mmu-let-7e-3p	strain	Heart	1.2974583767414969	1.0932182808628659	1.1868246254695136	-5.039084291936724	0.2355717914053613	0.7978531224946876
1387	mmu-miR-1224-5p	strain	Heart	-0.5680778590227376	0.4551449444648548	-1.2481251652496452	-5.475242287333547	0.21227025146022532	0.7978531224946876
1388	mmu-miR-128-1-5p	strain	Heart	-0.7491400559053117	0.5804168052777187	-1.290693255421614	-5.244034087227159	0.19710110826606267	0.7978531224946876
1389	mmu-miR-132-3p	strain	Heart	0.6420531432127049	0.5410465351716536	1.1866874685908595	-5.32025903968008	0.23562588371208426	0.7978531224946876
1390	mmu-miR-132-5p	strain	Heart	-0.7601982217770382	0.6391841375606248	-1.189325856361596	-5.276421763332825	0.2345868923551744	0.7978531224946876
1391	mmu-miR-142a-3p	strain	Heart	-0.7819315010364596	0.6231635702706195	-1.2547772981929806	-5.471973571672407	0.20984563707129247	0.7978531224946876
1392	mmu-miR-193b-5p	strain	Heart	-0.6047130672637606	0.4845511770116478	-1.2479859629960706	-5.507753885529456	0.2123212044411616	0.7978531224946876
1393	mmu-miR-196b-5p	strain	Heart	-1.6607729749678617	1.295060470595781	-1.282390291940451	-4.9833533103029435	0.19999570267073247	0.7978531224946876
1394	mmu-miR-1981-5p	strain	Heart	1.2903068082437743	1.0920396997866462	1.181556685618539	-5.22376664600778	0.23765570244582945	0.7978531224946876
1395	mmu-miR-200c-5p	strain	Heart	-0.8914474898478955	0.7213579655947615	-1.235790734095373	-5.392782042346309	0.21681949477229656	0.7978531224946876
1396	mmu-miR-20a-5p	strain	Heart	-0.4440915154299443	0.3605745214311658	-1.231622006089862	-5.522418178228691	0.21837279669786305	0.7978531224946876
1397	mmu-miR-214-5p	strain	Heart	-1.1477489729702572	0.9862916711570288	-1.1637013740811797	-5.110778028845178	0.24481585877872314	0.7978531224946876
1398	mmu-miR-215-3p	strain	Heart	-0.8865901012613341	0.7318616795304694	-1.2114175752857177	-5.167838853855882	0.2260146102452568	0.7978531224946876
1399	mmu-miR-26a-2-3p	strain	Heart	-1.0054508096345862	0.8612025161726562	-1.1674963678729091	-5.271191427286413	0.2432814810853557	0.7978531224946876
1400	mmu-miR-27a-3p	strain	Heart	-0.5135728253760821	0.4196427881396145	-1.2238333170287137	-5.608434585494938	0.22129635029870395	0.7978531224946876
1401	mmu-miR-30c-1-3p	strain	Heart	1.016089818020801	0.8466762193686567	1.200092543969726	-5.014350291847074	0.23038069357633514	0.7978531224946876
1402	mmu-miR-326-3p	strain	Heart	-0.6632312010547428	0.5519597445805032	-1.2015934269967592	-5.212297505168522	0.2297986382377345	0.7978531224946876
1403	mmu-miR-329-3p	strain	Heart	-0.5880986572163369	0.5046871790081722	-1.1652736223101359	-5.4813403264209715	0.24417935004056196	0.7978531224946876
1404	mmu-miR-344-3p	strain	Heart	-0.8733012273414384	0.6802022941253202	-1.2838845662295604	-5.082883885634062	0.1994724848387427	0.7978531224946876
1405	mmu-miR-350-3p	strain	Heart	-0.8287739156546268	0.6654532762095566	-1.2454276585357724	-5.2144534079046645	0.21325921103184195	0.7978531224946876
1406	mmu-miR-433-3p	strain	Heart	-0.5397906609703591	0.4587922081520304	-1.1765471413400468	-5.563068654276805	0.23964946117172495	0.7978531224946876
1407	mmu-miR-542-5p	strain	Heart	-0.8589871953671149	0.6928266182561571	-1.239829955623217	-5.073634260963383	0.21532205769148227	0.7978531224946876
1408	mmu-miR-666-3p	strain	Heart	-0.5887260134416619	0.5040689140078258	-1.1679474712311295	-5.476583502352831	0.24309954373796555	0.7978531224946876
1409	mmu-miR-760-3p	strain	Heart	-0.5361289680886463	0.4318240701188858	-1.2415448910502933	-5.528099771387075	0.2146885514155853	0.7978531224946876
1410	mmu-miR-7a-5p	strain	Heart	-0.5139228860287535	0.4280627122828448	-1.2005784930157062	-5.436163546307711	0.2301921235627128	0.7978531224946876
1411	mmu-miR-802-5p	strain	Heart	-0.6772634631663657	0.5738551848816468	-1.1801992575984934	-5.5761259815441875	0.2381947854207605	0.7978531224946876
1412	mmu-miR-873a-3p	strain	Heart	-0.5681665453462423	0.4591491889036118	-1.2374334074354998	-5.461787399288646	0.2162096132093715	0.7978531224946876
1413	mmu-miR-877-3p	strain	Heart	-0.6395051669689336	0.5364132994060954	-1.1921873817762894	-5.590360993458434	0.2334637080320586	0.7978531224946876
1414	mmu-miR-92b-5p	strain	Heart	-0.5362339343752272	0.458584382198419	-1.1693244584662088	-5.563868087553444	0.2425447747666281	0.7978531224946876
1415	mmu-miR-154-5p	C57	Lung	0.35301760677664706	0.517568886610002	0.6820688335592563	-6.176529727186713	0.4953495185017656	0.7985527824957288
1416	mmu-miR-18a-3p	strain	Brain	-1.1397615082683976	0.5127526940025616	-2.2228289028993453	-3.4383925043589185	0.026444848623649528	0.7986344284342157
1417	mmu-let-7e-5p	C57	Lung	0.1970927075562301	0.2948950916587877	0.6683485521836993	-6.574900993361203	0.5040615985036625	0.8011926460426636
1418	mmu-miR-10a-3p	C57	Lung	-0.32068688163507497	0.4777463789708414	-0.6712492145432831	-6.084530753024808	0.5022130168387635	0.8011926460426636
1419	mmu-miR-195a-3p	C57	Lung	-0.3736335115032445	0.5544048394791368	-0.6739362373789398	-6.090432864540775	0.5005037967071841	0.8011926460426636
1420	mmu-miR-344f-5p	C57	Lung	-0.20237967897395848	0.301777730204711	-0.6706249624075115	-6.476885686468662	0.5026105469470297	0.8011926460426636
1421	mmu-miR-423-5p	strain	Heart	0.5947426713132118	0.5162397910982613	1.1520666976250349	-5.245274435462685	0.24956229187145906	0.8017852355870281
1422	mmu-miR-671-3p	strain	Heart	0.8927548169781101	0.773093680380052	1.1547821947519126	-5.0641467952621415	0.24844876906664284	0.8017852355870281
1423	mmu-miR-324-3p	C3H	RBC	-0.6161193435873402	0.5211845753904879	-1.1821519144647061	-5.0777957997248135	0.2374195882802285	0.8026199514249518
1424	mmu-miR-350-3p	C57	Lung	0.2731160293386772	0.4120165390826727	0.662876373717307	-6.2837168768328455	0.5075587635980652	0.8026930696312362
1425	mmu-miR-369-5p	C57	Lung	0.3949927787952104	0.5972705198398982	0.6613297754945121	-5.844190233400763	0.5085494723712247	0.8026930696312362
1426	mmu-miR-136-3p	C3H	WBC	-0.6114872393594597	0.3686747534555328	-1.6586089327464988	-5.033630369096418	0.09750055956183087	0.8030500633001708
1427	mmu-miR-25-5p	C3H	Heart	0.21794050594477452	0.3657558096955833	0.5958634153375862	-6.19701728974682	0.5513980221119172	0.8031617492498345
1428	mmu-miR-339-5p	C3H	RBC	-0.4979044186697319	0.4233534714683623	-1.1760962227209253	-5.28338329236273	0.23982950086268795	0.8047612140059085
1429	mmu-miR-181b-1-3p	C3H	Heart	0.2677671090339821	0.4533253825822479	0.5906730999899406	-5.891092909888267	0.5548696840159845	0.8056280989078236
1430	mmu-miR-26a-5p	C3H	WBC	-0.6470266238716409	0.3936711686793314	-1.6435712730557686	-5.199550617117582	0.10057145982074714	0.8067264658184548
1431	mmu-miR-378a-3p	C3H	WBC	-0.5698882989612137	0.3476931691087221	-1.6390552061234551	-5.088092203074293	0.101508628149342	0.8067264658184548
1432	mmu-miR-501-3p	C57	Lung	0.36572469994192014	0.5611043090005415	0.6517944953824389	-5.870074914611515	0.5146798685138362	0.8095485431832216
1433	mmu-miR-125a-5p	C3H	Lung	0.17306752757638222	0.3224345592338471	0.536752412606194	-6.699080867077098	0.5915551248174634	0.8095905484661962
1434	mmu-miR-423-3p	C3H	Lung	-0.15094211973922178	0.2808396291122069	-0.5374673090702388	-6.585223738534259	0.5910615183619361	0.8095905484661962
1435	mmu-miR-125b-2-3p	C3H	RBC	-0.3117004516462369	0.27259994200824833	-1.1434355024066936	-5.551099258733074	0.253124794027593	0.8109542566327228
1436	mmu-miR-181a-1-3p	C3H	RBC	0.5219760605372115	0.4507330105035367	1.1580604224085684	-5.3539699318163345	0.24710913484758115	0.8109542566327228
1437	mmu-miR-24-3p	C3H	RBC	0.3155320051238215	0.27720646815044986	1.1382562868358868	-5.494535859925119	0.2552794527638001	0.8109542566327228
1438	mmu-miR-466d-3p	C3H	RBC	-0.7491306465403571	0.6518054401684154	-1.1493163456058215	-5.179377280929512	0.2506936627250165	0.8109542566327228
1439	mmu-miR-532-3p	C3H	RBC	-0.3878729932915195	0.34127550230805936	-1.1365392202731208	-5.210102662648565	0.2559965975683871	0.8109542566327228
1440	mmu-miR-676-5p	C3H	RBC	-0.5502891283715869	0.4721935285358458	-1.1653889668456408	-5.185138671716857	0.24413269983897284	0.8109542566327228
1441	mmu-miR-802-5p	C3H	RBC	-0.6761511194770514	0.5919365380520136	-1.1422696117090136	-5.214984889977419	0.2536087182905967	0.8109542566327228
1442	mmu-miR-99b-5p	C3H	RBC	-0.6966177163814277	0.6069676268980276	-1.14770159974028	-5.0195831644630635	0.2513595645175028	0.8109542566327228
1443	mmu-miR-1247-5p	C3H	Lung	0.3340265473183417	0.6317981791373778	0.5286918486761121	-6.1474529872302055	0.5971336872966233	0.8125032005693753
1444	mmu-miR-128-3p	C3H	Lung	0.18467098635514745	0.3494283939820307	0.5284945057001983	-6.628993453379967	0.5972705646569579	0.8125032005693753
1445	mmu-miR-668-3p	C3H	Lung	0.17833546606634165	0.3392527083609932	0.5256714586831768	-6.618202668794638	0.5992301960685711	0.8127283796977925
1446	mmu-miR-136-3p	C3H	Lung	0.31606545871994945	0.6059119810688525	0.5216359283115637	-6.0470116977108574	0.6020365328357116	0.8130364804627844
1447	mmu-miR-19a-3p	C3H	Lung	-0.20972605643596776	0.4031758561117645	-0.5201850588439738	-6.47253418320477	0.6030469259061711	0.8130364804627844
1448	mmu-miR-17-3p	strain	RBC	-0.6510917985425326	0.363622029445148	-1.7905730286364538	-4.183150901490944	0.07365685828644948	0.8138184586283319
1449	mmu-let-7a-1-3p	C57	Lung	0.3266316250008834	0.5087521743318568	0.6420250201974037	-6.03653466107293	0.5210004908628636	0.8138386977961283
1450	mmu-miR-582-3p	C57	Lung	-0.3330333112408148	0.517854290006553	-0.643102350733834	-6.383690746095315	0.5203015246435905	0.8138386977961283
1451	mmu-miR-128-1-5p	C3H	RBC	-0.3823619907041713	0.3392241053271285	-1.1271663325206298	-5.522316063576662	0.2599359529524621	0.8150081212893676
1452	mmu-miR-199b-5p	C3H	RBC	0.4875055509441666	0.4336393751965356	1.1242188298127158	-5.54190220671244	0.2611834071063634	0.8150081212893676
1453	mmu-miR-671-3p	C3H	RBC	-0.33007961089215376	0.29452715098977544	-1.1207102971081009	-5.540880720963927	0.2626736991352045	0.8150081212893676
1454	mmu-miR-1224-5p	C57	Heart	0.5839608165682217	0.3201173561944679	1.8242085449858323	-4.555432437748699	0.06841157455428817	0.8153285730571409
1455	mmu-miR-128-1-5p	C57	Heart	0.8504332051839599	0.4471476879553218	1.9019067482440697	-4.200983259499588	0.05746347507479399	0.8153285730571409
1456	mmu-miR-142a-5p	C57	Heart	0.7483220275468305	0.40889663623316624	1.8301007179724336	-4.61854125759747	0.06752515722496423	0.8153285730571409
1457	mmu-miR-218-2-3p	C57	Heart	0.7242750161824565	0.3904876748412361	1.854796099459301	-4.3607839352267925	0.06391235106989138	0.8153285730571409
1458	mmu-miR-328-3p	C57	Heart	-0.6905009452634205	0.3735695976695901	-1.8483863504174811	-4.418737942199158	0.06483434631145257	0.8153285730571409
1459	mmu-miR-340-5p	C57	Heart	0.47458058768163	0.26516982464780764	1.7897232021477438	-4.5746055957326766	0.07379353530980745	0.8153285730571409
1460	mmu-miR-488-3p	C57	Heart	1.0672673289922967	0.5854022256078697	1.8231350724436832	-4.159192742702438	0.06857409465307827	0.8153285730571409
1461	mmu-miR-668-3p	C57	Heart	0.5995576254470785	0.3329232873168192	1.8008882174605059	-4.5713749629655736	0.07201434405546002	0.8153285730571409
1462	mmu-miR-708-3p	C57	Heart	0.94498423622958	0.5242174125846495	1.8026570913971425	-4.234419512262758	0.07173572231840968	0.8153285730571409
1463	mmu-miR-708-5p	C57	Heart	1.0762902159368075	0.6005365069047235	1.792214467500414	-4.233816637632016	0.07339345368216274	0.8153285730571409
1464	mmu-miR-7a-5p	C57	Heart	0.5541017215772142	0.3064052173128796	1.808395191297948	-4.485285417804699	0.07083797583254267	0.8153285730571409
1465	mmu-miR-93-3p	C57	Heart	-0.7037259930878217	0.3772243453427853	-1.8655370518261305	-4.140785796901002	0.06239166882172888	0.8153285730571409
1466	mmu-miR-486a-5p	C57	Heart	-0.5718132139131766	0.3215281200118648	-1.7784236535581277	-4.5866638818950145	0.07563064905705655	0.8157305719725385
1467	mmu-let-7c-1-3p	C3H	RBC	0.3272062686147699	0.29835791460128924	1.0966904265034567	-5.616367701990927	0.27303432320624216	0.8161019736749325
1468	mmu-miR-181d-5p	C3H	RBC	0.44750860477971705	0.4112027910238576	1.088291749346986	-5.4541003019086425	0.2767221467344649	0.8161019736749325
1469	mmu-miR-185-3p	C3H	RBC	0.7131296760584145	0.6437610051792513	1.107755316524411	-5.095585511764006	0.2682273736612781	0.8161019736749325
1470	mmu-miR-3069-5p	C3H	RBC	0.3831713299317214	0.3492859012111574	1.0970134454413003	-5.537562164717972	0.2728931623806825	0.8161019736749325
1471	mmu-miR-30c-5p	C3H	RBC	-0.3654112363365973	0.3357091365314285	-1.0884756968846694	-5.5809888197241415	0.2766410136956069	0.8161019736749325
1472	mmu-miR-330-5p	C3H	RBC	-1.0390772769939067	0.9597971190395648	-1.0826009542867503	-5.132845677590304	0.2792401896680233	0.8161019736749325
1473	mmu-miR-384-5p	C3H	RBC	0.3272062686147699	0.2995247536209084	1.0924181212378072	-5.6208515982782	0.2749060467092625	0.8161019736749325
1474	mmu-miR-93-3p	C3H	RBC	0.29797411781295224	0.27345739973870525	1.0896546156647189	-5.421957636849274	0.27612141803794665	0.8161019736749325
1475	mmu-miR-99b-3p	C3H	RBC	-0.3225193254207137	0.2975092967555315	-1.0840646962563103	-5.567736681038392	0.2785910325935322	0.8161019736749325
1476	mmu-miR-129-1-3p	C3H	Heart	-0.16720578577867107	0.3007480088283511	-0.5559663933605695	-6.267430865013808	0.5783551624073076	0.8167716548831471
1477	mmu-miR-138-5p	C3H	Heart	0.25762376001855714	0.4575941581872287	0.5629961733758587	-5.9556424412530635	0.5735606101762623	0.8167716548831471
1478	mmu-miR-181c-5p	C3H	Heart	-0.17722041745157835	0.3149030431529882	-0.5627777225559549	-6.181975912312546	0.5737093167034818	0.8167716548831471
1479	mmu-miR-186-5p	C3H	Heart	-0.1484781177639931	0.2738353980885477	-0.542216670307836	-6.236387427211653	0.58778710704615	0.8167716548831471
1480	mmu-miR-300-3p	C3H	Heart	-0.2905125865306428	0.5046365797405666	-0.5756867381274564	-5.941073619273883	0.5649533015535193	0.8167716548831471
1481	mmu-miR-320-3p	C3H	Heart	-0.15115845200200706	0.2783456143553195	-0.5430602970056038	-6.009705929351479	0.5872063548862517	0.8167716548831471
1482	mmu-miR-339-3p	C3H	Heart	-0.32856843245562417	0.6016985257688068	-0.5460682025700548	-5.692015552152864	0.5851378828385453	0.8167716548831471
1483	mmu-miR-467a-5p	C3H	Heart	-0.642854312405001	1.1392596317070902	-0.5642737568448158	-5.6674399077255115	0.5726912844861296	0.8167716548831471
1484	mmu-miR-486a-5p	C3H	Heart	0.1829477642333712	0.3188532577629612	0.573767900371827	-6.182198857213066	0.566250742827572	0.8167716548831471
1485	mmu-miR-542-3p	C3H	Heart	-0.179681449466905	0.3280023689656613	-0.5478053406550728	-6.237976969538404	0.5839448369008959	0.8167716548831471
1486	mmu-miR-574-3p	C3H	Heart	-0.18806707272468334	0.3387539440154094	-0.5551730866818438	-6.144638510351747	0.5788974076814042	0.8167716548831471
1487	mmu-miR-674-3p	C3H	Heart	0.2333707027613179	0.4227859421619941	0.5519831183788506	-5.823695610282071	0.5810802427363836	0.8167716548831471
1488	mmu-miR-674-5p	C3H	Heart	-0.19653676901770467	0.3521727935874853	-0.5580691427513178	-6.140331553149067	0.5769190380065936	0.8167716548831471
1489	mmu-miR-98-5p	C3H	Heart	-0.2108577640915552	0.3704973993829456	-0.5691207669547308	-6.245466806521738	0.5693988681154161	0.8167716548831471
1490	mmu-miR-134-5p	strain	Heart	0.8336059673710197	0.7391206716190161	1.1278347357611271	-5.2078050252032195	0.2596536440758589	0.8168270886553062
1491	mmu-miR-193a-5p	strain	Heart	-0.8766053534632905	0.7748456117038091	-1.1313290547464312	-5.1831779023803515	0.2581812341007019	0.8168270886553062
1492	mmu-miR-448-3p	strain	Heart	-0.4933008137618264	0.4341275084674789	-1.136303975537593	-5.64134377763112	0.2560949582356232	0.8168270886553062
1493	mmu-miR-136-3p	C3H	RBC	0.3272062686147699	0.3038622435681401	1.0768243687419328	-5.6370694840054325	0.2818121050747112	0.8183389974284881
1494	mmu-miR-34a-5p	strain	RBC	-1.2157279733455706	0.6884674216397864	-1.765846770860935	-4.125602254027653	0.07771921697115207	0.8187629136728347
1495	mmu-miR-542-3p	strain	RBC	-0.9296259383259368	0.5240353242455768	-1.7739757136873646	-4.153748085260697	0.07636398669830508	0.8187629136728347
1496	mmu-miR-221-5p	strain	Heart	0.9099741571413936	0.8111018941036895	1.1218986957821904	-5.131623169753209	0.2621682551517997	0.8190497902328638
1497	mmu-let-7c-5p	strain	Heart	0.5054738275841419	0.4961677090750064	1.0187559938684538	-5.964099483094532	0.3085592128028382	0.8199709525841016
1498	mmu-let-7g-5p	strain	Heart	-0.3426467012098744	0.33602739062260595	-1.019698723294562	-5.883633216578928	0.3081119759136944	0.8199709525841016
1499	mmu-miR-101a-3p	strain	Heart	-0.3292753461549687	0.30311570222280626	-1.0863025034345921	-5.8756162392478215	0.2776005734084125	0.8199709525841016
1500	mmu-miR-1298-3p	strain	Heart	-0.4576024614559073	0.4321364346703099	-1.0589305245807987	-5.714996508875244	0.2898808928863688	0.8199709525841016
1501	mmu-miR-133b-3p	strain	Heart	-0.6357932454729749	0.5775598605282587	-1.100826579069144	-5.424382320672087	0.2712305829192996	0.8199709525841016
1502	mmu-miR-139-3p	strain	Heart	0.6685145949974207	0.6523612847762953	1.024761295003373	-5.370102146874314	0.3057176087248545	0.8199709525841016
1503	mmu-miR-141-5p	strain	Heart	-0.7840682195686101	0.7639191385110375	-1.02637593436505	-5.478160449655751	0.3049565633332836	0.8199709525841016
1504	mmu-miR-151-3p	strain	Heart	0.4702582998755247	0.4302864873655074	1.0928958117061742	-5.632919065107531	0.27469633297389784	0.8199709525841016
1505	mmu-miR-154-3p	strain	Heart	-0.7538253144674415	0.7249277068214409	-1.039862744069621	-5.304335031439434	0.2986488897266732	0.8199709525841016
1506	mmu-miR-15a-5p	strain	Heart	-0.582600243507069	0.5506904038130788	-1.0579451529807686	-5.5752009533731925	0.2903297021345567	0.8199709525841016
1507	mmu-miR-181a-1-3p	strain	Heart	-0.6023857449884771	0.6236817866776049	-0.9658543152228746	-5.642445258861921	0.33434490387537474	0.8199709525841016
1508	mmu-miR-194-5p	strain	Heart	-0.6222851715236635	0.6005296800988282	-1.03622717102218	-5.525190590516106	0.30034056701969186	0.8199709525841016
1509	mmu-miR-1983	strain	Heart	-1.169034188062574	1.1827684618981316	-0.988388028360583	-5.264986277866928	0.32319589984561303	0.8199709525841016
1510	mmu-miR-211-5p	strain	Heart	-0.9588548595987996	0.8977865661915957	-1.0680209480815193	-5.457413377156949	0.28576252580942063	0.8199709525841016
1511	mmu-miR-215-5p	strain	Heart	-0.8339500861009865	0.8242494161123354	-1.0117690953721332	-5.401067305674987	0.3118872375607686	0.8199709525841016
1512	mmu-miR-221-3p	strain	Heart	0.4539543725060184	0.4722773377249788	0.9612029547993464	-5.746620717682292	0.3366768149683066	0.8199709525841016
1513	mmu-miR-23a-3p	strain	Heart	-0.3789133473844988	0.3939304112851931	-0.9618788916252966	-5.916119360330887	0.3363372920464617	0.8199709525841016
1514	mmu-miR-25-3p	strain	Heart	-0.2561509384760061	0.2559240237087667	-1.0008866489513215	-5.867472809588668	0.3171178282796457	0.8199709525841016
1515	mmu-miR-3059-5p	strain	Heart	-0.4421707775469872	0.41278831285382417	-1.0711804665447684	-5.732271569740673	0.28434044260651864	0.8199709525841016
1516	mmu-miR-3074-1-3p	strain	Heart	-0.4472807912036605	0.4578311288828309	-0.976955831498582	-5.787251185922133	0.3288215281540863	0.8199709525841016
1517	mmu-miR-3083-5p	strain	Heart	-0.5800660710341441	0.5501044382617307	-1.054465353646462	-5.562200178147079	0.2919183990098618	0.8199709525841016
1518	mmu-miR-30c-2-3p	strain	Heart	0.486312367535481	0.5015122244570855	0.9696919513017668	-5.715409523195334	0.3324288150727115	0.8199709525841016
1519	mmu-miR-328-3p	strain	Heart	0.5208531218975265	0.5233661174516373	0.99519839846273	-5.651074944999491	0.3198746520840133	0.8199709525841016
1520	mmu-miR-331-3p	strain	Heart	-0.8638006691617344	0.8407959162496778	-1.0273606858304785	-5.171544477716344	0.30449302843175186	0.8199709525841016
1521	mmu-miR-346-5p	strain	Heart	-0.4161532822363214	0.4234858086284449	-0.9826853078834644	-5.804355527091611	0.3259942308528321	0.8199709525841016
1522	mmu-miR-34b-3p	strain	Heart	0.7593792545629325	0.7718546657858839	0.98383709812747	-5.310097478229054	0.32542777868329353	0.8199709525841016
1523	mmu-miR-365-3p	strain	Heart	-0.8384295460175712	0.7973017010040463	-1.051583791884217	-5.4787007850439755	0.2932383913140421	0.8199709525841016
1524	mmu-miR-369-5p	strain	Heart	-0.909271817429196	0.8437804525197147	-1.077616594119844	-5.129104909967445	0.281458432646802	0.8199709525841016
1525	mmu-miR-382-5p	strain	Heart	0.5920506348777179	0.5538941907903924	1.0688876047478983	-5.58342190099067	0.2853719697778597	0.8199709525841016
1526	mmu-miR-409-3p	strain	Heart	0.7020668128706626	0.6893991814062924	1.0183748861414799	-5.308274820625976	0.3087401347266745	0.8199709525841016
1527	mmu-miR-455-3p	strain	Heart	-0.9129426223704163	0.8382909793116009	-1.0890521846246262	-5.122191674423076	0.2763868496463367	0.8199709525841016
1528	mmu-miR-483-5p	strain	Heart	0.6216802947883004	0.6255723336598311	0.9937784351031624	-5.701396706294858	0.3205652817222493	0.8199709525841016
1529	mmu-miR-511-5p	strain	Heart	-0.4536318590362201	0.4143670747179541	-1.0947584562431565	-5.6905620481132635	0.2738796475246945	0.8199709525841016
1530	mmu-miR-532-3p	strain	Heart	0.5772799408094773	0.5684006407361817	1.0156215518367386	-5.2660635123998025	0.3100493019023006	0.8199709525841016
1531	mmu-miR-541-3p	strain	Heart	-0.5020510209526912	0.5010339165374327	-1.0020300111064089	-5.6578010399132825	0.3165655842677881	0.8199709525841016
1532	mmu-miR-541-5p	strain	Heart	0.8467679480102257	0.8794532930438864	0.9628344730843714	-5.637748589466572	0.3358576802217745	0.8199709525841016
1533	mmu-miR-542-3p	strain	Heart	-0.4605135030961165	0.462125603775025	-0.9965115529939488	-5.7486911959641755	0.3192368392090412	0.8199709525841016
1534	mmu-miR-667-3p	strain	Heart	-0.4322555193107491	0.425008970118068	-1.0170503441154854	-5.771200790141871	0.3093694760782478	0.8199709525841016
1535	mmu-miR-669a-3p	strain	Heart	-0.9460304880672852	0.9295001556744926	-1.017784109332179	-5.179761170618977	0.3090207309253134	0.8199709525841016
1536	mmu-miR-6967-3p	strain	Heart	-0.5706109883566121	0.5146031909926961	-1.1088368637121622	-5.6941514334949135	0.2677606574415988	0.8199709525841016
1537	mmu-miR-708-3p	strain	Heart	-0.8160194143405184	0.7939580521616433	-1.0277865588979296	-5.2184131408545005	0.30429270980034123	0.8199709525841016
1538	mmu-miR-3068-5p	C3H	Heart	-0.18829209733125296	0.35140853083649204	-0.5358210766342039	-6.151461283842282	0.5921984581357715	0.8203850199862522
1539	mmu-miR-541-3p	C3H	Heart	-0.1973102375060096	0.3716775212739815	-0.5308640587940283	-6.115035521665961	0.5956279845581537	0.8226203567220842
1540	mmu-miR-378a-3p	C3H	RBC	-0.3272580815288641	0.30668188637595245	-1.0670929587529925	-5.608807698319862	0.28618112212062485	0.8257327918512297
1541	mmu-miR-21a-3p	strain	Heart	-0.8682288195415517	0.9133706758176332	-0.9505766306372041	-5.39440692298346	0.3420434121358856	0.8285864475805144
1542	mmu-miR-184-5p	C3H	Heart	-0.2564847115158213	0.4926042263856119	-0.5206709520089347	-6.3225582248392245	0.6027084622731549	0.8295751413313256
1543	mmu-miR-339-5p	C3H	Heart	-0.18870757313830652	0.3640546519630474	-0.5183495722984496	-6.181488517739183	0.6043262618969921	0.8295751413313256
1544	mmu-let-7d-5p	C3H	RBC	-0.35814035953524304	0.3385646635753574	-1.0578196665687425	-5.7899762162967345	0.2903868912890091	0.8299832910670617
1545	mmu-miR-1969	C3H	RBC	-0.43274551730410615	0.4098832401740062	-1.0557775358670296	-5.419666949015689	0.2913186385864521	0.8299832910670617
1546	mmu-miR-30a-3p	C3H	Lung	-0.12008124782464867	0.2403722488558582	-0.499563690884536	-6.7499738632237625	0.6174895407829857	0.8300378693611054
1547	mmu-miR-125a-3p	C3H	WBC	-0.5035597414691066	0.3548315901503549	-1.4191513818026464	-5.412449067552456	0.15615889625975718	0.8303786311518766
1548	mmu-miR-125b-5p	C3H	WBC	-0.7922842857635777	0.5379969803108516	-1.472655637036848	-5.2209673673138814	0.1411508960313333	0.8303786311518766
1549	mmu-miR-132-3p	C3H	WBC	-0.8236630590190346	0.5505787708832734	-1.495994946731531	-4.871810845412229	0.13496279047091564	0.8303786311518766
1550	mmu-miR-145a-5p	C3H	WBC	-1.2364943328887177	0.8586448455874874	-1.4400532877393613	-4.880610879917347	0.15015766805369818	0.8303786311518766
1551	mmu-miR-15b-3p	C3H	WBC	-0.4666328043498824	0.3281197346628276	-1.4221418435236437	-5.322492883524543	0.15528929181336387	0.8303786311518766
1552	mmu-miR-186-5p	C3H	WBC	-0.3945243347169552	0.27756498197146345	-1.421376471609507	-5.4978187499428435	0.15551150502059102	0.8303786311518766
1553	mmu-miR-1969	C3H	WBC	0.8107010262919147	0.5629445280598641	1.4401081916293248	-5.0199236180338165	0.15014213966874446	0.8303786311518766
1554	mmu-miR-205-5p	C3H	WBC	-1.3349867577034027	0.9032123507586726	-1.4780430721325413	-4.828354465500757	0.1397034494905332	0.8303786311518766
1555	mmu-miR-22-3p	C3H	WBC	-0.5758724288576147	0.3950448646812729	-1.4577393110077144	-5.39065184932943	0.1452187121727395	0.8303786311518766
1556	mmu-miR-223-3p	C3H	WBC	-0.6108859951123726	0.4071571894513473	-1.5003689261524622	-5.284081062639992	0.13382680823364393	0.8303786311518766
1557	mmu-miR-296-5p	C3H	WBC	-0.9495926875555885	0.669254200762885	-1.4188819233008096	-4.857540595068376	0.15623743416457653	0.8303786311518766
1558	mmu-miR-320-3p	C3H	WBC	-0.3858576816867263	0.25385623505394234	-1.5199850482488042	-5.235897841412166	0.12882312015215674	0.8303786311518766
1559	mmu-miR-330-5p	C3H	WBC	-1.831887608544549	1.156383098593508	-1.5841528735352906	-4.671597617064267	0.11346739155542675	0.8303786311518766
1560	mmu-miR-335-5p	C3H	WBC	-1.2059009557816394	0.8398185432573052	-1.4359065603677352	-4.848456097051514	0.15133402887599054	0.8303786311518766
1561	mmu-miR-340-5p	C3H	WBC	-0.4108598513237789	0.28805132607507633	-1.4263425095869695	-5.391728436811618	0.15407399364174	0.8303786311518766
1562	mmu-miR-34c-3p	C3H	WBC	-0.6357604733333373	0.4086988580114085	-1.5555719348635682	-5.13762419904627	0.12011860193423075	0.8303786311518766
1563	mmu-miR-361-3p	C3H	WBC	-0.7203396939132012	0.4763426536093226	-1.5122300899469638	-4.912263458312221	0.13078357412524808	0.8303786311518766
1564	mmu-miR-378a-5p	C3H	WBC	-0.7026393487211848	0.4484934394644208	-1.5666658347561526	-5.041900691826074	0.1175014665506453	0.8303786311518766
1565	mmu-miR-425-3p	C3H	WBC	-0.6753373060117132	0.4774189084542112	-1.4145591933053572	-5.081986326518894	0.15750146698490045	0.8303786311518766
1566	mmu-miR-451a	C3H	WBC	-0.6677683299493928	0.4427722944330173	-1.5081529227218011	-5.4694593573686126	0.13182353632751898	0.8303786311518766
1567	mmu-miR-466d-3p	C3H	WBC	-1.4900680377935411	0.932760239443182	-1.5974823698349834	-4.633941373965047	0.11046643350526897	0.8303786311518766
1568	mmu-miR-467a-5p	C3H	WBC	-1.715655148064502	1.2132705292007917	-1.4140746904935064	-4.945644612401302	0.15764362534009138	0.8303786311518766
1569	mmu-miR-467c-5p	C3H	WBC	-1.0382129222979906	0.7114079371211098	-1.459377760809612	-5.133066992400521	0.14476754413665802	0.8303786311518766
1570	mmu-miR-467e-5p	C3H	WBC	-1.6075087893948674	0.9980413321435572	-1.6106635443066453	-4.660617359737635	0.10756095168173734	0.8303786311518766
1571	mmu-miR-486b-3p	C3H	WBC	-0.6230969199427518	0.39501916242103	-1.5773840340399126	-4.811942661323785	0.11501573534824408	0.8303786311518766
1572	mmu-miR-542-3p	C3H	WBC	0.5963087898661641	0.4000668053771285	1.4905230372813496	-5.234800021149342	0.1363944111175392	0.8303786311518766
1573	mmu-miR-708-5p	C3H	WBC	-0.6608478402471154	0.4631835316059206	-1.426751590143686	-5.2526570607115035	0.1539560300951134	0.8303786311518766
1574	mmu-miR-874-3p	C3H	WBC	-0.5340704282112787	0.3751805717222552	-1.4235023571706935	-5.349238403429896	0.15489488504989707	0.8303786311518766
1575	mmu-miR-99a-5p	C3H	WBC	-0.9050570713217164	0.5742923306537283	-1.5759518680868885	-4.9370372477385285	0.11534546095658832	0.8303786311518766
1576	mmu-miR-455-3p	C57	Lung	-0.32008198441115576	0.5147873722680069	-0.6217751282456007	-6.00598779781412	0.5342280073437126	0.8316332897824804
1577	mmu-miR-190a-5p	C57	Lung	-0.2367121005248336	0.38715002540458093	-0.6114221490169445	-6.357449388007235	0.5410557163964669	0.8336674813863929
1578	mmu-miR-19b-3p	C57	Lung	-0.1977475952122898	0.3207847341400717	-0.6164495194647968	-6.509264035108679	0.5377347581181229	0.8336674813863929
1579	mmu-miR-322-3p	C57	Lung	0.23634776606344765	0.3853898244901	0.6132693471503917	-6.401887023866839	0.5398343107300237	0.8336674813863929
1580	mmu-miR-130a-3p	C3H	Heart	-0.17634911126518915	0.34566283341709736	-0.5101766641263275	-6.297688446656946	0.6100375369185498	0.8348852091362631
1581	mmu-miR-370-3p	C57	Brain	0.6332641609768723	0.32505424148938594	1.9481799655198484	-4.366587780121652	0.051666074828196094	0.8358832820418868
1582	mmu-miR-148b-3p	C57	Heart	0.23636165924913044	0.1345888384198124	1.7561757871173989	-4.735697035678337	0.07935701559611627	0.8360169317451319
1583	mmu-miR-130b-5p	C3H	Heart	-0.4613640258209546	0.9223363701882124	-0.5002123311333895	-5.685268028791129	0.6170329478213818	0.8363673315932122
1584	mmu-miR-206-3p	C3H	Heart	0.7910487710874761	1.5877502867366295	0.49821988866609	-5.815906972233858	0.6184359454531496	0.8363673315932122
1585	mmu-miR-25-3p	C3H	Heart	-0.08947643489945989	0.17962792548850262	-0.4981209611819905	-6.401851579852504	0.6185056425689317	0.8363673315932122
1586	mmu-miR-434-5p	C3H	Heart	0.23756696548262116	0.4742525741746243	0.5009292061220246	-5.98854868497279	0.6165284952843189	0.8363673315932122
1587	mmu-miR-1298-5p	C3H	Lung	-0.17566210593544265	0.36140037669596	-0.4860595540641181	-6.604710467343731	0.6270288335443388	0.8382473426197122
1588	mmu-miR-138-2-3p	C3H	Lung	-0.2164045773101584	0.4455700495128349	-0.4856802595837957	-6.402166397755001	0.6272976802385926	0.8382473426197122
1589	mmu-miR-32-5p	C3H	WBC	-0.6712898740462867	0.4792970651900901	-1.4005716345875223	-5.262856625643979	0.16164484527367218	0.8416679874594655
1590	mmu-miR-1193-3p	C3H	Heart	-0.1884304488097981	0.3966876737552171	-0.4750095888436209	-6.093463088437357	0.63488133200928	0.8434624502067615
1591	mmu-miR-154-5p	C3H	Heart	-0.2576290725948649	0.5350644361702127	-0.4814916768508772	-5.985240596216142	0.6302698676899245	0.8434624502067615
1592	mmu-miR-181d-5p	C3H	Heart	0.20351545708867125	0.4274845088833286	0.4760768001167869	-6.106920465838747	0.6341211176399493	0.8434624502067615
1593	mmu-miR-1958	C3H	Heart	0.2193367066792995	0.4507088173054956	0.486648359778217	-5.981082862279029	0.6266115820271245	0.8434624502067615
1594	mmu-miR-200c-5p	C3H	Heart	-0.25960569602215555	0.5465966222068079	-0.4749493236420555	-6.105193241115727	0.634924272672198	0.8434624502067615
1595	mmu-miR-29c-5p	C3H	Heart	-0.32335434175401057	0.6753494912086541	-0.4787955657970696	-5.921629256532969	0.63218618728661	0.8434624502067615
1596	mmu-miR-201-3p	C3H	WBC	-0.5035597414691066	0.3614641575047102	-1.3931111315305025	-5.448021965936327	0.16388822462375546	0.8436518835745592
1597	mmu-miR-490-3p	strain	Heart	-0.5180813751536113	0.5543066151480291	-0.9346476498665928	-5.587711505980555	0.3501900402727565	0.8438089800189291
1598	mmu-miR-669c-5p	C3H	Heart	-0.19607035983474572	0.4158984874994914	-0.4714380208824046	-5.86205848606362	0.6374282949870954	0.8443129170443106
1599	mmu-miR-134-5p	C57	Lung	0.30594936837064596	0.5203536600266939	0.5879642863566116	-6.047613515597161	0.5566857762780796	0.8448920333674019
1600	mmu-miR-138-5p	C57	Lung	0.2504867708918104	0.4223429597395336	0.593088543600419	-6.288310963552054	0.553252728343854	0.8448920333674019
1601	mmu-miR-296-3p	C57	Lung	-0.23595842397655356	0.3988793296977019	-0.5915534007625288	-6.303806242063402	0.5542801217828759	0.8448920333674019
1602	mmu-miR-346-5p	C57	Lung	-0.17604777944107752	0.3030299613973143	-0.5809583271215035	-6.534677220611832	0.5613962517518499	0.8448920333674019
1603	mmu-miR-483-5p	C57	Lung	0.2656398971983833	0.4564021211763181	0.5820303738153768	-6.417411201974348	0.5606742087169785	0.8448920333674019
1604	mmu-miR-668-3p	C57	Lung	-0.1983941299184284	0.3404131769075324	-0.5828039082409521	-6.452436152941227	0.5601534990295411	0.8448920333674019
1605	mmu-miR-7a-1-3p	C57	Lung	0.20854400142168306	0.3539830283570317	0.5891355932786219	-6.309641488282483	0.5559001313490796	0.8448920333674019
1606	mmu-miR-181a-1-3p	C57	Lung	-0.2300545276156001	0.3997087478156537	-0.575555398456532	-6.456477173756381	0.5650420625200796	0.8475630937801194
1607	mmu-miR-324-5p	C3H	RBC	-0.4150220026538136	0.3997258588984858	-1.0382665854980686	-5.390591693207863	0.2993908160361833	0.8476502479024439
1608	mmu-miR-10b-5p	C3H	WBC	0.6885439919615286	0.4973839394490594	1.3843309712095104	-5.209489494139807	0.16655843019289482	0.8477636952514759
1609	mmu-miR-484	C3H	WBC	-0.9527665922236308	0.6915907549238193	-1.3776450674627378	-5.014249631820553	0.16861360404634015	0.8486884736999121
1610	mmu-miR-125a-5p	strain	Heart	0.43480981326597057	0.4834307652927462	0.8994252010474908	-5.822264857744512	0.3686374633335604	0.8489622511857274
1611	mmu-miR-192-5p	strain	Heart	-0.4499986801015208	0.4896073854647859	-0.9191010868317182	-5.863696275598129	0.3582589301201572	0.8489622511857274
1612	mmu-miR-222-5p	strain	Heart	0.7602813278572196	0.8522091325937793	0.8921299934245379	-5.300619188815109	0.3725326394726725	0.8489622511857274
1613	mmu-miR-28a-3p	strain	Heart	0.35022048523989824	0.390295428786864	0.8973215144447664	-5.747248913697352	0.3697580854039626	0.8489622511857274
1614	mmu-miR-296-5p	strain	Heart	-0.4326251403677179	0.4821725635736199	-0.8972413053976329	-5.743165936342621	0.3698008542327231	0.8489622511857274
1615	mmu-miR-3078-5p	strain	Heart	-0.3625283752213289	0.4054709473714026	-0.8940921108442837	-5.9084598267585715	0.3714824911570225	0.8489622511857274
1616	mmu-miR-344d-3-5p	strain	Heart	-0.3625283752213289	0.4067124217157211	-0.8913629283610238	-5.910815323890634	0.3729436820882114	0.8489622511857274
1617	mmu-miR-361-3p	strain	Heart	0.6231455727605482	0.6888200024425173	0.9046566164613524	-5.335316309782981	0.3658599052503215	0.8489622511857274
1618	mmu-miR-383-3p	strain	Heart	-0.3625283752213289	0.40395100752432217	-0.8974562966017624	-5.905546379121433	0.3696862241977721	0.8489622511857274
1619	mmu-miR-384-5p	strain	Heart	-0.7182009346959004	0.7840751867533684	-0.9159847764979856	-5.3276675045682	0.35989032297207346	0.8489622511857274
1620	mmu-miR-412-5p	strain	Heart	-0.3895792803821001	0.4256570305341417	-0.9152422077775412	-5.866116828136712	0.3602797469549201	0.8489622511857274
1621	mmu-miR-328-3p	C3H	Heart	-0.16964782336589398	0.36654856239437306	-0.4628249590114838	-6.188771207968947	0.6435880775075838	0.8499865863292579
1622	mmu-miR-320-3p	C3H	RBC	-0.2269664613119717	0.2200868107367238	-1.0312588044336632	-5.625515453715956	0.3026627344808002	0.8515914206198912
1623	mmu-miR-3099-3p	strain	Heart	-0.3625283752213289	0.4114025757652647	-0.8812010341621629	-5.919522607233647	0.3784155947210359	0.8538005632147848
1624	mmu-miR-323-3p	strain	Heart	-0.6732248674400114	0.7646640445100759	-0.8804191491328065	-5.391008848781342	0.3788386604992754	0.8538005632147848
1625	mmu-miR-28a-3p	strain	Brain	-0.903360037991459	0.4187100798493852	-2.1574833792308232	-3.550064316782568	0.031199831348919318	0.8541397466742396
1626	mmu-miR-429-3p	strain	Brain	1.4543554366912836	0.6774941854791446	2.146668514450377	-3.559171287862502	0.03205380947784122	0.8541397466742396
1627	mmu-let-7c-1-3p	C3H	WBC	-0.4743210915096241	0.3536295399946449	-1.3412937491500478	-5.516856001066756	0.1801222067778704	0.8579121352278625
1628	mmu-miR-296-3p	C3H	WBC	-0.5031907281601207	0.3685361306837168	-1.3653769230891681	-5.485187267138623	0.17243417663118452	0.8579121352278625
1629	mmu-miR-34c-5p	C3H	WBC	-0.6699010672400187	0.4992839642674954	-1.3417235785307813	-5.303340669130407	0.17998279356836785	0.8579121352278625
1630	mmu-miR-455-3p	C3H	WBC	-0.4743210915096241	0.3550009824958925	-1.3361120529155501	-5.523596388979031	0.18180919422047415	0.8579121352278625
1631	mmu-miR-582-3p	C3H	WBC	-0.8624404300224371	0.6409918347636726	-1.3454780283440122	-5.349392345386184	0.1787684671720179	0.8579121352278625
1632	mmu-miR-708-3p	C3H	WBC	-0.4743210915096241	0.353811720848433	-1.3406031048723095	-5.517755897680115	0.18034638237065026	0.8579121352278625
1633	mmu-miR-328-3p	C57	Lung	-0.2265758512172775	0.4029229297396544	-0.5623304967123064	-6.3240140814495245	0.5740138148391685	0.8581790697100441
1634	mmu-miR-669o-3p	C3H	Lung	0.2635733479566478	0.5715828519629419	0.4611288583124539	-6.190778995931447	0.6448039868718951	0.8591064883910837
1635	mmu-miR-330-5p	C3H	Lung	0.45850566483342997	1.000854019352244	0.4581144262478722	-6.132506896945743	0.6469673363648123	0.8594610069597066
1636	mmu-miR-6540-5p	strain	Heart	-0.3625283752213289	0.415733367740072	-0.8720213563612522	-5.927302578628005	0.38340093519898794	0.8598050675502058
1637	mmu-miR-149-5p	C57	Lung	-0.3451032380143826	0.6187512404726514	-0.5577414887294049	-5.9429771407186385	0.5771427066380788	0.8600185727205581
1638	mmu-miR-135a-5p	C3H	Lung	0.4939733906290338	1.086198948301725	0.4547724810462784	-6.099798239285161	0.6493692267036579	0.8601294143180029
1639	mmu-miR-26b-5p	strain	Heart	-0.2908831579446822	0.3350467362734497	-0.8681868123236302	-6.01445293232509	0.385495289166479	0.8602431822286453
1640	mmu-miR-181d-5p	C57	Lung	-0.23380406874735196	0.4272765216231597	-0.5471961526441125	-6.347518470141225	0.5843630908816778	0.8622686650469057
1641	mmu-miR-19a-3p	C57	Lung	-0.20660216117918484	0.37509752843529937	-0.5507958477919475	-6.396250196640349	0.581893653406983	0.8622686650469057
1642	mmu-miR-3535	C57	Lung	-0.2781641988358299	0.5061255321262816	-0.5495952706974405	-6.382422782357942	0.5827167219380279	0.8622686650469057
1643	mmu-miR-100-5p	C57	Lung	-0.22313555684861264	0.41390201724010495	-0.5391023661505169	-6.555705126683872	0.5899332926236583	0.8630451411255624
1644	mmu-miR-133b-3p	C57	Lung	-0.2411150715598278	0.4489197707314794	-0.537100585182403	-6.195993268126755	0.5913147023544674	0.8630451411255624
1645	mmu-miR-150-5p	C57	Lung	-0.19520042974690452	0.3646083177659147	-0.5353702047802069	-6.55931668736631	0.5925100196248342	0.8630451411255624
1646	mmu-miR-489-3p	C57	Lung	0.27119605195200736	0.4998640664299002	0.5425396025942171	-6.093105796856466	0.5875647692093738	0.8630451411255624
1647	mmu-let-7a-1-3p	C3H	Lung	0.2507112534990659	0.5893410585814349	0.4254094464460644	-6.135303985753335	0.6706275177937322	0.8638710358117099
1648	mmu-let-7f-5p	C3H	Lung	0.11823619109709148	0.3151514451598693	0.3751726127643581	-7.0868206369934015	0.7076097123558938	0.8638710358117099
1649	mmu-miR-125b-5p	C3H	Lung	0.14554501424393962	0.32834689978378345	0.4432659919730659	-6.947160307138229	0.6576668898353444	0.8638710358117099
1650	mmu-miR-133b-3p	C3H	Lung	-0.16499831663354292	0.4168128954993357	-0.3958570342116632	-6.461929743295951	0.6922928788621481	0.8638710358117099
1651	mmu-miR-136-5p	C3H	Lung	0.20579390735163106	0.4703024983351391	0.4375777464081886	-6.4607605800253465	0.6617845882949149	0.8638710358117099
1652	mmu-miR-137-3p	C3H	Lung	0.23620734513732944	0.6226069190196111	0.3793843883220471	-6.100063868185393	0.7044810223094056	0.8638710358117099
1653	mmu-miR-142a-5p	C3H	Lung	0.15481151053677775	0.38324297481051023	0.4039513329978779	-6.874115923174252	0.6863327686625255	0.8638710358117099
1654	mmu-miR-143-5p	C3H	Lung	-0.14088838724164002	0.3338200538948696	-0.4220489020890584	-6.7425573588470975	0.6730778274714404	0.8638710358117099
1655	mmu-miR-149-5p	C3H	Lung	-0.2378558805935917	0.6039453797334012	-0.3938367418235539	-6.167337144096393	0.6937834877777692	0.8638710358117099
1656	mmu-miR-150-5p	C3H	Lung	-0.1500463782581143	0.3563321079690968	-0.4210857649435487	-6.767698500587142	0.6737807326804492	0.8638710358117099
1657	mmu-miR-152-3p	C3H	Lung	0.11472968186402001	0.2884027287938124	0.3978106668541393	-6.896877471976644	0.690852586916788	0.8638710358117099
1658	mmu-miR-17-5p	C3H	Lung	0.13626115241616965	0.34121974076837525	0.3993354901135853	-6.627480563149298	0.689729207369139	0.8638710358117099
1659	mmu-miR-1843b-5p	C3H	Lung	-0.1942890869626417	0.5205532945547756	-0.3732357262839252	-6.190710348662576	0.7090501809777274	0.8638710358117099
1660	mmu-miR-193b-5p	C3H	Lung	-0.12863951043343702	0.3452455104412956	-0.3726029927775424	-6.756657459264552	0.7095209730455749	0.8638710358117099
1661	mmu-miR-1964-3p	C3H	Lung	0.2503964173713121	0.6810924471512962	0.3676393981736368	-6.197291952975679	0.7132180295664007	0.8638710358117099
1662	mmu-miR-219a-2-3p	C3H	Lung	-0.2272561893731942	0.5505465159198241	-0.4127829035363279	-6.274782372417962	0.6798520040850252	0.8638710358117099
1663	mmu-miR-23b-3p	C3H	Lung	0.09049849495585073	0.24564429916793545	0.36841276293565095	-6.897617510735367	0.7126415543465567	0.8638710358117099
1664	mmu-miR-24-2-5p	C3H	Lung	-0.4342413345594991	1.144038618913641	-0.3795687727498632	-6.155182757660608	0.7043441674165308	0.8638710358117099
1665	mmu-miR-26a-2-3p	C3H	Lung	0.2865175009692837	0.6932527041408204	0.4132944585111685	-6.254893905317762	0.6794773349957772	0.8638710358117099
1666	mmu-miR-29c-5p	C3H	Lung	0.2752932704787714	0.6745417535720174	0.4081189474498256	-6.353465006017304	0.6832715842925792	0.8638710358117099
1667	mmu-miR-3069-3p	C3H	Lung	0.21949093926196367	0.5402657122942927	0.4062647957610957	-6.222690410209755	0.6846328502694923	0.8638710358117099
1668	mmu-miR-326-3p	C3H	Lung	-0.10345664996768901	0.2737840095573782	-0.3778768896508804	-6.716078314267808	0.7056002858790646	0.8638710358117099
1669	mmu-miR-330-3p	C3H	Lung	0.1809470018570971	0.43782276338390586	0.4132882458156552	-6.475669037140419	0.6794818847742388	0.8638710358117099
1670	mmu-miR-339-5p	C3H	Lung	0.1402101824987927	0.3375993735226516	0.4153152923116581	-6.711620452370182	0.6779980275963614	0.8638710358117099
1671	mmu-miR-429-3p	C3H	Lung	0.15435376872360962	0.3975660427716813	0.3882468624521175	-6.820738235117784	0.6979139760485805	0.8638710358117099
1672	mmu-miR-450a-5p	C3H	Lung	0.2626823916761443	0.6900882707793797	0.38065042227057855	-6.38313607439001	0.7035415323396336	0.8638710358117099
1673	mmu-miR-666-3p	C3H	Lung	0.15964692465850572	0.3918318604692947	0.4074373239258736	-6.522561886747682	0.6837718935161092	0.8638710358117099
1674	mmu-miR-672-3p	C3H	Lung	-0.24389284948806056	0.5794351058382811	-0.42091486523795546	-6.275588774670813	0.6739054864803061	0.8638710358117099
1675	mmu-miR-673-3p	C3H	Lung	0.13423248649843966	0.3194050570725919	0.4202578623166017	-6.7101987245961565	0.6743851707449406	0.8638710358117099
1676	mmu-miR-708-3p	C3H	Lung	-0.21445192568002025	0.5209095777907917	-0.4116874306468379	-6.2238028105183645	0.6806546080174155	0.8638710358117099
1677	mmu-miR-874-3p	C3H	Lung	-0.1891032630355327	0.5121977440113611	-0.3691997187542048	-6.252257914123409	0.7120551169155862	0.8638710358117099
1678	mmu-miR-879-3p	C3H	Lung	0.2353175004807635	0.6188389317570105	0.3802564583528203	-6.108709829832238	0.7038338339460458	0.8638710358117099
1679	mmu-let-7a-5p	C3H	Heart	0.1485494705725614	0.3350049567605315	0.4434246943956344	-6.580925932944689	0.65755215408673	0.8659044354688623
1680	mmu-miR-184-3p	strain	Heart	0.9771243382651656	1.140336230763766	0.8568738867576929	-5.533574982790119	0.39171486789078536	0.8698374272280676
1681	mmu-let-7e-3p	C3H	Heart	0.34530757353661445	0.7972816701848486	0.43310612353166905	-5.696008190908313	0.6650287938394501	0.8712357436573489
1682	mmu-miR-15b-3p	C3H	Heart	-0.1754859280455663	0.4057195810767151	-0.4325300927794873	-5.893895566936543	0.6654471684446859	0.8712357436573489
1683	mmu-miR-300-5p	C57	Lung	0.17209668767918007	0.3286999679354414	0.5235677044939075	-6.5042531821850265	0.6006924213731388	0.8721591887244612
1684	mmu-miR-133a-5p	C3H	Lung	-0.18590149650597787	0.5236914075669925	-0.35498290370975144	-6.261948520835527	0.7226754250858491	0.8729919135037058
1685	mmu-miR-208b-3p	C57	Brain	-0.6830195775206931	0.35964128815414065	-1.8991689775840033	-4.3880642715601965	0.057822811304703875	0.8731244507010284
1686	mmu-miR-8114	C57	Brain	0.6189056418375174	0.3255525371979348	1.9010929761583304	-4.419413912542361	0.057570089065109575	0.8731244507010284
1687	mmu-miR-34b-5p	C57	Lung	-0.15331892168726569	0.29564821535483365	-0.518585649175166	-6.6266387090912096	0.6041616477173624	0.8740624741672702
1688	mmu-miR-93-3p	C57	Lung	-0.2081470947789359	0.4032700883512501	-0.5161481121248915	-5.9944256056114185	0.6058622889371366	0.8740624741672702
1689	mmu-miR-29c-3p	C3H	RBC	-0.4039959027994415	0.4000636663647704	-1.0098290266406893	-5.542551505489096	0.3128155258658938	0.8747248964027771
1690	mmu-miR-150-5p	C3H	RBC	0.4064240659338498	0.4045330052579236	1.0046746758641376	-5.597318427868519	0.31529063384602873	0.8762371603205583
1691	mmu-miR-3058-5p	C3H	Heart	-0.3364320800736881	0.7939147133095703	-0.4237635030987309	-5.6991632912938055	0.6718272057649997	0.8770539602638181
1692	mmu-miR-30e-3p	C57	Lung	-0.13503261302935954	0.26476978033569804	-0.5100000946412899	-6.564789389271102	0.6101611892387333	0.8774699007147498
1693	mmu-miR-146a-5p	C57	Lung	-0.1429870711275658	0.2885568585853267	-0.4955247705030179	-6.763757141431597	0.6203359570007398	0.8781630891291723
1694	mmu-miR-200a-3p	C57	Lung	-0.1879492259917921	0.3771907708651343	-0.4982869160894552	-6.8189225111794896	0.6183887247554215	0.8781630891291723
1695	mmu-miR-410-5p	C57	Lung	-0.1697657247523403	0.3364531581793189	-0.5045746209398353	-6.499911171783517	0.6139660882733173	0.8781630891291723
1696	mmu-miR-503-3p	C57	Lung	0.13405538080469892	0.2700936412193897	0.4963292738010423	-6.492443736407625	0.6197685296165405	0.8781630891291723
1697	mmu-miR-669a-3p	C57	Lung	0.31588389424025043	0.6330593821866417	0.4989798795006563	-5.964174317763201	0.6179006258266404	0.8781630891291723
1698	mmu-miR-1843a-5p	C3H	Lung	-0.09830694444196643	0.2927412384639058	-0.33581515524703703	-6.681698938371802	0.7370789850410336	0.8786757374304954
1699	mmu-miR-26a-1-3p	C3H	Lung	0.18509402083294235	0.5443371343831496	0.34003563075426313	-6.4870050704932	0.7338993621972674	0.8786757374304954
1700	mmu-miR-3068-3p	C3H	Lung	0.20759194816846335	0.6075404527095075	0.34169238812435504	-6.118377723477575	0.7326524385552406	0.8786757374304954
1701	mmu-miR-378b	C3H	Lung	0.20248885147904827	0.5907099897500517	0.3427889404151228	-6.11727485704309	0.7318275297521291	0.8786757374304954
1702	mmu-miR-92a-1-5p	C3H	Lung	-0.1752344869336735	0.5179032629211632	-0.3383537032481455	-6.246368309357488	0.7351659489722047	0.8786757374304954
1703	mmu-miR-378c	C3H	RBC	-0.3358069207415464	0.3362323540774665	-0.9987347043472736	-5.664242772142657	0.31815893274601315	0.8788170520362436
1704	mmu-miR-34c-3p	C3H	RBC	0.32518217693143425	0.32699296205632683	0.9944623116243686	-5.688280015262875	0.3202325419625231	0.8791838879334726
1705	mmu-miR-93-5p	C57	Lung	0.0971236094824075	0.1976199973000928	0.4914665054616003	-6.7260674123112825	0.6232017539854953	0.8794716341290635
1706	mmu-miR-10b-5p	C3H	RBC	0.3416798807021033	0.3461206232846483	0.9871699567035248	-5.646487041264013	0.3237922879768759	0.8801207202062865
1707	mmu-miR-124-3p	C3H	RBC	0.3272062686147703	0.3319165170057333	0.985808936435418	-5.727085826983164	0.32445951495463543	0.8801207202062865
1708	mmu-miR-148a-3p	C3H	Heart	-0.17025448015534295	0.4364830989893055	-0.3900597309485159	-6.59555591072757	0.6965734171562978	0.8802324132608229
1709	mmu-miR-185-5p	C3H	Heart	-0.08748872658891038	0.22645669625547546	-0.3863375560783181	-6.364891694686269	0.6993268689964194	0.8802324132608229
1710	mmu-miR-1934-5p	C3H	Heart	0.17709628053113802	0.4345173144706623	0.4075701350287508	-6.115725522435768	0.6836743997272635	0.8802324132608229
1711	mmu-miR-195a-5p	C3H	Heart	0.11604855346465735	0.2875918083110476	0.4035182856778172	-6.307033005952519	0.6866511461750765	0.8802324132608229
1712	mmu-miR-199a-3p	C3H	Heart	-0.1205994016640819	0.30135322576410595	-0.4001928346985242	-6.482961345007348	0.6890978783002271	0.8802324132608229
1713	mmu-miR-199b-3p	C3H	Heart	-0.11728686682194045	0.3011830647357545	-0.3894205237762724	-6.48689024360682	0.6970459825817019	0.8802324132608229
1714	mmu-miR-215-3p	C3H	Heart	-0.2168087881568148	0.5591742218977421	-0.3877302988342393	-5.8534431018228785	0.6982961315982664	0.8802324132608229
1715	mmu-miR-330-5p	C3H	Heart	0.3766160813725671	0.9879850855435754	0.3811961201472573	-5.78279849722708	0.7031367241650804	0.8802324132608229
1716	mmu-miR-361-3p	C3H	Heart	-0.17762598907667604	0.4517830116270128	-0.39316659658580105	-5.848234856790949	0.6942781957998267	0.8802324132608229
1717	mmu-miR-378c	C3H	Heart	0.19884666487899286	0.5254549267499744	0.3784276343337236	-5.891143787681692	0.7051913036356686	0.8802324132608229
1718	mmu-miR-384-5p	C3H	Heart	-0.22452103733778367	0.548138815960686	-0.4096061632568035	-5.785545398682277	0.6821804569276743	0.8802324132608229
1719	mmu-miR-483-5p	C3H	Heart	0.18501318727387472	0.4802053889843511	0.3852792815698783	-6.1840363968312335	0.7001104453280746	0.8802324132608229
1720	mmu-miR-490-3p	C3H	Heart	-0.14429385996869915	0.3841729677729761	-0.3755960779988259	-6.1078945716828645	0.7072949192647672	0.8802324132608229
1721	mmu-miR-495-3p	C3H	Heart	0.20828031157729526	0.5200392442713148	0.4005088344229487	-5.8658648746920985	0.6888652379316351	0.8802324132608229
1722	mmu-miR-504-5p	C3H	Heart	-0.22192303861703944	0.5787155939204913	-0.3834751317372122	-5.748547921990773	0.7014470257762567	0.8802324132608229
1723	mmu-miR-652-3p	C3H	Heart	0.17581590159641758	0.4658625503485246	0.3773986586062453	-6.012006411615567	0.7059554887058921	0.8802324132608229
1724	mmu-miR-701-5p	C3H	Heart	-0.2332309197810869	0.5635584427695823	-0.4138540071103969	-5.791727729916568	0.6790676055684572	0.8802324132608229
1725	mmu-miR-574-3p	strain	Heart	0.4123102398235599	0.4882950254033422	0.8443875492751185	-5.775812834468213	0.39864990567793135	0.8809190598639166
1726	mmu-miR-490-3p	C57	Lung	-0.2593734586206497	0.5326855320464206	-0.4869166572334216	-6.023451103203121	0.6264214952797381	0.881269991806588
1727	mmu-miR-16-2-3p	C57	Heart	0.8505525247914251	0.4943369891583578	1.7205925177469483	-4.453889261386058	0.08562658759140446	0.8815646404296867
1728	mmu-let-7f-5p	C3H	RBC	-0.2927420179825564	0.3179694772214249	-0.9206607519082692	-6.068669100108759	0.3574441953617825	0.8827229117669317
1729	mmu-miR-122-5p	C3H	RBC	-0.7952131680449117	0.8197296945900163	-0.9700919379804016	-5.447541143925103	0.3322295157481473	0.8827229117669317
1730	mmu-miR-138-5p	C3H	RBC	-0.5860396546521882	0.6403884995198448	-0.9151314476940066	-5.2097634570210865	0.36033785536164986	0.8827229117669317
1731	mmu-miR-148a-5p	C3H	RBC	0.5778778856792846	0.6260513777216334	0.9230518552364424	-5.498347744991587	0.3561974059557165	0.8827229117669317
1732	mmu-miR-155-5p	C3H	RBC	0.4707380535957557	0.4925162178251702	0.9557818332854471	-5.259246670868729	0.33940782447674844	0.8827229117669317
1733	mmu-miR-190a-5p	C3H	RBC	-0.4827847194487619	0.5264282430114207	-0.917095018851958	-5.359244140007231	0.3593085745600778	0.8827229117669317
1734	mmu-miR-1964-3p	C3H	RBC	-0.542408187911755	0.5899407073761029	-0.9194283105572428	-5.382988621720568	0.3580878987312693	0.8827229117669317
1735	mmu-miR-200a-5p	C3H	RBC	0.3272062686147708	0.348297360245396	0.9394451579656954	-5.769892571769626	0.3477235576549785	0.8827229117669317
1736	mmu-miR-26a-5p	C3H	RBC	-0.33170508069675364	0.3465082309548454	-0.9572790804498356	-5.837488128318353	0.3386521347292488	0.8827229117669317
1737	mmu-miR-27a-3p	C3H	RBC	-0.4269778257327896	0.4667270762904092	-0.9148340591817592	-5.440932840545916	0.3604939043639788	0.8827229117669317
1738	mmu-miR-3058-5p	C3H	RBC	-0.6237369536505786	0.6546613529997588	-0.9527627540445456	-5.319218099041335	0.3409349037445749	0.8827229117669317
1739	mmu-miR-3069-3p	C3H	RBC	-0.4480558254627736	0.4687933518483267	-0.955764034827306	-5.3851456958173065	0.33941681421412395	0.8827229117669317
1740	mmu-miR-335-3p	C3H	RBC	-0.4162610491601073	0.4444774909169913	-0.936517726243749	-5.5640580925191045	0.3492272825731607	0.8827229117669317
1741	mmu-miR-339-3p	C3H	RBC	0.5284621133456813	0.5428352886448451	0.9735220321894592	-5.271435368011362	0.330523595029385	0.8827229117669317
1742	mmu-miR-376a-3p	C3H	RBC	0.2909409225838968	0.3079375301210762	0.944805014411538	-5.765049125472947	0.34498108146886786	0.8827229117669317
1743	mmu-miR-487b-3p	C3H	RBC	0.28234202403390096	0.30430086433087233	0.9278383899919024	-5.780286778278166	0.3537098313156037	0.8827229117669317
1744	mmu-miR-499-5p	C3H	RBC	-0.5712724743312205	0.6207014632820237	-0.9203659216631418	-5.388787851712076	0.35759811858960244	0.8827229117669317
1745	mmu-miR-879-3p	C3H	RBC	0.3313104374970435	0.3519974271812665	0.9412297133820527	-5.653653395680228	0.3468089167531272	0.8827229117669317
1746	mmu-miR-455-5p	C3H	Lung	0.11761354972920213	0.3581690599713694	0.3283743987786206	-6.685458055322965	0.7426956660212862	0.8830476029071986
1747	mmu-miR-205-3p	C3H	Lung	0.16132000115360712	0.5000468590956677	0.3226097679032592	-6.607624954426786	0.7470565864652785	0.8835943437826923
1748	mmu-miR-22-3p	C3H	Lung	0.10239953873448826	0.3169634981991214	0.3230641361427657	-6.8841540141569935	0.7467125620346535	0.8835943437826923
1749	mmu-miR-16-1-3p	C57	Brain	0.6556634831696595	0.35150091668921724	1.865325101696308	-4.4225424214394495	0.062421383804576375	0.8836527144835342
1750	mmu-miR-200c-3p	C57	Brain	-1.7596753845044528	0.9422882892040572	-1.8674490648619182	-4.107872232132594	0.06212413771947875	0.8836527144835342
1751	mmu-miR-130a-3p	C57	Lung	0.16054352167430785	0.33547544010271085	0.4785552159202922	-6.621613557997802	0.6323571416107839	0.8848103917137718
1752	mmu-miR-344d-3p	C57	Lung	0.2003841844830363	0.419327686906922	0.4778701496224253	-6.316038812997818	0.6328445185767375	0.8848103917137718
1753	mmu-miR-184-3p	C3H	RBC	0.7740487434797507	0.8600764553445231	0.899976669131918	-5.370859925809246	0.3683440498398759	0.8852334617400716
1754	mmu-miR-30b-3p	C3H	RBC	-0.4305095653665356	0.4775716447456183	-0.9014554572138582	-5.388991112553457	0.3675579663200389	0.8852334617400716
1755	mmu-miR-361-3p	C3H	RBC	0.4473616276725909	0.4981124336006237	0.8981137540350502	-5.253930790794783	0.3693358151630762	0.8852334617400716
1756	mmu-miR-701-5p	C3H	RBC	-0.5335668706404424	0.5901635864424378	-0.9040999527890804	-5.2478350385358645	0.3661548358890202	0.8852334617400716
1757	mmu-miR-879-3p	C57	Lung	-0.2872042961694925	0.6063242179168709	-0.4736810565743709	-5.963500942687973	0.6358282340126334	0.8862467384853014
1758	mmu-miR-490-3p	C3H	Lung	-0.1595333688666809	0.5032468941948448	-0.3170081538643605	-6.271383987415737	0.7513019698478132	0.8863015425548421
1759	mmu-miR-181c-5p	C3H	Lung	-0.09440893842866327	0.3002683130027541	-0.31441525575759743	-6.74496593837766	0.7532696545464364	0.8863146844403524
1760	mmu-miR-574-3p	C57	Heart	-0.6003773125482432	0.3516785424896656	-1.7071764125782167	-4.641579114081025	0.08809211255499401	0.8867939330536063
1761	mmu-miR-200c-5p	C57	Lung	0.2959443607450578	0.6295659845009117	0.470076795809843	-6.2462673575262135	0.6384001461506994	0.8871020435775056
1762	mmu-miR-29a-5p	C3H	Heart	-0.2317960791534488	0.6343727008153603	-0.3653941584426961	-5.9226833615045456	0.7148925862608135	0.8872502508935576
1763	mmu-miR-1843a-3p	C3H	Lung	-0.1621799093147125	0.5235195412527298	-0.3097876899239181	-6.581630430997514	0.7567853806335227	0.8881445011061808
1764	mmu-miR-181b-1-3p	C3H	WBC	-0.491022277811239	0.3844913134645608	-1.2770698858883254	-5.540655850383023	0.20186678268051447	0.8883823482222429
1765	mmu-miR-181c-5p	C3H	WBC	-0.49711561689968603	0.38557742502334796	-1.2892757320260229	-5.456268552533344	0.1975931014838448	0.8883823482222429
1766	mmu-miR-1843a-5p	C3H	WBC	-0.5008203717641728	0.39144722441529495	-1.2794071346712157	-5.380716460635438	0.20104325111404656	0.8883823482222429
1767	mmu-miR-191-5p	C3H	WBC	-0.42266720211019937	0.3339456132669759	-1.2656767608811024	-5.754612158028558	0.20591643832965895	0.8883823482222429
1768	mmu-miR-19b-3p	C3H	WBC	-0.4690295728474538	0.3693878569264809	-1.2697482173616892	-5.613014116880351	0.20446251676134072	0.8883823482222429
1769	mmu-miR-20a-5p	C3H	WBC	-0.3276948474897612	0.2571924157771612	-1.2741232920868293	-5.7306736497161195	0.2029085238185292	0.8883823482222429
1770	mmu-miR-29c-3p	C3H	WBC	-0.5506888619597756	0.43496838897372775	-1.2660434089453738	-5.526898792936858	0.20578520053837565	0.8883823482222429
1771	mmu-miR-495-3p	C3H	WBC	0.4835111385087094	0.3702781410569958	1.3058052444804835	-5.552570609121121	0.1919117774650499	0.8883823482222429
1772	mmu-miR-92a-3p	C3H	WBC	-0.36222850224890013	0.27971995536854016	-1.2949683971300954	-5.62788017338351	0.1956227344466869	0.8883823482222429
1773	mmu-miR-103-3p	C3H	Heart	0.09361284184193863	0.2729335493562742	0.34298766884001125	-6.497684626426039	0.7316780645252217	0.8893181886750126
1774	mmu-miR-122-5p	C3H	Heart	0.3298912193743928	0.9879847956140247	0.3339031337717784	-5.892384648326327	0.7385209528424153	0.8893181886750126
1775	mmu-miR-1306-3p	C3H	Heart	0.18255731779169526	0.5475524713588139	0.3334060703600853	-6.165613130887188	0.7388959687223564	0.8893181886750126
1776	mmu-miR-142a-3p	C3H	Heart	-0.15759959331735285	0.4405788498640149	-0.357710301722373	-6.3284598619084775	0.7206337653599535	0.8893181886750126
1777	mmu-miR-152-3p	C3H	Heart	0.09689787977143816	0.294249357835792	0.3293053228191333	-6.488075181250857	0.7419921964085454	0.8893181886750126
1778	mmu-miR-185-3p	C3H	Heart	0.18478101230440336	0.5641439221391501	0.32754232573089004	-5.9323808167790055	0.743324619298491	0.8893181886750126
1779	mmu-miR-1954	C3H	Heart	0.19532695610483847	0.5769669012703087	0.3385410075946937	-5.767278450260936	0.7350248624147138	0.8893181886750126
1780	mmu-miR-1968-5p	C3H	Heart	0.2579869991493835	0.7899369475405524	0.3265918880647616	-6.069098641669557	0.7440432527766658	0.8893181886750126
1781	mmu-miR-329-5p	C3H	Heart	0.2046302629494321	0.608619444571386	0.33622038331940063	-5.725825839542905	0.7367734975417823	0.8893181886750126
1782	mmu-miR-376a-3p	C3H	Heart	0.2058160431004712	0.599927727674168	0.34306806237876336	-5.75186136872809	0.7316176028025413	0.8893181886750126
1783	mmu-miR-484	C3H	Heart	-0.24594454145513645	0.6840930959286443	-0.35951911065740416	-5.731833310458965	0.7192808358306503	0.8893181886750126
1784	mmu-miR-491-5p	C3H	Heart	0.15914600656672914	0.4487167957562719	0.3546691545131554	-5.959919033000642	0.722910416828354	0.8893181886750126
1785	mmu-miR-532-5p	C3H	Heart	0.08985914373659476	0.26040348620080994	0.3450765773054971	-6.329263208210603	0.7301075977450486	0.8893181886750126
1786	mmu-miR-93-3p	C3H	Heart	0.12928794922694706	0.38859456450792573	0.3327065302384333	-5.836116026474924	0.7394238511193287	0.8893181886750126
1787	mmu-miR-133a-5p	strain	Heart	-0.3870029985220329	0.5025510048813527	-0.7700770563843573	-5.848744743966996	0.4414316222181913	0.8896090054388983
1788	mmu-miR-135a-5p	strain	Heart	-0.9225968544053932	1.1327765006794777	-0.8144562090156251	-5.6230834129202565	0.4155728244283734	0.8896090054388983
1789	mmu-miR-136-5p	strain	Heart	-0.5163115237948928	0.6427465366565729	-0.8032894684748245	-5.717575358356327	0.4219936737536724	0.8896090054388983
1790	mmu-miR-15b-5p	strain	Heart	-0.4036707938042845	0.5055871009218	-0.7984198826835198	-5.8803891415277985	0.4248118126413978	0.8896090054388983
1791	mmu-miR-181c-3p	strain	Heart	-0.5216180535755788	0.6640659696875026	-0.7854913177090564	-5.7372780128741265	0.43234708202564864	0.8896090054388983
1792	mmu-miR-205-5p	strain	Heart	-0.8353403287923491	1.0510700537736093	-0.7947522867702911	-5.458633812881527	0.42694158470933785	0.8896090054388983
1793	mmu-miR-214-3p	strain	Heart	-0.5519334900677455	0.7150117984992267	-0.7719222133484032	-5.733379378799317	0.4403384266825716	0.8896090054388983
1794	mmu-miR-223-5p	strain	Heart	0.4607323768805143	0.5663552710165706	0.8135041738969426	-5.505353654829439	0.4161179786418853	0.8896090054388983
1795	mmu-miR-24-3p	strain	Heart	0.2561514640542377	0.33448616939203685	0.7658058463816888	-6.062832788419793	0.4439681389301672	0.8896090054388983
1796	mmu-miR-27b-3p	strain	Heart	0.21819252914347945	0.27558237163998955	0.7917506763767819	-6.1650493864211935	0.4286892473803263	0.8896090054388983
1797	mmu-miR-300-5p	strain	Heart	-0.3547194417468273	0.44542775901894577	-0.796356838038331	-5.934055589297143	0.4260090563009352	0.8896090054388983
1798	mmu-miR-30d-3p	strain	Heart	-0.7266376642776597	0.8719075011665217	-0.8333884767655905	-5.695308067673457	0.4048198217695537	0.8896090054388983
1799	mmu-miR-324-5p	strain	Heart	-0.4090154786474196	0.4995195862574643	-0.8188176998461143	-5.768280880982116	0.4130807544434753	0.8896090054388983
1800	mmu-miR-339-5p	strain	Heart	-0.4194154536248069	0.5111259933657666	-0.8205715597889175	-5.8361545985444705	0.4120811378482399	0.8896090054388983
1801	mmu-miR-378a-5p	strain	Heart	-0.3764447879825141	0.4850927604999769	-0.7760263987335512	-5.912641236248205	0.437912414094554	0.8896090054388983
1802	mmu-miR-491-5p	strain	Heart	0.4956608687367212	0.6497093200705489	0.7628963498367234	-5.575102945637321	0.4457007449975334	0.8896090054388983
1803	mmu-miR-708-5p	strain	Heart	0.6801119640685229	0.8482258626511917	0.8018052667514564	-5.433412879190105	0.4228514497418263	0.8896090054388983
1804	mmu-miR-8114	strain	Heart	-0.327360367107417	0.4291828576901553	-0.7627526618123968	-5.984199204391233	0.4457864111139733	0.8896090054388983
1805	mmu-miR-872-5p	strain	Heart	0.2633832247934347	0.33673353059575506	0.7821710666218843	-5.967831134487839	0.4342946895985453	0.8896090054388983
1806	mmu-miR-874-5p	strain	Heart	-0.5050888558680465	0.6329728689263411	-0.7979628838196281	-5.628150335949225	0.425076852224516	0.8896090054388983
1807	mmu-miR-92b-3p	strain	Heart	-0.4267526624426088	0.5475103093589859	-0.779442240899979	-5.949248343084303	0.4358991697446094	0.8896090054388983
1808	mmu-miR-99b-3p	strain	Heart	0.5653255034593891	0.7112875004032934	0.7947918431560443	-5.4387487877066665	0.426918581130163	0.8896090054388983
1809	mmu-miR-101a-3p	C57	Brain	-0.3808426002458241	0.20754763975412716	-1.8349647372381208	-4.788407020232718	0.06680056542922265	0.8900192982187607
1810	mmu-miR-28a-3p	C57	Brain	0.5270371018043125	0.2862738795544709	1.8410240662701824	-4.443157576924599	0.06590688950869995	0.8900192982187607
1811	mmu-miR-155-5p	strain	Heart	-0.345330684783681	0.4551971961512845	-0.7586397449357544	-5.860159609502085	0.4482424921994721	0.8905870568700038
1812	mmu-miR-195a-3p	C3H	Lung	-0.16276496897075754	0.536680661117403	-0.30328085351887024	-6.42716436579474	0.76173737906856	0.8916460793748261
1813	mmu-miR-25-5p	C3H	Lung	0.1386922447169907	0.4654878360946688	0.2979503092510115	-6.5006786519615485	0.7658014699250101	0.8936335023540464
1814	mmu-miR-652-3p	C3H	Lung	0.1145659672607824	0.3872024305425584	0.29588132259461675	-6.6231916664196575	0.7673806455093245	0.8936335023540464
1815	mmu-miR-149-5p	strain	WBC	-1.6517454322260203	0.6205637995063731	-2.66168512172302	-2.569973481829905	0.007896687467788708	0.8942998557270712
1816	mmu-miR-29b-3p	strain	Heart	-0.4054425534502801	0.5389992482968562	-0.7522135786485936	-6.162968122845029	0.4520953244826509	0.8943195720115321
1817	mmu-miR-127-3p	C57	Lung	0.2789912579088867	0.6064205679734764	0.4600623274392124	-5.957659001781392	0.6455690547417539	0.8943204336330718
1818	mmu-let-7i-3p	C3H	WBC	-0.790660315003497	0.648242560238284	-1.2196982480028191	-5.5480510234516345	0.2228598529971608	0.8947253262456739
1819	mmu-miR-219a-5p	C3H	WBC	-0.7970957586698024	0.6538434894161727	-1.2190925987219696	-5.217496984535504	0.22308951694987625	0.8947253262456739
1820	mmu-miR-21a-5p	C3H	WBC	-0.3689676586005248	0.2945559549408606	-1.2526233213468871	-5.886087970527796	0.21062852499045612	0.8947253262456739
1821	mmu-miR-34a-5p	C3H	WBC	-0.6436678495533328	0.5281012373413613	-1.2188342007940989	-5.45015325029786	0.2231875537875522	0.8947253262456739
1822	mmu-miR-376a-3p	C3H	WBC	0.4607279358159144	0.3689178239951672	1.2488633127738225	-5.623214670200494	0.21200021101285474	0.8947253262456739
1823	mmu-miR-500-3p	C3H	WBC	-1.0161139417358689	0.8188911980830615	-1.2408412059068223	-5.0913474487082855	0.2149483334734226	0.8947253262456739
1824	mmu-miR-501-3p	C3H	WBC	-0.8190590758373197	0.6712082646632422	-1.220275611844942	-5.081925216887741	0.22264107278653508	0.8947253262456739
1825	mmu-miR-744-5p	C3H	WBC	0.2979293709211115	0.2410696457993624	1.2358643077323488	-5.585006210594119	0.2167921523182998	0.8947253262456739
1826	mmu-miR-31-5p	C57	Lung	-0.14059263877293127	0.3088256815266869	-0.4552491816027357	-6.637508003408787	0.6490263930635518	0.8963687684688688
1827	mmu-miR-378b	C3H	Heart	-0.12033764750857134	0.3810514313808875	-0.3158042132855433	-6.143247688799512	0.7522154093451552	0.8967199485088297
1828	mmu-miR-107-3p	C3H	Lung	0.15381936652748696	0.5342275078665985	0.2879285777360178	-6.698815466645688	0.7734596164559314	0.8970211044446788
1829	mmu-miR-1298-3p	C3H	Lung	-0.13823826005278986	0.4862235572675139	-0.2843100832663542	-6.334632614120465	0.7762301830956161	0.8970211044446788
1830	mmu-miR-92a-3p	C3H	Lung	0.08823158965990885	0.3100479623633494	0.28457400263933696	-6.597264400719669	0.7760280114855349	0.8970211044446788
1831	mmu-miR-154-3p	C57	Heart	0.7451696887152264	0.44345381378725296	1.6803772242958348	-4.550576106596635	0.09318863487895887	0.8981798212801779
1832	mmu-miR-369-5p	C57	Heart	0.9937780292406194	0.5906883527619184	1.682406677893595	-4.355757306382103	0.09279456978998744	0.8981798212801779
1833	mmu-miR-193a-5p	C3H	Lung	0.1361640874104193	0.4873526110242393	0.2793954199286047	-6.388849990769723	0.779997749885946	0.8990813758227316
1834	mmu-miR-25-5p	C3H	RBC	0.5441322610864752	0.6158168902406684	0.8835942464550167	-5.302952388862554	0.3771224764809118	0.8991393781360687
1835	mmu-miR-192-5p	strain	RBC	-0.8191693071362831	0.4787360002595518	-1.7111086416984762	-4.329026065790966	0.08736360497593103	0.8994480239567444
1836	mmu-let-7a-1-3p	C3H	WBC	-0.17435871068429432	0.35853949703938576	-0.4863026587699511	-6.299438115109488	0.6268565452353115	0.9002057363524995
1837	mmu-let-7b-5p	C3H	WBC	0.42959490766646796	0.3925879642792609	1.0942640802938188	-5.965368987546675	0.274096246863066	0.9002057363524995
1838	mmu-let-7d-5p	C3H	WBC	-0.1805252107437436	0.39430335581490017	-0.4578333105247232	-6.446816902446253	0.6471692357647411	0.9002057363524995
1839	mmu-let-7e-3p	C3H	WBC	-0.17435871068429476	0.4611849175352926	-0.3780668101986484	-6.345022652855188	0.7054592415124443	0.9002057363524995
1840	mmu-let-7g-5p	C3H	WBC	-0.24485207610053905	0.2785728227426836	-0.8789517717121593	-6.137391559813374	0.3796334220539306	0.9002057363524995
1841	mmu-let-7i-5p	C3H	WBC	0.17764571075984034	0.3281529654962656	0.5413503135380381	-6.631093336195474	0.5883837833115563	0.9002057363524995
1842	mmu-miR-101a-3p	C3H	WBC	0.16886046367784854	0.26221706937654604	0.643972049872022	-6.333078924078858	0.5197376218722476	0.9002057363524995
1843	mmu-miR-101b-3p	C3H	WBC	-0.2205280805460319	0.27579192240224604	-0.799617619780716	-5.929255715948442	0.42411763590507023	0.9002057363524995
1844	mmu-miR-101c	C3H	WBC	-0.2158990523081288	0.3158977579375369	-0.6834459785903859	-5.934293288747907	0.4944795305769831	0.9002057363524995
1845	mmu-miR-103-3p	C3H	WBC	-0.13941888359306276	0.2962160122977143	-0.4706662631489978	-6.4857400355915145	0.6379792174810012	0.9002057363524995
1846	mmu-miR-106a-5p	C3H	WBC	-0.2045389359477099	0.40840926667411626	-0.5008185480544409	-5.986212260051451	0.6166063516287407	0.9002057363524995
1847	mmu-miR-106b-3p	C3H	WBC	-0.4285929041636166	0.7413656264378554	-0.5781127272152308	-5.602322013341086	0.5633149969345865	0.9002057363524995
1848	mmu-miR-106b-5p	C3H	WBC	-0.2580547318144433	0.4529221938388609	-0.5697551043529854	-6.212626569434935	0.5689686538247483	0.9002057363524995
1849	mmu-miR-107-3p	C3H	WBC	-0.4964235777743149	0.9733912393081676	-0.5099938829603039	-5.754734509047301	0.6101655395068242	0.9002057363524995
1850	mmu-miR-10a-3p	C3H	WBC	-0.17435871068429476	0.3611049226443536	-0.4828477812140429	-6.30106948055492	0.6293069267474902	0.9002057363524995
1851	mmu-miR-10a-5p	C3H	WBC	-0.2805431377158269	0.3763617069897459	-0.7454082934198999	-5.9849169986059465	0.4561958197285138	0.9002057363524995
1852	mmu-miR-1193-3p	C3H	WBC	-0.17435871068429476	0.3595656335403189	-0.4849148372928235	-6.300094830309626	0.6278403680533697	0.9002057363524995
1853	mmu-miR-1198-5p	C3H	WBC	-0.33345233417305664	0.32693310872447884	-1.0199405483097521	-5.7960220062606815	0.30799732182591544	0.9002057363524995
1854	mmu-miR-124-3p	C3H	WBC	0.3235976646027048	0.4132506078850559	0.7830542978722302	-6.046409518105353	0.4337761049503459	0.9002057363524995
1855	mmu-miR-124-5p	C3H	WBC	-0.17435871068429476	0.3486312011070863	-0.5001236554003621	-6.292795673879246	0.6170953599890386	0.9002057363524995
1856	mmu-miR-1247-5p	C3H	WBC	-0.17435871068429476	0.40913287464319215	-0.4261664644679416	-6.3261738865169574	0.6700760278046063	0.9002057363524995
1857	mmu-miR-1249-3p	C3H	WBC	-0.17435871068429476	0.4451851347516729	-0.3916543861725149	-6.33992652277216	0.6953950039787862	0.9002057363524995
1858	mmu-miR-1251-5p	C3H	WBC	-0.17435871068429476	0.3461516610652796	-0.5037061216107035	-6.291043560756429	0.6145761405009816	0.9002057363524995
1859	mmu-miR-125b-2-3p	C3H	WBC	-0.39420717540634254	0.3524367056642379	-1.1185190675964916	-5.686612218918414	0.2636074281007586	0.9002057363524995
1860	mmu-miR-1264-3p	C3H	WBC	-0.17435871068429476	0.3540697597508903	-0.4924416894765787	-6.296510631712253	0.6225125910457098	0.9002057363524995
1861	mmu-miR-126a-3p	C3H	WBC	0.23864666172465301	0.3154493959308543	0.7565291447791003	-6.200039766832132	0.4495058465188252	0.9002057363524995
1862	mmu-miR-126a-5p	C3H	WBC	-0.35933482873242983	0.4290152305968313	-0.8375805871333182	-6.0092673434818895	0.4024615477454037	0.9002057363524995
1863	mmu-miR-127-3p	C3H	WBC	-0.17435871068429476	0.3550075685648621	-0.4911408266284282	-6.2971340315011215	0.6234319850192659	0.9002057363524995
1864	mmu-miR-127-5p	C3H	WBC	0.13782170484900869	0.3581655792900849	0.3847988551054605	-6.329298965168	0.7004662722446391	0.9002057363524995
1865	mmu-miR-128-1-5p	C3H	WBC	0.265799601295001	0.4762744097576869	0.5580807951244563	-6.0133944447571634	0.5769110844235119	0.9002057363524995
1866	mmu-miR-128-3p	C3H	WBC	-0.2831400801423332	0.3676628959039318	-0.7701078441603638	-6.135216249603762	0.4414133687001274	0.9002057363524995
1867	mmu-miR-129-1-3p	C3H	WBC	-0.17435871068429476	0.3408890097645524	-0.5114823467166689	-6.2871973509773325	0.6091235083038773	0.9002057363524995
1868	mmu-miR-129-2-3p	C3H	WBC	-0.17435871068429476	0.35842806923218296	-0.4864538401186109	-6.299366462997233	0.6267494132894251	0.9002057363524995
1869	mmu-miR-129-5p	C3H	WBC	-0.5526758543284847	0.5123296718883937	-1.0787504309312772	-5.682019476423942	0.2809527799334368	0.9002057363524995
1870	mmu-miR-1298-3p	C3H	WBC	-0.17435871068429476	0.34601523855611555	-0.5039047164855367	-6.290946066280938	0.6144366197062866	0.9002057363524995
1871	mmu-miR-1298-5p	C3H	WBC	-0.2878028798395529	0.3803280828432141	-0.7567226634647337	-6.1006273880276165	0.449389926765368	0.9002057363524995
1872	mmu-miR-130a-3p	C3H	WBC	-0.4672660252272349	0.4111103157787129	-1.1365952331849265	-5.746648049726829	0.2559731812915216	0.9002057363524995
1873	mmu-miR-132-5p	C3H	WBC	-0.17435871068429476	0.36523951421890455	-0.4773818382087588	-6.303626708651029	0.6331920156406288	0.9002057363524995
1874	mmu-miR-133a-3p	C3H	WBC	0.4769050105471619	1.221441567973912	0.3904443921441421	-6.019535397473568	0.6962890942131146	0.9002057363524995
1875	mmu-miR-133a-5p	C3H	WBC	-0.17435871068429476	0.3536226968525574	-0.4930642524820555	-6.296211703788682	0.6220727986534855	0.9002057363524995
1876	mmu-miR-133b-3p	C3H	WBC	-0.17435871068429476	0.35120321062590465	-0.4964610385353752	-6.294574064847327	0.6196756157113488	0.9002057363524995
1877	mmu-miR-138-5p	C3H	WBC	-0.5870954557247575	0.7157129697164784	-0.8202945602024353	-5.496295984392719	0.41223891881454855	0.9002057363524995
1878	mmu-miR-139-3p	C3H	WBC	-0.36486331903579705	0.38723966988351294	-0.9422157578678676	-5.86214272075499	0.3463041963282837	0.9002057363524995
1879	mmu-miR-141-3p	C3H	WBC	-0.3169249187868539	0.6100535867006655	-0.5195034103493588	-6.232410118512111	0.6035218931526566	0.9002057363524995
1880	mmu-miR-141-5p	C3H	WBC	0.4161229271317952	0.8329503674532109	0.4995770977376632	-5.722962314927236	0.6174801018878979	0.9002057363524995
1881	mmu-miR-142a-3p	C3H	WBC	-0.39565232388259375	0.4165930366916904	-0.9497334065509252	-6.1219220917000925	0.3424715985694061	0.9002057363524995
1882	mmu-miR-142a-5p	C3H	WBC	-0.21854786401780224	0.3973864356868859	-0.5499630696755926	-6.4759982614789084	0.5824645155957358	0.9002057363524995
1883	mmu-miR-144-3p	C3H	WBC	-0.3015369721283019	0.3889217853183283	-0.7753152009252893	-6.3003780543215395	0.4383322557382656	0.9002057363524995
1884	mmu-miR-144-5p	C3H	WBC	-0.4090879036827424	0.4118654788994761	-0.9932561106501194	-6.1096051271665885	0.32081957077872336	0.9002057363524995
1885	mmu-miR-146a-5p	C3H	WBC	-0.18506746365516855	0.4158348898197569	-0.4450503509587323	-6.26889408639232	0.6563773326264538	0.9002057363524995
1886	mmu-miR-146b-5p	C3H	WBC	-0.2909082148498081	0.44169175853422254	-0.6586226915693478	-6.009886638859034	0.51028599758252	0.9002057363524995
1887	mmu-miR-148b-3p	C3H	WBC	-0.14545611478252418	0.14470953837993622	-1.0051591374759818	-6.01947033690325	0.3150574493065016	0.9002057363524995
1888	mmu-miR-148b-5p	C3H	WBC	-0.35003487137928596	0.6956699774698573	-0.5031622503710139	-5.830890932502946	0.6149583031599566	0.9002057363524995
1889	mmu-miR-150-5p	C3H	WBC	0.3857690163624552	0.4321386395108052	0.8926973454610726	-5.985992066475792	0.37222879683220256	0.9002057363524995
1890	mmu-miR-151-5p	C3H	WBC	-0.2959395713301012	0.4390773244955729	-0.6740033129018601	-6.095156090899074	0.5004611693985356	0.9002057363524995
1891	mmu-miR-152-5p	C3H	WBC	-0.4502897642181911	0.5362014863561196	-0.8397771652559911	-5.925033139050231	0.40122916198295705	0.9002057363524995
1892	mmu-miR-153-3p	C3H	WBC	0.13782170484900869	0.3519108498428745	0.3916381234353673	-6.326713347115557	0.6954070180516685	0.9002057363524995
1893	mmu-miR-154-3p	C3H	WBC	-0.17435871068429476	0.3561619421298478	-0.4895489665224475	-6.2978946405914025	0.6245578432846042	0.9002057363524995
1894	mmu-miR-154-5p	C3H	WBC	-0.3307209322404199	0.4927143395907378	-0.6712224623199029	-6.0734702425275024	0.502230049509812	0.9002057363524995
1895	mmu-miR-15a-5p	C3H	WBC	-0.3278723183368779	0.3861176857810717	-0.8491512572743979	-6.042917079451915	0.3959954029913744	0.9002057363524995
1896	mmu-miR-15b-5p	C3H	WBC	-0.2143856050979505	0.3638554583126956	-0.5892054116547251	-6.278712445521491	0.5558533183399497	0.9002057363524995
1897	mmu-miR-16-1-3p	C3H	WBC	-0.2968310665766749	0.4071384129033676	-0.7290667182689203	-6.002805134980084	0.466127399581364	0.9002057363524995
1898	mmu-miR-181a-5p	C3H	WBC	-0.4033994616860817	0.475133968180439	-0.8490225677421677	-5.983875402279019	0.3960669724474315	0.9002057363524995
1899	mmu-miR-181d-5p	C3H	WBC	-0.5022568633396904	0.4628649803055333	-1.0851044790819018	-5.688879360809658	0.278130522949557	0.9002057363524995
1900	mmu-miR-1839-5p	C3H	WBC	-0.2573959585987913	0.3559205687316421	-0.7231837134786762	-6.080623687208695	0.4697320091314692	0.9002057363524995
1901	mmu-miR-184-3p	C3H	WBC	0.8223326591468453	1.007891081662205	0.8158943700450861	-5.622779197653222	0.4147501064477619	0.9002057363524995
1902	mmu-miR-1843a-3p	C3H	WBC	-0.5414218134564523	0.825857596834447	-0.6555873743024814	-5.704578860441401	0.5122367630719518	0.9002057363524995
1903	mmu-miR-185-3p	C3H	WBC	-0.596911998253816	0.5916579684116847	-1.0088801809873968	-5.5710376480766985	0.3132701944664382	0.9002057363524995
1904	mmu-miR-185-5p	C3H	WBC	-0.22024016538277455	0.2609612458338342	-0.8439573649300075	-6.071149782489072	0.3988901463718063	0.9002057363524995
1905	mmu-miR-18a-3p	C3H	WBC	-0.21457137917361369	0.4667972738740462	-0.4596671642763503	-6.029591149102202	0.6458526174981944	0.9002057363524995
1906	mmu-miR-18a-5p	C3H	WBC	0.1499375971030874	0.2806995113683909	0.5341569579945183	-6.232310108065014	0.593348771115954	0.9002057363524995
1907	mmu-miR-190a-5p	C3H	WBC	-0.7326509023856485	0.6123512661016871	-1.1964552748454422	-5.274907815139864	0.2317956099456538	0.9002057363524995
1908	mmu-miR-1912-3p	C3H	WBC	-0.17435871068429476	0.3487289424186968	-0.49998348136804	-6.2928639761073315	0.6171940235796587	0.9002057363524995
1909	mmu-miR-192-3p	C3H	WBC	-0.4963752942320732	0.8274296378212452	-0.5999003075827798	-5.584904945818533	0.5487052668717249	0.9002057363524995
1910	mmu-miR-194-5p	C3H	WBC	-0.2803300035386922	0.4236926756891613	-0.6616352361596028	-6.098062244131964	0.5083537221436181	0.9002057363524995
1911	mmu-miR-1958	C3H	WBC	0.2672139919197556	0.5932582032878588	0.450417694081339	-5.854765011053847	0.652504539602616	0.9002057363524995
1912	mmu-miR-195a-3p	C3H	WBC	-0.17435871068429476	0.4224249121375223	-0.41275669515327146	-6.331655349243223	0.6798712015568629	0.9002057363524995
1913	mmu-miR-195a-5p	C3H	WBC	-0.4429713497070322	0.4544443655476527	-0.9747537504909004	-5.613550143632323	0.3299124008507551	0.9002057363524995
1914	mmu-miR-1964-3p	C3H	WBC	-0.5396701023018243	0.8375259262995915	-0.6443622643256286	-5.599012102394087	0.5194847140293921	0.9002057363524995
1915	mmu-miR-1968-5p	C3H	WBC	-0.6397836233627787	1.2012863168452184	-0.5325821283330348	-5.711239196967926	0.5944383063779787	0.9002057363524995
1916	mmu-miR-196b-5p	C3H	WBC	0.5136473996010658	0.636296746816982	0.807245050631708	-6.01530382259174	0.4197125893915279	0.9002057363524995
1917	mmu-miR-199a-3p	C3H	WBC	-0.6135139077778267	0.6605892749993182	-0.928737312270866	-5.523568254847809	0.35324388846139343	0.9002057363524995
1918	mmu-miR-199b-3p	C3H	WBC	-0.7407692813508524	0.6659563654126881	-1.1123390657761838	-5.341774841554024	0.2662532014729361	0.9002057363524995
1919	mmu-miR-199b-5p	C3H	WBC	-0.28178110660317257	0.5299923733147727	-0.5316701160071551	-6.176621315252924	0.5950696943789192	0.9002057363524995
1920	mmu-miR-19a-3p	C3H	WBC	-0.3028025444547868	0.3844605576139137	-0.7876036655985653	-6.059278500318579	0.4311106523945334	0.9002057363524995
1921	mmu-miR-200a-5p	C3H	WBC	-0.17435871068429476	0.4031914086010268	-0.4324464930670914	-6.323546594073304	0.6655078960918797	0.9002057363524995
1922	mmu-miR-200b-3p	C3H	WBC	-0.4731840084687051	0.6720838460887206	-0.7040550241200723	-5.853136975162362	0.4815584187139719	0.9002057363524995
1923	mmu-miR-200b-5p	C3H	WBC	-0.17435871068429476	0.3817603153763582	-0.4567229847146457	-6.31302905913562	0.647966934102971	0.9002057363524995
1924	mmu-miR-200c-3p	C3H	WBC	-0.4702830518321042	0.6267968476588689	-0.7502958152847211	-6.058164776828248	0.4532487484674135	0.9002057363524995
1925	mmu-miR-202-5p	C3H	WBC	-0.4743210915096241	0.8334001569923165	-0.5691396714171689	-6.234075927749893	0.5693860446624794	0.9002057363524995
1926	mmu-miR-208a-3p	C3H	WBC	-0.17435871068429476	0.39002649158887387	-0.4470432507648375	-6.3172915183363365	0.6549382740674549	0.9002057363524995
1927	mmu-miR-208a-5p	C3H	WBC	-0.17435871068429476	0.3480701368357389	-0.5009298191145253	-6.292402485118267	0.6165280640096242	0.9002057363524995
1928	mmu-miR-210-3p	C3H	WBC	-0.3451987410853192	0.36267826141483	-0.9518043340636902	-5.8464581547869825	0.3414206017985425	0.9002057363524995
1929	mmu-miR-211-5p	C3H	WBC	0.23152422630735006	0.5647531016817483	0.4099565378532784	-6.299540952819499	0.6819234939041268	0.9002057363524995
1930	mmu-miR-214-3p	C3H	WBC	-0.17435871068429476	0.4443819263838862	-0.3923622909309599	-6.339656087825693	0.6948721146515804	0.9002057363524995
1931	mmu-miR-216a-5p	C3H	WBC	-0.4855102748051245	0.5455485251877126	-0.8899488356935251	-5.946974754420139	0.37370218054046667	0.9002057363524995
1932	mmu-miR-218-2-3p	C3H	WBC	-0.17435871068429476	0.35827544128821204	-0.4866610729928127	-6.2992682091998	0.6266025742486421	0.9002057363524995
1933	mmu-miR-219a-2-3p	C3H	WBC	0.5078985817476473	0.4298233980057512	1.1816447966865948	-5.632716908650931	0.23762074025675894	0.9002057363524995
1934	mmu-miR-21a-3p	C3H	WBC	-0.887770127607878	0.8177776854327582	-1.085588593846359	-5.31235341640208	0.2779162904027006	0.9002057363524995
1935	mmu-miR-221-3p	C3H	WBC	-0.25907000955488124	0.6372726439278444	-0.4065293120980328	-5.777053727606489	0.6844385869464862	0.9002057363524995
1936	mmu-miR-221-5p	C3H	WBC	-0.4754353875824171	0.5109263667764864	-0.9305360194699142	-5.652653022370552	0.35231272326389584	0.9002057363524995
1937	mmu-miR-24-2-5p	C3H	WBC	-0.7645984317575183	0.8640371524554284	-0.8849138368468018	-5.83141996805967	0.3764106340662273	0.9002057363524995
1938	mmu-miR-25-5p	C3H	WBC	-0.4480837748263509	0.7839285458519905	-0.5715875218440524	-5.617344171987568	0.5677267631721854	0.9002057363524995
1939	mmu-miR-26a-1-3p	C3H	WBC	-0.9737414490286288	0.9196376852785784	-1.0588316079431448	-5.255350712010512	0.28992592551944435	0.9002057363524995
1940	mmu-miR-26a-2-3p	C3H	WBC	0.4408848457480621	0.7172691187854011	0.6146714450702148	-5.841548807688872	0.5389081381524785	0.9002057363524995
1941	mmu-miR-298-5p	C3H	WBC	-0.17435871068429476	0.3533982271356261	-0.4933774345658499	-6.2960611845355094	0.6218516109041345	0.9002057363524995
1942	mmu-miR-299a-3p	C3H	WBC	0.4072711180650064	0.5372031882286399	0.7581323547388685	-6.101783820145233	0.44854601919218295	0.9002057363524995
1943	mmu-miR-299a-5p	C3H	WBC	-0.17435871068429476	0.3429219868413722	-0.5084500772035625	-6.288704151013363	0.6112471506466781	0.9002057363524995
1944	mmu-miR-29a-5p	C3H	WBC	-0.3764795762908375	0.8929878224046934	-0.421595420279114	-5.7014134538009635	0.6734087465486727	0.9002057363524995
1945	mmu-miR-29b-3p	C3H	WBC	-0.4676494671275418	0.5150488925340942	-0.9079710177157312	-6.0247675243181815	0.3641069497076007	0.9002057363524995
1946	mmu-miR-300-3p	C3H	WBC	0.175715974127999	0.4511045430999774	0.3895238405724844	-6.249795062631103	0.6969695925630557	0.9002057363524995
1947	mmu-miR-300-5p	C3H	WBC	-0.17435871068429476	0.3507407769532133	-0.497115596877272	-6.2942572015591445	0.6192141440618161	0.9002057363524995
1948	mmu-miR-3058-5p	C3H	WBC	-0.4995574756244378	0.7161134125410304	-0.6975954742305783	-5.759876883329951	0.4855884122872338	0.9002057363524995
1949	mmu-miR-3059-5p	C3H	WBC	-0.17435871068429476	0.3413485452745085	-0.5107937710532134	-6.287540304911365	0.6096054620292413	0.9002057363524995
1950	mmu-miR-3068-5p	C3H	WBC	-0.2865573081345789	0.7140983364894314	-0.4012855001781956	-5.66693656142539	0.6882935784794526	0.9002057363524995
1951	mmu-miR-3069-3p	C3H	WBC	-0.38385497900280535	0.6462667233151721	-0.5939575180874763	-5.688532115837737	0.5526715822638888	0.9002057363524995
1952	mmu-miR-3069-5p	C3H	WBC	-0.2589332431890563	0.3845571260630707	-0.6733284228533293	-6.158600613382124	0.5008901580937457	0.9002057363524995
1953	mmu-miR-3078-5p	C3H	WBC	-0.17435871068429476	0.3381916752383316	-0.5155618054803391	-6.285156052541359	0.6062716681861746	0.9002057363524995
1954	mmu-miR-3099-3p	C3H	WBC	-0.17435871068429476	0.3431390761715334	-0.5081284027154452	-6.288863472627512	0.6114726271972912	0.9002057363524995
1955	mmu-miR-30b-5p	C3H	WBC	-0.5158784205025642	0.46789180539298	-1.102559212528376	-5.799352605666193	0.27047743155046805	0.9002057363524995
1956	mmu-miR-30c-5p	C3H	WBC	-0.17022150545337844	0.3915272902585597	-0.4347628114018982	-6.268532862132509	0.6638261140206926	0.9002057363524995
1957	mmu-miR-30d-3p	C3H	WBC	0.4759164903044366	0.6986218891379448	0.6812218421780162	-5.955733773644147	0.49588499719999796	0.9002057363524995
1958	mmu-miR-30d-5p	C3H	WBC	-0.20906485819082302	0.21901311853735986	-0.9545768746047062	-6.089472751450187	0.3400167765413157	0.9002057363524995
1959	mmu-miR-30e-3p	C3H	WBC	0.21767860140418135	0.4548020319018735	0.478622754814664	-5.902512031878296	0.6323091010455443	0.9002057363524995
1960	mmu-miR-31-3p	C3H	WBC	-0.3996447061310477	0.5869126477112487	-0.6809270641713386	-6.117133927665953	0.4960714321415618	0.9002057363524995
1961	mmu-miR-31-5p	C3H	WBC	-0.2863184375930956	0.3613275446090909	-0.7924068946995299	-6.118463638537613	0.4283068142164895	0.9002057363524995
1962	mmu-miR-3102-3p	C3H	WBC	-0.2069104455677828	0.3862872825007129	-0.5356387718184871	-6.174570139341237	0.5923244253509229	0.9002057363524995
1963	mmu-miR-323-3p	C3H	WBC	-0.17435871068429476	0.35281762519818993	-0.4941893438184994	-6.29567052588176	0.6212783517658553	0.9002057363524995
1964	mmu-miR-324-3p	C3H	WBC	0.43628285988443416	0.5829614863339523	0.7483905371314828	-5.679048640994849	0.4543963086843358	0.9002057363524995
1965	mmu-miR-328-3p	C3H	WBC	-0.25271970315153336	0.376276385913568	-0.6716331734130773	-6.165624605860115	0.5019685906844773	0.9002057363524995
1966	mmu-miR-329-3p	C3H	WBC	-0.17435871068429476	0.3540600629195101	-0.4924551762392146	-6.296504159950511	0.6225030622652541	0.9002057363524995
1967	mmu-miR-33-5p	C3H	WBC	0.398287977919755	0.5473489796119084	0.7276673434234893	-5.776290928451437	0.4669834217087474	0.9002057363524995
1968	mmu-miR-330-3p	C3H	WBC	-0.5612567088153828	0.4934881929570018	-1.1373255061125356	-5.535839493997621	0.2556680260298321	0.9002057363524995
1969	mmu-miR-335-3p	C3H	WBC	-0.8254196235044676	0.8202584095188634	-1.0062921805198335	-5.299575460125476	0.3145125281244946	0.9002057363524995
1970	mmu-miR-337-3p	C3H	WBC	-0.17435871068429476	0.34663593910390433	-0.5030024040064427	-6.291388721582397	0.6150706425037055	0.9002057363524995
1971	mmu-miR-337-5p	C3H	WBC	-0.17435871068429476	0.3384038354975677	-0.5152385770921557	-6.2853183822728695	0.6064974102127894	0.9002057363524995
1972	mmu-miR-339-3p	C3H	WBC	0.2924702518339217	0.7352614916617048	0.39777719240121423	-5.68564454812705	0.6908772561344096	0.9002057363524995
1973	mmu-miR-340-3p	C3H	WBC	0.2559606794592443	0.6737963118849642	0.379878421630399	-5.718209772087032	0.7041143595739272	0.9002057363524995
1974	mmu-miR-342-3p	C3H	WBC	-0.3434963164637699	0.4682872023353717	-0.7335163437111597	-5.882766892415315	0.4634112926825209	0.9002057363524995
1975	mmu-miR-344-3p	C3H	WBC	-0.17435871068429476	0.3500508100989365	-0.4980954354455427	-6.293782094425857	0.6185236267056293	0.9002057363524995
1976	mmu-miR-344b-3p	C3H	WBC	-0.17435871068429476	0.3534647495164173	-0.4932845804930722	-6.29610582133499	0.621917186387639	0.9002057363524995
1977	mmu-miR-344d-3-5p	C3H	WBC	-0.17435871068429476	0.3392271533434643	-0.5139880724930006	-6.285945444544287	0.6073711141992857	0.9002057363524995
1978	mmu-miR-344d-3p	C3H	WBC	-0.17435871068429476	0.3604300487058061	-0.4837518717164773	-6.3006436993552235	0.6286653016263368	0.9002057363524995
1979	mmu-miR-344f-5p	C3H	WBC	-0.17435871068429476	0.3420618066021878	-0.5097286727689859	-6.288069881209668	0.6103512887967575	0.9002057363524995
1980	mmu-miR-346-5p	C3H	WBC	-0.17435871068429476	0.3443521039621205	-0.5063384503190798	-6.289748174559393	0.61272796092538	0.9002057363524995
1981	mmu-miR-34b-3p	C3H	WBC	-0.17435871068429476	0.3586529775673702	-0.4861487889126553	-6.299511018576935	0.6269655904385132	0.9002057363524995
1982	mmu-miR-34b-5p	C3H	WBC	-0.17428063780888126	0.3722788220169424	-0.4681454530898612	-6.2658908891850205	0.6397801026133476	0.9002057363524995
1983	mmu-miR-351-5p	C3H	WBC	-0.4631590343665051	0.7695963080450992	-0.6018207591756839	-5.584492647126119	0.5474265411813669	0.9002057363524995
1984	mmu-miR-3535	C3H	WBC	0.7609431486283431	0.8769450399130473	0.8677204545267668	-5.5023932941403695	0.3857504814065551	0.9002057363524995
1985	mmu-miR-362-3p	C3H	WBC	-0.8534594007708669	0.8966814611076899	-0.9517977540391768	-5.354470525858544	0.3414239378868124	0.9002057363524995
1986	mmu-miR-362-5p	C3H	WBC	-0.5378527152643513	0.5453953343415974	-0.9861703637667684	-5.5450444157532	0.32428224135044204	0.9002057363524995
1987	mmu-miR-365-3p	C3H	WBC	-0.8411817016352992	0.9151292541031336	-0.9191944174702334	-5.430778560807687	0.3582101433611886	0.9002057363524995
1988	mmu-miR-369-3p	C3H	WBC	-0.4910222778112394	0.5769321682411775	-0.8510918697914849	-5.979756584632543	0.3949170984448663	0.9002057363524995
1989	mmu-miR-369-5p	C3H	WBC	0.2959545198446052	0.3544475169567042	0.8349741659517849	-6.055192486632089	0.4039268199545141	0.9002057363524995
1990	mmu-miR-370-3p	C3H	WBC	-0.17435871068429476	0.36128709420794974	-0.4826043151819237	-6.301184004760609	0.6294797603936696	0.9002057363524995
1991	mmu-miR-370-5p	C3H	WBC	-0.17435871068429476	0.3424478162062257	-0.5091541029985547	-6.288355103623626	0.6107537951390151	0.9002057363524995
1992	mmu-miR-374b-5p	C3H	WBC	-0.4609299996086165	0.4201275740501557	-1.0971191325651708	-5.769382192104508	0.2728469874570765	0.9002057363524995
1993	mmu-miR-375-3p	C3H	WBC	-0.7937054208717313	0.7670446140253149	-1.0347578307166585	-5.275131950702176	0.30102608083771565	0.9002057363524995
1994	mmu-miR-376b-3p	C3H	WBC	-0.25893324318905675	0.5871410451776526	-0.4410068846587121	-6.284472156413043	0.6593010123571071	0.9002057363524995
1995	mmu-miR-376b-5p	C3H	WBC	-0.17435871068429476	0.3431110655385642	-0.508169884904798	-6.288842932643938	0.6114435483371528	0.9002057363524995
1996	mmu-miR-377-3p	C3H	WBC	0.4607279358159144	0.5332305785972047	0.8640313483671053	-6.018277713566935	0.3877728101878812	0.9002057363524995
1997	mmu-miR-378b	C3H	WBC	-0.8131640990815807	0.6844667249812592	-1.1880257569918324	-5.120823906105928	0.2350984618247149	0.9002057363524995
1998	mmu-miR-379-3p	C3H	WBC	-0.17435871068429476	0.3526776017040795	-0.4943855516818263	-6.295576022085268	0.6211398511566368	0.9002057363524995
[truncated: 4,796 more rows]
